# Supplementary material for: Identification and analysis of Eimeria nieschulzi gametocyte genes reveal splicing events of gam genes and conserved motifs in the wall-forming proteins within the genus Eimeria (Coccidia, Apicomplexa)
Source: Parasite. 2017 Dec 6;24:50. doi: 10.1051/parasite/2017049 (PMC5718062; doi:10.1051/parasite/2017049)
Supplement: Supplementary file 1 — SF1 A) DNA sequence of gt2Engam56_2; B) Sequence alignment of representative EnGAM56_2 and variant version gt2EnGAM56_2; C) Alignment of 140 amino acids (translated DNA) of EfalGAM56_2 and EnGAM56_2; D) DNA sequence of gt2Engam56_1; E) Sequence alignment of representative EnGAM56_1 and variant version gt2EnGAM56_1; F) Comparison of different repeat length in GAM56_2 homologs in two closely related avian Eimeria species; G) Sequence alignment of GAM56 proteins; H) Sequence alignment of GAM82 proteins. SF 2: Obtaining Engam82 sequence from cDNA library; SF 3: Contigs_cov_below_40; SF 4: Contigs_cov_above_40. [file parasite-24-50-s1.zip › parasite170085-1-olm/SF 3 contigs_cov_below_40.txt]

 Enie_Contig_5 Average Coverage: 15.27

 Enie_Contig_6 Average Coverage: 19.15

 Enie_Contig_12 Average Coverage: 16.07

 Enie_Contig_18 Average Coverage: 12.77

 Enie_Contig_26 Average Coverage: 11.35

 Enie_Contig_31 Average Coverage: 15.36

 Enie_Contig_34 Average Coverage: 39.88

 Enie_Contig_37 Average Coverage: 13.41

 Enie_Contig_40 Average Coverage: 30.96

 Enie_Contig_52 Average Coverage: 11.70

 Enie_Contig_53 Average Coverage: 11.17

 Enie_Contig_56 Average Coverage: 8.16

 Enie_Contig_61 Average Coverage: 24.53

 Enie_Contig_68 Average Coverage: 13.67

 Enie_Contig_71 Average Coverage: 14.15
GG
 Enie_Contig_73 Average Coverage: 18.10

 Enie_Contig_81 Average Coverage: 13.14

 Enie_Contig_86 Average Coverage: 14.55

 Enie_Contig_88 Average Coverage: 15.49

 Enie_Contig_91 Average Coverage: 12.82
t
 Enie_Contig_94 Average Coverage: 15.54

 Enie_Contig_95 Average Coverage: 13.87
G
 Enie_Contig_99 Average Coverage: 15.97

 Enie_Contig_102 Average Coverage: 12.35

 Enie_Contig_107 Average Coverage: 13.20

 Enie_Contig_108 Average Coverage: 16.42

 Enie_Contig_111 Average Coverage: 13.26

 Enie_Contig_112 Average Coverage: 14.08

 Enie_Contig_117 Average Coverage: 31.49

 Enie_Contig_123 Average Coverage: 16.00

 Enie_Contig_125 Average Coverage: 13.58

 Enie_Contig_128 Average Coverage: 31.47

 Enie_Contig_136 Average Coverage: 9.98

 Enie_Contig_141 Average Coverage: 15.10

 Enie_Contig_152 Average Coverage: 15.75
G
 Enie_Contig_154 Average Coverage: 14.17

 Enie_Contig_158 Average Coverage: 13.11

 Enie_Contig_162 Average Coverage: 29.64

 Enie_Contig_165 Average Coverage: 14.75

 Enie_Contig_169 Average Coverage: 36.92

 Enie_Contig_174 Average Coverage: 16.30

 Enie_Contig_184 Average Coverage: 8.40

 Enie_Contig_186 Average Coverage: 17.93
t
 Enie_Contig_190 Average Coverage: 14.92

 Enie_Contig_199 Average Coverage: 12.20

 Enie_Contig_202 Average Coverage: 14.20

 Enie_Contig_205 Average Coverage: 38.84

 Enie_Contig_206 Average Coverage: 20.00

 Enie_Contig_211 Average Coverage: 14.45

 Enie_Contig_212 Average Coverage: 33.78

 Enie_Contig_214 Average Coverage: 15.06

 Enie_Contig_216 Average Coverage: 17.64

 Enie_Contig_220 Average Coverage: 10.47

 Enie_Contig_221 Average Coverage: 34.46

 Enie_Contig_233 Average Coverage: 13.81
G
 Enie_Contig_244 Average Coverage: 19.81

 Enie_Contig_257 Average Coverage: 12.96

 Enie_Contig_260 Average Coverage: 17.10

 Enie_Contig_262 Average Coverage: 15.94

 Enie_Contig_275 Average Coverage: 15.10

 Enie_Contig_276 Average Coverage: 31.84

 Enie_Contig_277 Average Coverage: 8.35

 Enie_Contig_283 Average Coverage: 12.42

 Enie_Contig_291 Average Coverage: 12.32

 Enie_Contig_302 Average Coverage: 21.81

 Enie_Contig_313 Average Coverage: 21.45

 Enie_Contig_321 Average Coverage: 14.32

 Enie_Contig_325 Average Coverage: 15.81

 Enie_Contig_330 Average Coverage: 16.30

 Enie_Contig_333 Average Coverage: 8.96

 Enie_Contig_342 Average Coverage: 12.91

 Enie_Contig_344 Average Coverage: 14.50

 Enie_Contig_345 Average Coverage: 12.92

 Enie_Contig_349 Average Coverage: 14.08

 Enie_Contig_367 Average Coverage: 23.56

 Enie_Contig_388 Average Coverage: 18.78

 Enie_Contig_390 Average Coverage: 9.58

 Enie_Contig_395 Average Coverage: 33.84

 Enie_Contig_398 Average Coverage: 12.71

 Enie_Contig_399 Average Coverage: 17.20

 Enie_Contig_400 Average Coverage: 15.63

 Enie_Contig_411 Average Coverage: 23.93

 Enie_Contig_414 Average Coverage: 31.85

 Enie_Contig_417 Average Coverage: 18.18

 Enie_Contig_428 Average Coverage: 14.98
t
 Enie_Contig_442 Average Coverage: 12.52

 Enie_Contig_451 Average Coverage: 17.82

 Enie_Contig_456 Average Coverage: 13.91
t
 Enie_Contig_464 Average Coverage: 11.11
ttG
 Enie_Contig_466 Average Coverage: 16.47
G
 Enie_Contig_486 Average Coverage: 15.04
G
 Enie_Contig_488 Average Coverage: 23.22

 Enie_Contig_489 Average Coverage: 16.87

 Enie_Contig_493 Average Coverage: 26.79

 Enie_Contig_494 Average Coverage: 10.41

 Enie_Contig_495 Average Coverage: 13.27

 Enie_Contig_496 Average Coverage: 13.46

 Enie_Contig_499 Average Coverage: 15.92

 Enie_Contig_502 Average Coverage: 10.73

 Enie_Contig_503 Average Coverage: 26.00
t
 Enie_Contig_507 Average Coverage: 14.46

 Enie_Contig_508 Average Coverage: 31.98

 Enie_Contig_514 Average Coverage: 10.84

 Enie_Contig_520 Average Coverage: 19.86

 Enie_Contig_521 Average Coverage: 12.29

 Enie_Contig_522 Average Coverage: 13.21

 Enie_Contig_525 Average Coverage: 13.56

 Enie_Contig_527 Average Coverage: 14.96

 Enie_Contig_529 Average Coverage: 12.28

 Enie_Contig_531 Average Coverage: 15.40

 Enie_Contig_538 Average Coverage: 15.56

 Enie_Contig_541 Average Coverage: 14.39

 Enie_Contig_549 Average Coverage: 8.91

 Enie_Contig_553 Average Coverage: 14.13

 Enie_Contig_558 Average Coverage: 12.19

 Enie_Contig_564 Average Coverage: 16.17

 Enie_Contig_571 Average Coverage: 13.77

 Enie_Contig_572 Average Coverage: 13.79

 Enie_Contig_575 Average Coverage: 21.23

 Enie_Contig_577 Average Coverage: 15.24

 Enie_Contig_579 Average Coverage: 14.15

 Enie_Contig_581 Average Coverage: 16.02

 Enie_Contig_593 Average Coverage: 11.47

 Enie_Contig_596 Average Coverage: 16.80

 Enie_Contig_600 Average Coverage: 15.92

 Enie_Contig_604 Average Coverage: 15.72
G
 Enie_Contig_607 Average Coverage: 16.13

 Enie_Contig_621 Average Coverage: 13.82

 Enie_Contig_624 Average Coverage: 18.80

 Enie_Contig_627 Average Coverage: 32.92

 Enie_Contig_629 Average Coverage: 15.36

 Enie_Contig_632 Average Coverage: 15.03
G
 Enie_Contig_639 Average Coverage: 13.36

 Enie_Contig_641 Average Coverage: 14.13

 Enie_Contig_644 Average Coverage: 14.46

 Enie_Contig_646 Average Coverage: 16.77

 Enie_Contig_649 Average Coverage: 13.83

 Enie_Contig_663 Average Coverage: 11.93

 Enie_Contig_666 Average Coverage: 21.77
t
 Enie_Contig_674 Average Coverage: 15.93

 Enie_Contig_679 Average Coverage: 13.24

 Enie_Contig_688 Average Coverage: 11.58

 Enie_Contig_692 Average Coverage: 19.28

 Enie_Contig_701 Average Coverage: 29.17

 Enie_Contig_710 Average Coverage: 13.77

 Enie_Contig_711 Average Coverage: 13.38

 Enie_Contig_713 Average Coverage: 17.14

 Enie_Contig_715 Average Coverage: 13.52

 Enie_Contig_716 Average Coverage: 23.85
t
 Enie_Contig_724 Average Coverage: 14.06

 Enie_Contig_726 Average Coverage: 14.24

 Enie_Contig_734 Average Coverage: 14.64

 Enie_Contig_735 Average Coverage: 15.55
G
 Enie_Contig_736 Average Coverage: 15.55

 Enie_Contig_740 Average Coverage: 15.08

 Enie_Contig_744 Average Coverage: 6.46

 Enie_Contig_755 Average Coverage: 16.52

 Enie_Contig_758 Average Coverage: 16.58

 Enie_Contig_761 Average Coverage: 8.84

 Enie_Contig_762 Average Coverage: 20.66

 Enie_Contig_764 Average Coverage: 13.29

 Enie_Contig_767 Average Coverage: 15.03

 Enie_Contig_769 Average Coverage: 14.16

 Enie_Contig_774 Average Coverage: 14.44

 Enie_Contig_776 Average Coverage: 14.56

 Enie_Contig_779 Average Coverage: 14.53

 Enie_Contig_783 Average Coverage: 14.86

 Enie_Contig_784 Average Coverage: 7.09
G
 Enie_Contig_797 Average Coverage: 12.05

 Enie_Contig_799 Average Coverage: 10.97

 Enie_Contig_810 Average Coverage: 15.13
GG
 Enie_Contig_813 Average Coverage: 15.38
G
 Enie_Contig_816 Average Coverage: 23.53
G
 Enie_Contig_822 Average Coverage: 13.26

 Enie_Contig_827 Average Coverage: 14.89

 Enie_Contig_830 Average Coverage: 17.60

 Enie_Contig_836 Average Coverage: 13.57

 Enie_Contig_838 Average Coverage: 17.74
G
 Enie_Contig_841 Average Coverage: 16.41

 Enie_Contig_845 Average Coverage: 12.22

 Enie_Contig_854 Average Coverage: 36.93

 Enie_Contig_855 Average Coverage: 10.24

 Enie_Contig_857 Average Coverage: 15.48
t
 Enie_Contig_859 Average Coverage: 15.19

 Enie_Contig_863 Average Coverage: 22.01
G
 Enie_Contig_867 Average Coverage: 20.21

 Enie_Contig_868 Average Coverage: 16.34

 Enie_Contig_872 Average Coverage: 13.94

 Enie_Contig_882 Average Coverage: 14.13

 Enie_Contig_888 Average Coverage: 12.79
G
 Enie_Contig_893 Average Coverage: 17.39

 Enie_Contig_905 Average Coverage: 14.07

 Enie_Contig_907 Average Coverage: 10.82

 Enie_Contig_910 Average Coverage: 14.09

 Enie_Contig_911 Average Coverage: 12.12
t
 Enie_Contig_913 Average Coverage: 10.30

 Enie_Contig_918 Average Coverage: 21.20

 Enie_Contig_919 Average Coverage: 17.34

 Enie_Contig_924 Average Coverage: 15.69

 Enie_Contig_926 Average Coverage: 16.74
G
 Enie_Contig_929 Average Coverage: 16.88

 Enie_Contig_933 Average Coverage: 36.33

 Enie_Contig_940 Average Coverage: 10.40

 Enie_Contig_943 Average Coverage: 15.80

 Enie_Contig_944 Average Coverage: 39.39

 Enie_Contig_948 Average Coverage: 7.35

 Enie_Contig_955 Average Coverage: 11.44

 Enie_Contig_960 Average Coverage: 13.75

 Enie_Contig_962 Average Coverage: 13.56

 Enie_Contig_963 Average Coverage: 8.39

 Enie_Contig_967 Average Coverage: 12.32

 Enie_Contig_969 Average Coverage: 24.25

 Enie_Contig_972 Average Coverage: 11.54
t
 Enie_Contig_975 Average Coverage: 15.91

 Enie_Contig_979 Average Coverage: 14.11

 Enie_Contig_985 Average Coverage: 18.37

 Enie_Contig_986 Average Coverage: 34.00

 Enie_Contig_988 Average Coverage: 17.44

 Enie_Contig_989 Average Coverage: 19.90

 Enie_Contig_990 Average Coverage: 25.87
G
 Enie_Contig_992 Average Coverage: 23.35
GGG
 Enie_Contig_995 Average Coverage: 28.73
t
 Enie_Contig_997 Average Coverage: 14.26

 Enie_Contig_1001 Average Coverage: 14.16

 Enie_Contig_1005 Average Coverage: 11.08

 Enie_Contig_1017 Average Coverage: 15.35

 Enie_Contig_1024 Average Coverage: 30.46
t
 Enie_Contig_1028 Average Coverage: 29.51

 Enie_Contig_1029 Average Coverage: 23.60

 Enie_Contig_1031 Average Coverage: 18.62
GtG
 Enie_Contig_1037 Average Coverage: 10.38

 Enie_Contig_1042 Average Coverage: 15.22

 Enie_Contig_1044 Average Coverage: 13.22

 Enie_Contig_1052 Average Coverage: 12.54

 Enie_Contig_1060 Average Coverage: 15.34

 Enie_Contig_1073 Average Coverage: 15.16

 Enie_Contig_1084 Average Coverage: 16.23

 Enie_Contig_1093 Average Coverage: 15.26

 Enie_Contig_1107 Average Coverage: 14.58

 Enie_Contig_1116 Average Coverage: 11.97

 Enie_Contig_1117 Average Coverage: 26.54

 Enie_Contig_1125 Average Coverage: 15.16

 Enie_Contig_1128 Average Coverage: 15.80

 Enie_Contig_1133 Average Coverage: 16.31

 Enie_Contig_1139 Average Coverage: 24.22

 Enie_Contig_1141 Average Coverage: 11.37

 Enie_Contig_1152 Average Coverage: 22.91

 Enie_Contig_1166 Average Coverage: 15.24

 Enie_Contig_1167 Average Coverage: 12.82

 Enie_Contig_1171 Average Coverage: 18.93

 Enie_Contig_1173 Average Coverage: 12.16

 Enie_Contig_1196 Average Coverage: 13.38

 Enie_Contig_1197 Average Coverage: 14.06
t
 Enie_Contig_1202 Average Coverage: 10.53

 Enie_Contig_1205 Average Coverage: 13.67

 Enie_Contig_1211 Average Coverage: 15.74

 Enie_Contig_1213 Average Coverage: 13.74

 Enie_Contig_1220 Average Coverage: 14.54
G
 Enie_Contig_1237 Average Coverage: 24.09

 Enie_Contig_1239 Average Coverage: 14.24

 Enie_Contig_1241 Average Coverage: 13.51

 Enie_Contig_1251 Average Coverage: 11.06

 Enie_Contig_1253 Average Coverage: 14.98

 Enie_Contig_1255 Average Coverage: 14.57

 Enie_Contig_1261 Average Coverage: 32.98

 Enie_Contig_1266 Average Coverage: 18.58

 Enie_Contig_1270 Average Coverage: 20.31

 Enie_Contig_1271 Average Coverage: 15.65

 Enie_Contig_1272 Average Coverage: 18.46

 Enie_Contig_1274 Average Coverage: 14.58

 Enie_Contig_1280 Average Coverage: 15.26

 Enie_Contig_1284 Average Coverage: 13.71
tt
 Enie_Contig_1286 Average Coverage: 20.43

 Enie_Contig_1289 Average Coverage: 13.61

 Enie_Contig_1296 Average Coverage: 32.49

 Enie_Contig_1297 Average Coverage: 14.51

 Enie_Contig_1303 Average Coverage: 14.24

 Enie_Contig_1304 Average Coverage: 11.38

 Enie_Contig_1305 Average Coverage: 12.86

 Enie_Contig_1308 Average Coverage: 34.37

 Enie_Contig_1311 Average Coverage: 16.07

 Enie_Contig_1320 Average Coverage: 13.82

 Enie_Contig_1323 Average Coverage: 26.38
t
 Enie_Contig_1330 Average Coverage: 17.95

 Enie_Contig_1333 Average Coverage: 32.01

 Enie_Contig_1339 Average Coverage: 15.61
t
 Enie_Contig_1344 Average Coverage: 38.18

 Enie_Contig_1348 Average Coverage: 37.59

 Enie_Contig_1361 Average Coverage: 15.97

 Enie_Contig_1363 Average Coverage: 11.13

 Enie_Contig_1365 Average Coverage: 14.83

 Enie_Contig_1385 Average Coverage: 17.20

 Enie_Contig_1386 Average Coverage: 16.38

 Enie_Contig_1387 Average Coverage: 12.34

 Enie_Contig_1388 Average Coverage: 20.52

 Enie_Contig_1392 Average Coverage: 16.02

 Enie_Contig_1393 Average Coverage: 8.61

 Enie_Contig_1400 Average Coverage: 28.97

 Enie_Contig_1411 Average Coverage: 14.06

 Enie_Contig_1412 Average Coverage: 22.00

 Enie_Contig_1416 Average Coverage: 14.87

 Enie_Contig_1417 Average Coverage: 15.69

 Enie_Contig_1418 Average Coverage: 13.77

 Enie_Contig_1422 Average Coverage: 32.75

 Enie_Contig_1431 Average Coverage: 14.94

 Enie_Contig_1432 Average Coverage: 17.57

 Enie_Contig_1440 Average Coverage: 15.28

 Enie_Contig_1441 Average Coverage: 16.58

 Enie_Contig_1443 Average Coverage: 26.75

 Enie_Contig_1446 Average Coverage: 21.16
G
 Enie_Contig_1449 Average Coverage: 14.73

 Enie_Contig_1450 Average Coverage: 13.98

 Enie_Contig_1463 Average Coverage: 14.06

 Enie_Contig_1468 Average Coverage: 12.99
G
 Enie_Contig_1471 Average Coverage: 14.14
tGt
 Enie_Contig_1472 Average Coverage: 14.33

 Enie_Contig_1479 Average Coverage: 11.94

 Enie_Contig_1488 Average Coverage: 20.02

 Enie_Contig_1497 Average Coverage: 29.69

 Enie_Contig_1502 Average Coverage: 18.03

 Enie_Contig_1504 Average Coverage: 12.91

 Enie_Contig_1509 Average Coverage: 13.32

 Enie_Contig_1512 Average Coverage: 15.66

 Enie_Contig_1519 Average Coverage: 11.89

 Enie_Contig_1522 Average Coverage: 13.35

 Enie_Contig_1524 Average Coverage: 17.74

 Enie_Contig_1529 Average Coverage: 16.13

 Enie_Contig_1532 Average Coverage: 14.95

 Enie_Contig_1537 Average Coverage: 13.97

 Enie_Contig_1547 Average Coverage: 14.65

 Enie_Contig_1550 Average Coverage: 14.95

 Enie_Contig_1553 Average Coverage: 15.35

 Enie_Contig_1554 Average Coverage: 22.53
t
 Enie_Contig_1557 Average Coverage: 28.44

 Enie_Contig_1558 Average Coverage: 11.04

 Enie_Contig_1559 Average Coverage: 14.80

 Enie_Contig_1593 Average Coverage: 14.26

 Enie_Contig_1595 Average Coverage: 14.34

 Enie_Contig_1611 Average Coverage: 22.41
t
 Enie_Contig_1614 Average Coverage: 11.49

 Enie_Contig_1616 Average Coverage: 15.42

 Enie_Contig_1619 Average Coverage: 15.73

 Enie_Contig_1629 Average Coverage: 19.38

 Enie_Contig_1631 Average Coverage: 19.52

 Enie_Contig_1632 Average Coverage: 8.69

 Enie_Contig_1633 Average Coverage: 16.05
G
 Enie_Contig_1644 Average Coverage: 14.44
t
 Enie_Contig_1647 Average Coverage: 10.84

 Enie_Contig_1648 Average Coverage: 14.46

 Enie_Contig_1651 Average Coverage: 26.36

 Enie_Contig_1654 Average Coverage: 15.29

 Enie_Contig_1659 Average Coverage: 12.63

 Enie_Contig_1660 Average Coverage: 8.10
tt
 Enie_Contig_1671 Average Coverage: 13.47

 Enie_Contig_1673 Average Coverage: 5.30

 Enie_Contig_1674 Average Coverage: 13.45

 Enie_Contig_1678 Average Coverage: 8.55

 Enie_Contig_1683 Average Coverage: 13.10

 Enie_Contig_1688 Average Coverage: 14.37

 Enie_Contig_1691 Average Coverage: 17.83

 Enie_Contig_1694 Average Coverage: 14.96

 Enie_Contig_1704 Average Coverage: 15.07

 Enie_Contig_1707 Average Coverage: 13.99

 Enie_Contig_1710 Average Coverage: 32.71

 Enie_Contig_1712 Average Coverage: 14.65

 Enie_Contig_1718 Average Coverage: 13.80

 Enie_Contig_1725 Average Coverage: 14.76

 Enie_Contig_1727 Average Coverage: 33.95

 Enie_Contig_1735 Average Coverage: 14.79

 Enie_Contig_1742 Average Coverage: 31.94

 Enie_Contig_1746 Average Coverage: 12.47

 Enie_Contig_1752 Average Coverage: 9.38

 Enie_Contig_1754 Average Coverage: 16.32
t
 Enie_Contig_1755 Average Coverage: 16.49

 Enie_Contig_1757 Average Coverage: 15.74
t
 Enie_Contig_1762 Average Coverage: 16.84
Gt
 Enie_Contig_1766 Average Coverage: 20.72

 Enie_Contig_1771 Average Coverage: 17.66

 Enie_Contig_1772 Average Coverage: 16.49

 Enie_Contig_1774 Average Coverage: 16.20

 Enie_Contig_1776 Average Coverage: 13.58

 Enie_Contig_1777 Average Coverage: 14.14

 Enie_Contig_1782 Average Coverage: 13.79

 Enie_Contig_1785 Average Coverage: 7.83

 Enie_Contig_1786 Average Coverage: 14.64

 Enie_Contig_1789 Average Coverage: 10.41

 Enie_Contig_1792 Average Coverage: 13.54

 Enie_Contig_1796 Average Coverage: 13.72

 Enie_Contig_1803 Average Coverage: 15.29

 Enie_Contig_1805 Average Coverage: 13.81

 Enie_Contig_1808 Average Coverage: 27.83

 Enie_Contig_1810 Average Coverage: 32.67

 Enie_Contig_1815 Average Coverage: 13.00

 Enie_Contig_1822 Average Coverage: 19.89

 Enie_Contig_1823 Average Coverage: 17.89

 Enie_Contig_1826 Average Coverage: 18.69

 Enie_Contig_1833 Average Coverage: 14.92

 Enie_Contig_1834 Average Coverage: 15.91
G
 Enie_Contig_1835 Average Coverage: 14.19
t
 Enie_Contig_1846 Average Coverage: 10.56

 Enie_Contig_1848 Average Coverage: 25.56

 Enie_Contig_1853 Average Coverage: 28.07

 Enie_Contig_1855 Average Coverage: 18.13

 Enie_Contig_1859 Average Coverage: 8.42

 Enie_Contig_1861 Average Coverage: 20.33
t
 Enie_Contig_1862 Average Coverage: 16.08

 Enie_Contig_1868 Average Coverage: 23.77

 Enie_Contig_1870 Average Coverage: 14.29

 Enie_Contig_1874 Average Coverage: 16.23

 Enie_Contig_1877 Average Coverage: 18.27

 Enie_Contig_1881 Average Coverage: 27.59

 Enie_Contig_1885 Average Coverage: 10.47

 Enie_Contig_1889 Average Coverage: 12.46

 Enie_Contig_1891 Average Coverage: 16.62

 Enie_Contig_1895 Average Coverage: 27.40

 Enie_Contig_1896 Average Coverage: 10.97

 Enie_Contig_1900 Average Coverage: 12.50
tG
 Enie_Contig_1910 Average Coverage: 15.47
G
 Enie_Contig_1911 Average Coverage: 33.21

 Enie_Contig_1917 Average Coverage: 11.82

 Enie_Contig_1924 Average Coverage: 14.25

 Enie_Contig_1927 Average Coverage: 22.02

 Enie_Contig_1931 Average Coverage: 35.59

 Enie_Contig_1935 Average Coverage: 23.41
t
 Enie_Contig_1944 Average Coverage: 20.72

 Enie_Contig_1954 Average Coverage: 26.49
t
 Enie_Contig_1965 Average Coverage: 13.93

 Enie_Contig_1970 Average Coverage: 13.89

 Enie_Contig_1975 Average Coverage: 18.92

 Enie_Contig_1977 Average Coverage: 17.01

 Enie_Contig_1981 Average Coverage: 14.76

 Enie_Contig_1982 Average Coverage: 12.25

 Enie_Contig_1983 Average Coverage: 10.72

 Enie_Contig_1993 Average Coverage: 34.91

 Enie_Contig_1995 Average Coverage: 11.38
G
 Enie_Contig_1997 Average Coverage: 25.72

 Enie_Contig_1999 Average Coverage: 37.09

 Enie_Contig_2009 Average Coverage: 15.52

 Enie_Contig_2012 Average Coverage: 15.22

 Enie_Contig_2016 Average Coverage: 25.65

 Enie_Contig_2020 Average Coverage: 12.75

 Enie_Contig_2022 Average Coverage: 13.26

 Enie_Contig_2023 Average Coverage: 11.68

 Enie_Contig_2029 Average Coverage: 10.54

 Enie_Contig_2034 Average Coverage: 10.36

 Enie_Contig_2045 Average Coverage: 12.11
tt
 Enie_Contig_2047 Average Coverage: 17.11

 Enie_Contig_2054 Average Coverage: 13.61

 Enie_Contig_2057 Average Coverage: 13.89

 Enie_Contig_2062 Average Coverage: 23.94

 Enie_Contig_2064 Average Coverage: 10.07

 Enie_Contig_2066 Average Coverage: 14.48

 Enie_Contig_2069 Average Coverage: 33.12

 Enie_Contig_2071 Average Coverage: 20.88
G
 Enie_Contig_2077 Average Coverage: 14.19

 Enie_Contig_2079 Average Coverage: 15.49
G
 Enie_Contig_2081 Average Coverage: 16.82

 Enie_Contig_2085 Average Coverage: 11.75

 Enie_Contig_2087 Average Coverage: 26.89

 Enie_Contig_2093 Average Coverage: 10.49

 Enie_Contig_2098 Average Coverage: 14.59

 Enie_Contig_2101 Average Coverage: 18.09

 Enie_Contig_2104 Average Coverage: 16.70

 Enie_Contig_2106 Average Coverage: 11.66

 Enie_Contig_2108 Average Coverage: 14.17

 Enie_Contig_2111 Average Coverage: 14.07

 Enie_Contig_2112 Average Coverage: 16.19

 Enie_Contig_2124 Average Coverage: 14.55

 Enie_Contig_2127 Average Coverage: 14.84

 Enie_Contig_2133 Average Coverage: 14.93

 Enie_Contig_2134 Average Coverage: 13.61

 Enie_Contig_2137 Average Coverage: 9.99

 Enie_Contig_2142 Average Coverage: 7.77

 Enie_Contig_2146 Average Coverage: 15.53
t
 Enie_Contig_2148 Average Coverage: 7.14
t
 Enie_Contig_2159 Average Coverage: 14.33

 Enie_Contig_2165 Average Coverage: 12.17
G
 Enie_Contig_2166 Average Coverage: 16.73

 Enie_Contig_2172 Average Coverage: 14.25

 Enie_Contig_2176 Average Coverage: 14.58

 Enie_Contig_2185 Average Coverage: 13.78

 Enie_Contig_2187 Average Coverage: 15.81

 Enie_Contig_2196 Average Coverage: 11.28

 Enie_Contig_2204 Average Coverage: 14.54

 Enie_Contig_2207 Average Coverage: 23.34

 Enie_Contig_2210 Average Coverage: 14.40
G
 Enie_Contig_2211 Average Coverage: 13.32

 Enie_Contig_2214 Average Coverage: 14.03

 Enie_Contig_2215 Average Coverage: 20.89

 Enie_Contig_2219 Average Coverage: 19.59
G
 Enie_Contig_2220 Average Coverage: 22.37

 Enie_Contig_2222 Average Coverage: 28.57

 Enie_Contig_2228 Average Coverage: 13.78

 Enie_Contig_2229 Average Coverage: 14.41

 Enie_Contig_2237 Average Coverage: 11.42

 Enie_Contig_2238 Average Coverage: 15.48
G
 Enie_Contig_2240 Average Coverage: 10.84

 Enie_Contig_2243 Average Coverage: 23.97

 Enie_Contig_2244 Average Coverage: 12.76
G
 Enie_Contig_2245 Average Coverage: 13.58

 Enie_Contig_2259 Average Coverage: 16.33

 Enie_Contig_2261 Average Coverage: 11.67

 Enie_Contig_2267 Average Coverage: 11.64

 Enie_Contig_2273 Average Coverage: 26.00

 Enie_Contig_2277 Average Coverage: 19.63

 Enie_Contig_2278 Average Coverage: 11.03

 Enie_Contig_2279 Average Coverage: 17.87
t
 Enie_Contig_2281 Average Coverage: 13.37
G
 Enie_Contig_2296 Average Coverage: 14.55

 Enie_Contig_2299 Average Coverage: 12.18

 Enie_Contig_2302 Average Coverage: 13.45

 Enie_Contig_2304 Average Coverage: 13.79

 Enie_Contig_2305 Average Coverage: 12.77

 Enie_Contig_2306 Average Coverage: 16.05

 Enie_Contig_2310 Average Coverage: 12.90

 Enie_Contig_2311 Average Coverage: 15.01

 Enie_Contig_2320 Average Coverage: 15.75

 Enie_Contig_2321 Average Coverage: 15.95

 Enie_Contig_2327 Average Coverage: 13.44
t
 Enie_Contig_2341 Average Coverage: 13.92

 Enie_Contig_2343 Average Coverage: 11.21

 Enie_Contig_2344 Average Coverage: 15.73

 Enie_Contig_2345 Average Coverage: 27.56

 Enie_Contig_2353 Average Coverage: 13.72

 Enie_Contig_2355 Average Coverage: 12.92
tt
 Enie_Contig_2357 Average Coverage: 14.02

 Enie_Contig_2363 Average Coverage: 14.48

 Enie_Contig_2365 Average Coverage: 14.77

 Enie_Contig_2375 Average Coverage: 8.23

 Enie_Contig_2377 Average Coverage: 14.95

 Enie_Contig_2381 Average Coverage: 13.65

 Enie_Contig_2385 Average Coverage: 15.25

 Enie_Contig_2386 Average Coverage: 30.49

 Enie_Contig_2387 Average Coverage: 9.37

 Enie_Contig_2391 Average Coverage: 15.89
G
 Enie_Contig_2392 Average Coverage: 20.27
G
 Enie_Contig_2399 Average Coverage: 16.80

 Enie_Contig_2403 Average Coverage: 17.09

 Enie_Contig_2406 Average Coverage: 15.22

 Enie_Contig_2410 Average Coverage: 14.44

 Enie_Contig_2419 Average Coverage: 13.31
t
 Enie_Contig_2424 Average Coverage: 13.23
G
 Enie_Contig_2425 Average Coverage: 15.72

 Enie_Contig_2427 Average Coverage: 36.45

 Enie_Contig_2431 Average Coverage: 14.12

 Enie_Contig_2432 Average Coverage: 14.23
G
 Enie_Contig_2435 Average Coverage: 13.87

 Enie_Contig_2438 Average Coverage: 15.08

 Enie_Contig_2441 Average Coverage: 38.72
G
 Enie_Contig_2445 Average Coverage: 21.40

 Enie_Contig_2449 Average Coverage: 10.30

 Enie_Contig_2450 Average Coverage: 24.48

 Enie_Contig_2454 Average Coverage: 14.65

 Enie_Contig_2459 Average Coverage: 8.29

 Enie_Contig_2461 Average Coverage: 8.68

 Enie_Contig_2462 Average Coverage: 31.56
Gt
 Enie_Contig_2465 Average Coverage: 13.91

 Enie_Contig_2467 Average Coverage: 12.89

 Enie_Contig_2472 Average Coverage: 11.81

 Enie_Contig_2477 Average Coverage: 16.04

 Enie_Contig_2484 Average Coverage: 15.13

 Enie_Contig_2490 Average Coverage: 7.58
t
 Enie_Contig_2491 Average Coverage: 14.01

 Enie_Contig_2494 Average Coverage: 14.84

 Enie_Contig_2496 Average Coverage: 15.23

 Enie_Contig_2503 Average Coverage: 9.99

 Enie_Contig_2504 Average Coverage: 8.54

 Enie_Contig_2505 Average Coverage: 15.63

 Enie_Contig_2507 Average Coverage: 14.17

 Enie_Contig_2510 Average Coverage: 18.38

 Enie_Contig_2512 Average Coverage: 23.20

 Enie_Contig_2523 Average Coverage: 20.91

 Enie_Contig_2524 Average Coverage: 15.26

 Enie_Contig_2525 Average Coverage: 15.14

 Enie_Contig_2533 Average Coverage: 13.82

 Enie_Contig_2534 Average Coverage: 17.17

 Enie_Contig_2538 Average Coverage: 19.13

 Enie_Contig_2548 Average Coverage: 11.95
t
 Enie_Contig_2550 Average Coverage: 23.15

 Enie_Contig_2552 Average Coverage: 35.14

 Enie_Contig_2556 Average Coverage: 12.61
G
 Enie_Contig_2558 Average Coverage: 20.28
t
 Enie_Contig_2561 Average Coverage: 12.47

 Enie_Contig_2562 Average Coverage: 11.72

 Enie_Contig_2564 Average Coverage: 10.54

 Enie_Contig_2568 Average Coverage: 23.99

 Enie_Contig_2572 Average Coverage: 15.44

 Enie_Contig_2579 Average Coverage: 14.56
G
 Enie_Contig_2580 Average Coverage: 13.44
G
 Enie_Contig_2581 Average Coverage: 15.65

 Enie_Contig_2587 Average Coverage: 10.50

 Enie_Contig_2588 Average Coverage: 13.80

 Enie_Contig_2591 Average Coverage: 14.28

 Enie_Contig_2593 Average Coverage: 15.59

 Enie_Contig_2597 Average Coverage: 13.35

 Enie_Contig_2599 Average Coverage: 9.63

 Enie_Contig_2604 Average Coverage: 12.66
t
 Enie_Contig_2613 Average Coverage: 11.72

 Enie_Contig_2615 Average Coverage: 14.51

 Enie_Contig_2616 Average Coverage: 12.93

 Enie_Contig_2617 Average Coverage: 14.95

 Enie_Contig_2618 Average Coverage: 17.82
G
 Enie_Contig_2621 Average Coverage: 13.75
G
 Enie_Contig_2623 Average Coverage: 9.85
G
 Enie_Contig_2628 Average Coverage: 30.03

 Enie_Contig_2633 Average Coverage: 16.52
G
 Enie_Contig_2639 Average Coverage: 9.64

 Enie_Contig_2640 Average Coverage: 15.78
G
 Enie_Contig_2646 Average Coverage: 13.31

 Enie_Contig_2648 Average Coverage: 14.54

 Enie_Contig_2657 Average Coverage: 14.04

 Enie_Contig_2660 Average Coverage: 25.74
G
 Enie_Contig_2666 Average Coverage: 16.86

 Enie_Contig_2670 Average Coverage: 15.19

 Enie_Contig_2673 Average Coverage: 9.39

 Enie_Contig_2674 Average Coverage: 14.19
t
 Enie_Contig_2683 Average Coverage: 14.20

 Enie_Contig_2685 Average Coverage: 13.43
tt
 Enie_Contig_2688 Average Coverage: 11.91

 Enie_Contig_2689 Average Coverage: 16.48

 Enie_Contig_2696 Average Coverage: 14.75

 Enie_Contig_2697 Average Coverage: 15.83

 Enie_Contig_2702 Average Coverage: 19.13

 Enie_Contig_2705 Average Coverage: 27.63

 Enie_Contig_2710 Average Coverage: 15.09

 Enie_Contig_2713 Average Coverage: 16.61

 Enie_Contig_2715 Average Coverage: 15.43
G
 Enie_Contig_2717 Average Coverage: 22.26

 Enie_Contig_2718 Average Coverage: 16.87

 Enie_Contig_2723 Average Coverage: 14.52

 Enie_Contig_2725 Average Coverage: 14.98

 Enie_Contig_2727 Average Coverage: 14.53

 Enie_Contig_2740 Average Coverage: 21.91

 Enie_Contig_2742 Average Coverage: 14.32

 Enie_Contig_2747 Average Coverage: 15.23

 Enie_Contig_2752 Average Coverage: 14.63

 Enie_Contig_2754 Average Coverage: 12.71

 Enie_Contig_2755 Average Coverage: 15.34

 Enie_Contig_2757 Average Coverage: 14.68

 Enie_Contig_2759 Average Coverage: 14.43
G
 Enie_Contig_2762 Average Coverage: 14.39

 Enie_Contig_2774 Average Coverage: 15.26

 Enie_Contig_2778 Average Coverage: 29.23

 Enie_Contig_2786 Average Coverage: 13.97

 Enie_Contig_2788 Average Coverage: 14.13

 Enie_Contig_2789 Average Coverage: 14.69

 Enie_Contig_2795 Average Coverage: 10.78

 Enie_Contig_2803 Average Coverage: 17.56

 Enie_Contig_2806 Average Coverage: 18.19

 Enie_Contig_2808 Average Coverage: 13.23

 Enie_Contig_2822 Average Coverage: 14.15

 Enie_Contig_2826 Average Coverage: 20.55

 Enie_Contig_2830 Average Coverage: 11.98

 Enie_Contig_2834 Average Coverage: 15.62

 Enie_Contig_2837 Average Coverage: 14.36
GtG
 Enie_Contig_2838 Average Coverage: 14.95

 Enie_Contig_2848 Average Coverage: 16.62

 Enie_Contig_2850 Average Coverage: 14.62

 Enie_Contig_2865 Average Coverage: 14.06

 Enie_Contig_2869 Average Coverage: 12.50

 Enie_Contig_2871 Average Coverage: 38.05

 Enie_Contig_2872 Average Coverage: 22.65
G
 Enie_Contig_2878 Average Coverage: 15.67

 Enie_Contig_2880 Average Coverage: 15.14

 Enie_Contig_2881 Average Coverage: 17.29

 Enie_Contig_2885 Average Coverage: 16.72

 Enie_Contig_2892 Average Coverage: 19.38

 Enie_Contig_2896 Average Coverage: 37.08
t
 Enie_Contig_2897 Average Coverage: 12.88

 Enie_Contig_2899 Average Coverage: 15.45

 Enie_Contig_2903 Average Coverage: 12.04

 Enie_Contig_2910 Average Coverage: 13.05

 Enie_Contig_2920 Average Coverage: 11.94

 Enie_Contig_2923 Average Coverage: 14.24

 Enie_Contig_2926 Average Coverage: 10.95

 Enie_Contig_2929 Average Coverage: 14.15
tG
 Enie_Contig_2934 Average Coverage: 16.29

 Enie_Contig_2935 Average Coverage: 13.58

 Enie_Contig_2938 Average Coverage: 15.15

 Enie_Contig_2943 Average Coverage: 36.93

 Enie_Contig_2948 Average Coverage: 16.61

 Enie_Contig_2951 Average Coverage: 21.55
tG
 Enie_Contig_2955 Average Coverage: 13.65

 Enie_Contig_2956 Average Coverage: 14.43

 Enie_Contig_2961 Average Coverage: 19.57

 Enie_Contig_2970 Average Coverage: 14.33

 Enie_Contig_2971 Average Coverage: 14.04
G
 Enie_Contig_2976 Average Coverage: 23.34

 Enie_Contig_2977 Average Coverage: 14.39

 Enie_Contig_2985 Average Coverage: 12.24

 Enie_Contig_2996 Average Coverage: 14.87

 Enie_Contig_3008 Average Coverage: 15.06

 Enie_Contig_3010 Average Coverage: 36.71
tGG
 Enie_Contig_3011 Average Coverage: 14.25
tG
 Enie_Contig_3022 Average Coverage: 16.52

 Enie_Contig_3029 Average Coverage: 19.35

 Enie_Contig_3036 Average Coverage: 14.66

 Enie_Contig_3039 Average Coverage: 15.13

 Enie_Contig_3040 Average Coverage: 31.83

 Enie_Contig_3041 Average Coverage: 31.96
G
 Enie_Contig_3047 Average Coverage: 14.43

 Enie_Contig_3048 Average Coverage: 10.94
t
 Enie_Contig_3052 Average Coverage: 13.25

 Enie_Contig_3054 Average Coverage: 14.90

 Enie_Contig_3057 Average Coverage: 34.72

 Enie_Contig_3058 Average Coverage: 32.53

 Enie_Contig_3059 Average Coverage: 19.06

 Enie_Contig_3060 Average Coverage: 17.17

 Enie_Contig_3061 Average Coverage: 13.40

 Enie_Contig_3062 Average Coverage: 16.86

 Enie_Contig_3064 Average Coverage: 33.41

 Enie_Contig_3071 Average Coverage: 16.98

 Enie_Contig_3072 Average Coverage: 14.90
Gt
 Enie_Contig_3073 Average Coverage: 18.27
t
 Enie_Contig_3077 Average Coverage: 15.45

 Enie_Contig_3085 Average Coverage: 13.28

 Enie_Contig_3091 Average Coverage: 14.28

 Enie_Contig_3092 Average Coverage: 11.99

 Enie_Contig_3093 Average Coverage: 15.37

 Enie_Contig_3097 Average Coverage: 14.56

 Enie_Contig_3102 Average Coverage: 12.14

 Enie_Contig_3103 Average Coverage: 30.75

 Enie_Contig_3104 Average Coverage: 11.99

 Enie_Contig_3107 Average Coverage: 14.93

 Enie_Contig_3110 Average Coverage: 22.35

 Enie_Contig_3112 Average Coverage: 35.71

 Enie_Contig_3117 Average Coverage: 15.25

 Enie_Contig_3121 Average Coverage: 16.01
G
 Enie_Contig_3126 Average Coverage: 14.93

 Enie_Contig_3128 Average Coverage: 21.33

 Enie_Contig_3130 Average Coverage: 14.48

 Enie_Contig_3132 Average Coverage: 35.36

 Enie_Contig_3134 Average Coverage: 16.10

 Enie_Contig_3137 Average Coverage: 12.16

 Enie_Contig_3139 Average Coverage: 10.46

 Enie_Contig_3144 Average Coverage: 12.73

 Enie_Contig_3145 Average Coverage: 8.75

 Enie_Contig_3146 Average Coverage: 13.78

 Enie_Contig_3147 Average Coverage: 14.93

 Enie_Contig_3149 Average Coverage: 12.32

 Enie_Contig_3151 Average Coverage: 12.73

 Enie_Contig_3156 Average Coverage: 14.87

 Enie_Contig_3161 Average Coverage: 18.00

 Enie_Contig_3162 Average Coverage: 15.22

 Enie_Contig_3165 Average Coverage: 14.42

 Enie_Contig_3167 Average Coverage: 15.13
t
 Enie_Contig_3169 Average Coverage: 34.34

 Enie_Contig_3170 Average Coverage: 14.07

 Enie_Contig_3171 Average Coverage: 26.70

 Enie_Contig_3180 Average Coverage: 10.19

 Enie_Contig_3183 Average Coverage: 18.08

 Enie_Contig_3189 Average Coverage: 14.00

 Enie_Contig_3197 Average Coverage: 8.50

 Enie_Contig_3198 Average Coverage: 16.04

 Enie_Contig_3199 Average Coverage: 17.37

 Enie_Contig_3200 Average Coverage: 13.75

 Enie_Contig_3201 Average Coverage: 12.59

 Enie_Contig_3206 Average Coverage: 15.27

 Enie_Contig_3207 Average Coverage: 13.82

 Enie_Contig_3213 Average Coverage: 14.67

 Enie_Contig_3217 Average Coverage: 13.97

 Enie_Contig_3219 Average Coverage: 10.07

 Enie_Contig_3222 Average Coverage: 29.63

 Enie_Contig_3226 Average Coverage: 11.41

 Enie_Contig_3230 Average Coverage: 9.84
t
 Enie_Contig_3233 Average Coverage: 33.81
t
 Enie_Contig_3234 Average Coverage: 13.67
G
 Enie_Contig_3236 Average Coverage: 15.73

 Enie_Contig_3238 Average Coverage: 30.04

 Enie_Contig_3245 Average Coverage: 13.62

 Enie_Contig_3246 Average Coverage: 13.39

 Enie_Contig_3247 Average Coverage: 37.02

 Enie_Contig_3253 Average Coverage: 13.95

 Enie_Contig_3254 Average Coverage: 13.76

 Enie_Contig_3260 Average Coverage: 12.24

 Enie_Contig_3262 Average Coverage: 15.25

 Enie_Contig_3267 Average Coverage: 15.12

 Enie_Contig_3270 Average Coverage: 23.41

 Enie_Contig_3271 Average Coverage: 16.05

 Enie_Contig_3276 Average Coverage: 16.42

 Enie_Contig_3280 Average Coverage: 11.27

 Enie_Contig_3285 Average Coverage: 17.74

 Enie_Contig_3287 Average Coverage: 22.40
G
 Enie_Contig_3290 Average Coverage: 15.49

 Enie_Contig_3293 Average Coverage: 27.76

 Enie_Contig_3295 Average Coverage: 13.00

 Enie_Contig_3298 Average Coverage: 19.97

 Enie_Contig_3302 Average Coverage: 7.24
G
 Enie_Contig_3304 Average Coverage: 13.64

 Enie_Contig_3305 Average Coverage: 12.59

 Enie_Contig_3309 Average Coverage: 13.18

 Enie_Contig_3312 Average Coverage: 17.87

 Enie_Contig_3315 Average Coverage: 5.80

 Enie_Contig_3317 Average Coverage: 11.33

 Enie_Contig_3322 Average Coverage: 17.43
G
 Enie_Contig_3324 Average Coverage: 14.01

 Enie_Contig_3327 Average Coverage: 27.26

 Enie_Contig_3333 Average Coverage: 12.23

 Enie_Contig_3334 Average Coverage: 13.37

 Enie_Contig_3338 Average Coverage: 15.13

 Enie_Contig_3339 Average Coverage: 14.27
ttt
 Enie_Contig_3341 Average Coverage: 13.78

 Enie_Contig_3342 Average Coverage: 13.46

 Enie_Contig_3345 Average Coverage: 13.18

 Enie_Contig_3348 Average Coverage: 15.34

 Enie_Contig_3355 Average Coverage: 11.45

 Enie_Contig_3358 Average Coverage: 14.76

 Enie_Contig_3362 Average Coverage: 13.01

 Enie_Contig_3376 Average Coverage: 11.53
t
 Enie_Contig_3380 Average Coverage: 14.11

 Enie_Contig_3387 Average Coverage: 16.93

 Enie_Contig_3389 Average Coverage: 19.86

 Enie_Contig_3406 Average Coverage: 14.46

 Enie_Contig_3408 Average Coverage: 16.62

 Enie_Contig_3411 Average Coverage: 14.67

 Enie_Contig_3414 Average Coverage: 13.24
G
 Enie_Contig_3417 Average Coverage: 22.00

 Enie_Contig_3419 Average Coverage: 14.04

 Enie_Contig_3420 Average Coverage: 11.46
t
 Enie_Contig_3421 Average Coverage: 13.66

 Enie_Contig_3422 Average Coverage: 13.32
t
 Enie_Contig_3423 Average Coverage: 11.71

 Enie_Contig_3424 Average Coverage: 38.60

 Enie_Contig_3426 Average Coverage: 13.24

 Enie_Contig_3436 Average Coverage: 17.09

 Enie_Contig_3437 Average Coverage: 8.86

 Enie_Contig_3439 Average Coverage: 12.74

 Enie_Contig_3441 Average Coverage: 19.57

 Enie_Contig_3447 Average Coverage: 15.16

 Enie_Contig_3449 Average Coverage: 20.64

 Enie_Contig_3451 Average Coverage: 35.75
t
 Enie_Contig_3452 Average Coverage: 14.78

 Enie_Contig_3454 Average Coverage: 12.04
G
 Enie_Contig_3466 Average Coverage: 16.58
G
 Enie_Contig_3467 Average Coverage: 16.43

 Enie_Contig_3468 Average Coverage: 14.11

 Enie_Contig_3471 Average Coverage: 31.94
G
 Enie_Contig_3474 Average Coverage: 17.05

 Enie_Contig_3478 Average Coverage: 19.97

 Enie_Contig_3485 Average Coverage: 12.42

 Enie_Contig_3487 Average Coverage: 12.41

 Enie_Contig_3489 Average Coverage: 11.32

 Enie_Contig_3491 Average Coverage: 18.79

 Enie_Contig_3497 Average Coverage: 14.06

 Enie_Contig_3502 Average Coverage: 11.96

 Enie_Contig_3504 Average Coverage: 16.19

 Enie_Contig_3507 Average Coverage: 16.67

 Enie_Contig_3511 Average Coverage: 18.99

 Enie_Contig_3514 Average Coverage: 14.44

 Enie_Contig_3522 Average Coverage: 14.97

 Enie_Contig_3524 Average Coverage: 12.65

 Enie_Contig_3525 Average Coverage: 20.26

 Enie_Contig_3527 Average Coverage: 16.54

 Enie_Contig_3529 Average Coverage: 14.82

 Enie_Contig_3533 Average Coverage: 27.46

 Enie_Contig_3534 Average Coverage: 23.93

 Enie_Contig_3535 Average Coverage: 15.43

 Enie_Contig_3543 Average Coverage: 39.02

 Enie_Contig_3546 Average Coverage: 13.64

 Enie_Contig_3548 Average Coverage: 23.67

 Enie_Contig_3552 Average Coverage: 38.06

 Enie_Contig_3553 Average Coverage: 9.67

 Enie_Contig_3555 Average Coverage: 9.01

 Enie_Contig_3559 Average Coverage: 14.70

 Enie_Contig_3564 Average Coverage: 15.40

 Enie_Contig_3571 Average Coverage: 15.81

 Enie_Contig_3575 Average Coverage: 15.84

 Enie_Contig_3578 Average Coverage: 14.69

 Enie_Contig_3587 Average Coverage: 16.30

 Enie_Contig_3589 Average Coverage: 13.85

 Enie_Contig_3592 Average Coverage: 28.49

 Enie_Contig_3595 Average Coverage: 33.04
tt
 Enie_Contig_3604 Average Coverage: 13.80

 Enie_Contig_3608 Average Coverage: 24.92
G
 Enie_Contig_3618 Average Coverage: 15.86

 Enie_Contig_3620 Average Coverage: 15.68

 Enie_Contig_3627 Average Coverage: 24.34

 Enie_Contig_3633 Average Coverage: 19.61
t
 Enie_Contig_3634 Average Coverage: 13.83

 Enie_Contig_3635 Average Coverage: 14.63

 Enie_Contig_3639 Average Coverage: 12.23

 Enie_Contig_3640 Average Coverage: 29.91

 Enie_Contig_3657 Average Coverage: 12.54

 Enie_Contig_3660 Average Coverage: 12.02

 Enie_Contig_3661 Average Coverage: 16.96

 Enie_Contig_3664 Average Coverage: 17.85

 Enie_Contig_3666 Average Coverage: 14.98

 Enie_Contig_3670 Average Coverage: 27.49

 Enie_Contig_3672 Average Coverage: 18.10

 Enie_Contig_3675 Average Coverage: 34.27

 Enie_Contig_3679 Average Coverage: 14.80

 Enie_Contig_3683 Average Coverage: 35.75
GG
 Enie_Contig_3686 Average Coverage: 19.30

 Enie_Contig_3688 Average Coverage: 15.46

 Enie_Contig_3691 Average Coverage: 25.89
Gt
 Enie_Contig_3695 Average Coverage: 14.93
t
 Enie_Contig_3700 Average Coverage: 15.57

 Enie_Contig_3702 Average Coverage: 12.25
t
 Enie_Contig_3704 Average Coverage: 21.51

 Enie_Contig_3705 Average Coverage: 20.03
G
 Enie_Contig_3706 Average Coverage: 16.25

 Enie_Contig_3707 Average Coverage: 16.19

 Enie_Contig_3709 Average Coverage: 18.18

 Enie_Contig_3711 Average Coverage: 9.69

 Enie_Contig_3712 Average Coverage: 9.85

 Enie_Contig_3713 Average Coverage: 14.86

 Enie_Contig_3715 Average Coverage: 15.33

 Enie_Contig_3716 Average Coverage: 14.67

 Enie_Contig_3720 Average Coverage: 15.34

 Enie_Contig_3724 Average Coverage: 22.74

 Enie_Contig_3725 Average Coverage: 15.07

 Enie_Contig_3726 Average Coverage: 14.64

 Enie_Contig_3730 Average Coverage: 13.93

 Enie_Contig_3732 Average Coverage: 12.30

 Enie_Contig_3735 Average Coverage: 17.48

 Enie_Contig_3736 Average Coverage: 14.72

 Enie_Contig_3738 Average Coverage: 15.07

 Enie_Contig_3751 Average Coverage: 15.55
t
 Enie_Contig_3755 Average Coverage: 17.07

 Enie_Contig_3757 Average Coverage: 17.46

 Enie_Contig_3763 Average Coverage: 15.58

 Enie_Contig_3765 Average Coverage: 14.26
G
 Enie_Contig_3766 Average Coverage: 17.60
GG
 Enie_Contig_3770 Average Coverage: 17.54

 Enie_Contig_3774 Average Coverage: 16.89

 Enie_Contig_3775 Average Coverage: 20.11

 Enie_Contig_3776 Average Coverage: 14.29
t
 Enie_Contig_3784 Average Coverage: 18.59

 Enie_Contig_3791 Average Coverage: 24.92

 Enie_Contig_3792 Average Coverage: 15.02

 Enie_Contig_3796 Average Coverage: 17.22

 Enie_Contig_3799 Average Coverage: 21.84

 Enie_Contig_3801 Average Coverage: 11.49

 Enie_Contig_3802 Average Coverage: 13.47

 Enie_Contig_3803 Average Coverage: 13.85

 Enie_Contig_3805 Average Coverage: 21.08

 Enie_Contig_3806 Average Coverage: 13.53

 Enie_Contig_3808 Average Coverage: 17.14
t
 Enie_Contig_3817 Average Coverage: 11.94

 Enie_Contig_3820 Average Coverage: 13.51

 Enie_Contig_3821 Average Coverage: 29.20

 Enie_Contig_3823 Average Coverage: 13.32

 Enie_Contig_3828 Average Coverage: 15.23

 Enie_Contig_3833 Average Coverage: 14.18

 Enie_Contig_3839 Average Coverage: 13.83
t
 Enie_Contig_3847 Average Coverage: 15.40

 Enie_Contig_3850 Average Coverage: 17.42

 Enie_Contig_3855 Average Coverage: 19.54
tG
 Enie_Contig_3858 Average Coverage: 12.62
t
 Enie_Contig_3859 Average Coverage: 21.30

 Enie_Contig_3863 Average Coverage: 16.52

 Enie_Contig_3872 Average Coverage: 17.77

 Enie_Contig_3876 Average Coverage: 18.04

 Enie_Contig_3877 Average Coverage: 27.76

 Enie_Contig_3878 Average Coverage: 11.75

 Enie_Contig_3880 Average Coverage: 13.20
G
 Enie_Contig_3889 Average Coverage: 31.90

 Enie_Contig_3891 Average Coverage: 13.25

 Enie_Contig_3894 Average Coverage: 17.25

 Enie_Contig_3898 Average Coverage: 19.19

 Enie_Contig_3903 Average Coverage: 13.41

 Enie_Contig_3910 Average Coverage: 14.54
t
 Enie_Contig_3911 Average Coverage: 14.42

 Enie_Contig_3915 Average Coverage: 13.39

 Enie_Contig_3916 Average Coverage: 14.49

 Enie_Contig_3920 Average Coverage: 14.91

 Enie_Contig_3921 Average Coverage: 12.94

 Enie_Contig_3926 Average Coverage: 16.58

 Enie_Contig_3927 Average Coverage: 29.89

 Enie_Contig_3928 Average Coverage: 16.74

 Enie_Contig_3930 Average Coverage: 15.04

 Enie_Contig_3931 Average Coverage: 15.69

 Enie_Contig_3933 Average Coverage: 5.03

 Enie_Contig_3934 Average Coverage: 14.41

 Enie_Contig_3936 Average Coverage: 14.13

 Enie_Contig_3938 Average Coverage: 14.23

 Enie_Contig_3944 Average Coverage: 12.80

 Enie_Contig_3949 Average Coverage: 13.73

 Enie_Contig_3951 Average Coverage: 16.39

 Enie_Contig_3954 Average Coverage: 35.55

 Enie_Contig_3958 Average Coverage: 15.29
tt
 Enie_Contig_3959 Average Coverage: 16.19

 Enie_Contig_3960 Average Coverage: 17.12

 Enie_Contig_3962 Average Coverage: 12.96

 Enie_Contig_3966 Average Coverage: 14.10

 Enie_Contig_3967 Average Coverage: 17.78

 Enie_Contig_3971 Average Coverage: 12.03

 Enie_Contig_3972 Average Coverage: 18.99

 Enie_Contig_3974 Average Coverage: 25.78

 Enie_Contig_3978 Average Coverage: 14.46

 Enie_Contig_3980 Average Coverage: 17.56
t
 Enie_Contig_3981 Average Coverage: 15.38

 Enie_Contig_3983 Average Coverage: 22.15

 Enie_Contig_3987 Average Coverage: 17.55

 Enie_Contig_3988 Average Coverage: 14.38
t
 Enie_Contig_3991 Average Coverage: 15.59

 Enie_Contig_3992 Average Coverage: 16.17

 Enie_Contig_3996 Average Coverage: 15.13

 Enie_Contig_4001 Average Coverage: 16.14

 Enie_Contig_4003 Average Coverage: 15.61

 Enie_Contig_4011 Average Coverage: 17.74

 Enie_Contig_4012 Average Coverage: 15.32

 Enie_Contig_4014 Average Coverage: 24.27

 Enie_Contig_4016 Average Coverage: 17.42

 Enie_Contig_4018 Average Coverage: 27.78

 Enie_Contig_4020 Average Coverage: 12.41

 Enie_Contig_4021 Average Coverage: 14.46
G
 Enie_Contig_4039 Average Coverage: 11.47

 Enie_Contig_4043 Average Coverage: 38.05

 Enie_Contig_4044 Average Coverage: 28.98

 Enie_Contig_4045 Average Coverage: 15.02

 Enie_Contig_4055 Average Coverage: 13.65

 Enie_Contig_4057 Average Coverage: 14.32
t
 Enie_Contig_4058 Average Coverage: 13.33

 Enie_Contig_4064 Average Coverage: 13.61

 Enie_Contig_4067 Average Coverage: 15.80

 Enie_Contig_4068 Average Coverage: 25.72

 Enie_Contig_4073 Average Coverage: 14.52

 Enie_Contig_4074 Average Coverage: 16.23

 Enie_Contig_4075 Average Coverage: 12.28
t
 Enie_Contig_4079 Average Coverage: 15.26

 Enie_Contig_4082 Average Coverage: 15.84

 Enie_Contig_4095 Average Coverage: 20.92

 Enie_Contig_4096 Average Coverage: 18.42

 Enie_Contig_4099 Average Coverage: 36.45

 Enie_Contig_4102 Average Coverage: 19.85
G
 Enie_Contig_4104 Average Coverage: 15.44

 Enie_Contig_4105 Average Coverage: 6.89

 Enie_Contig_4106 Average Coverage: 14.11

 Enie_Contig_4108 Average Coverage: 10.99

 Enie_Contig_4110 Average Coverage: 15.01

 Enie_Contig_4112 Average Coverage: 18.57

 Enie_Contig_4113 Average Coverage: 12.99

 Enie_Contig_4114 Average Coverage: 15.99

 Enie_Contig_4126 Average Coverage: 15.02

 Enie_Contig_4131 Average Coverage: 13.22

 Enie_Contig_4134 Average Coverage: 12.61

 Enie_Contig_4138 Average Coverage: 14.09

 Enie_Contig_4154 Average Coverage: 18.18

 Enie_Contig_4156 Average Coverage: 13.23
G
 Enie_Contig_4160 Average Coverage: 24.44

 Enie_Contig_4162 Average Coverage: 12.65
t
 Enie_Contig_4169 Average Coverage: 14.52

 Enie_Contig_4172 Average Coverage: 12.91

 Enie_Contig_4174 Average Coverage: 9.46

 Enie_Contig_4180 Average Coverage: 13.33

 Enie_Contig_4187 Average Coverage: 15.62
G
 Enie_Contig_4188 Average Coverage: 12.21

 Enie_Contig_4190 Average Coverage: 15.09

 Enie_Contig_4192 Average Coverage: 15.11

 Enie_Contig_4196 Average Coverage: 16.00

 Enie_Contig_4202 Average Coverage: 11.39

 Enie_Contig_4203 Average Coverage: 10.64
Gt
 Enie_Contig_4206 Average Coverage: 13.08

 Enie_Contig_4207 Average Coverage: 22.91
t
 Enie_Contig_4211 Average Coverage: 15.36
G
 Enie_Contig_4213 Average Coverage: 13.94

 Enie_Contig_4215 Average Coverage: 14.88

 Enie_Contig_4220 Average Coverage: 12.35

 Enie_Contig_4221 Average Coverage: 17.25

 Enie_Contig_4223 Average Coverage: 12.27

 Enie_Contig_4225 Average Coverage: 10.71

 Enie_Contig_4226 Average Coverage: 14.65

 Enie_Contig_4227 Average Coverage: 6.87

 Enie_Contig_4229 Average Coverage: 11.30

 Enie_Contig_4233 Average Coverage: 13.95

 Enie_Contig_4234 Average Coverage: 15.10

 Enie_Contig_4236 Average Coverage: 10.65

 Enie_Contig_4238 Average Coverage: 20.64

 Enie_Contig_4240 Average Coverage: 8.39
G
 Enie_Contig_4241 Average Coverage: 11.29

 Enie_Contig_4242 Average Coverage: 14.56

 Enie_Contig_4243 Average Coverage: 13.55

 Enie_Contig_4250 Average Coverage: 13.99

 Enie_Contig_4252 Average Coverage: 15.23

 Enie_Contig_4255 Average Coverage: 7.55

 Enie_Contig_4261 Average Coverage: 14.25

 Enie_Contig_4263 Average Coverage: 10.25

 Enie_Contig_4264 Average Coverage: 12.08

 Enie_Contig_4267 Average Coverage: 15.07

 Enie_Contig_4270 Average Coverage: 12.46

 Enie_Contig_4272 Average Coverage: 16.87

 Enie_Contig_4284 Average Coverage: 13.00

 Enie_Contig_4285 Average Coverage: 31.88

 Enie_Contig_4287 Average Coverage: 13.61

 Enie_Contig_4288 Average Coverage: 29.00

 Enie_Contig_4289 Average Coverage: 16.42

 Enie_Contig_4295 Average Coverage: 16.05

 Enie_Contig_4296 Average Coverage: 25.27
GG
 Enie_Contig_4298 Average Coverage: 9.57

 Enie_Contig_4300 Average Coverage: 10.47

 Enie_Contig_4302 Average Coverage: 31.62

 Enie_Contig_4308 Average Coverage: 9.81

 Enie_Contig_4309 Average Coverage: 13.48

 Enie_Contig_4311 Average Coverage: 17.79
t
 Enie_Contig_4312 Average Coverage: 13.11

 Enie_Contig_4318 Average Coverage: 16.84

 Enie_Contig_4324 Average Coverage: 15.98

 Enie_Contig_4326 Average Coverage: 8.43

 Enie_Contig_4328 Average Coverage: 14.70

 Enie_Contig_4343 Average Coverage: 21.93

 Enie_Contig_4345 Average Coverage: 17.04

 Enie_Contig_4347 Average Coverage: 17.84

 Enie_Contig_4348 Average Coverage: 16.30

 Enie_Contig_4355 Average Coverage: 37.00

 Enie_Contig_4362 Average Coverage: 17.76

 Enie_Contig_4363 Average Coverage: 19.33

 Enie_Contig_4369 Average Coverage: 20.11
G
 Enie_Contig_4373 Average Coverage: 14.43

 Enie_Contig_4375 Average Coverage: 30.51

 Enie_Contig_4377 Average Coverage: 14.98

 Enie_Contig_4379 Average Coverage: 13.54

 Enie_Contig_4384 Average Coverage: 12.71
G
 Enie_Contig_4387 Average Coverage: 12.86

 Enie_Contig_4395 Average Coverage: 13.51
G
 Enie_Contig_4396 Average Coverage: 13.35
G
 Enie_Contig_4401 Average Coverage: 15.50
tG
 Enie_Contig_4406 Average Coverage: 16.58

 Enie_Contig_4410 Average Coverage: 13.01

 Enie_Contig_4412 Average Coverage: 31.94

 Enie_Contig_4423 Average Coverage: 14.50

 Enie_Contig_4424 Average Coverage: 13.83
t
 Enie_Contig_4428 Average Coverage: 13.29

 Enie_Contig_4435 Average Coverage: 17.77

 Enie_Contig_4438 Average Coverage: 12.03

 Enie_Contig_4439 Average Coverage: 20.64

 Enie_Contig_4441 Average Coverage: 26.86

 Enie_Contig_4443 Average Coverage: 15.96

 Enie_Contig_4444 Average Coverage: 14.31

 Enie_Contig_4445 Average Coverage: 22.81

 Enie_Contig_4448 Average Coverage: 38.09

 Enie_Contig_4450 Average Coverage: 14.88

 Enie_Contig_4451 Average Coverage: 16.70

 Enie_Contig_4452 Average Coverage: 12.96

 Enie_Contig_4454 Average Coverage: 11.42

 Enie_Contig_4460 Average Coverage: 8.37

 Enie_Contig_4467 Average Coverage: 19.01

 Enie_Contig_4470 Average Coverage: 14.17

 Enie_Contig_4471 Average Coverage: 17.71

 Enie_Contig_4474 Average Coverage: 17.79

 Enie_Contig_4476 Average Coverage: 15.20

 Enie_Contig_4481 Average Coverage: 10.64

 Enie_Contig_4483 Average Coverage: 11.26

 Enie_Contig_4484 Average Coverage: 16.85

 Enie_Contig_4485 Average Coverage: 13.93

 Enie_Contig_4486 Average Coverage: 12.83
t
 Enie_Contig_4488 Average Coverage: 12.76
G
 Enie_Contig_4490 Average Coverage: 9.13

 Enie_Contig_4495 Average Coverage: 13.62
tt
 Enie_Contig_4499 Average Coverage: 14.24

 Enie_Contig_4501 Average Coverage: 15.32
ttGG
 Enie_Contig_4505 Average Coverage: 17.76

 Enie_Contig_4510 Average Coverage: 21.04
G
 Enie_Contig_4511 Average Coverage: 30.40

 Enie_Contig_4513 Average Coverage: 10.49

 Enie_Contig_4516 Average Coverage: 14.42

 Enie_Contig_4517 Average Coverage: 14.35

 Enie_Contig_4518 Average Coverage: 14.94

 Enie_Contig_4519 Average Coverage: 14.44

 Enie_Contig_4522 Average Coverage: 18.62

 Enie_Contig_4523 Average Coverage: 25.86
t
 Enie_Contig_4524 Average Coverage: 15.22

 Enie_Contig_4528 Average Coverage: 8.49

 Enie_Contig_4530 Average Coverage: 15.72

 Enie_Contig_4531 Average Coverage: 13.25
GGG
 Enie_Contig_4532 Average Coverage: 15.53

 Enie_Contig_4536 Average Coverage: 15.55

 Enie_Contig_4541 Average Coverage: 7.33

 Enie_Contig_4547 Average Coverage: 13.77

 Enie_Contig_4550 Average Coverage: 17.69

 Enie_Contig_4551 Average Coverage: 26.18

 Enie_Contig_4560 Average Coverage: 13.59

 Enie_Contig_4566 Average Coverage: 15.18

 Enie_Contig_4573 Average Coverage: 9.71

 Enie_Contig_4576 Average Coverage: 11.67

 Enie_Contig_4578 Average Coverage: 30.23

 Enie_Contig_4579 Average Coverage: 13.40

 Enie_Contig_4581 Average Coverage: 10.74

 Enie_Contig_4585 Average Coverage: 20.11

 Enie_Contig_4586 Average Coverage: 29.39

 Enie_Contig_4589 Average Coverage: 13.40
t
 Enie_Contig_4595 Average Coverage: 14.20
G
 Enie_Contig_4606 Average Coverage: 16.29

 Enie_Contig_4608 Average Coverage: 15.93

 Enie_Contig_4613 Average Coverage: 13.92

 Enie_Contig_4615 Average Coverage: 15.03

 Enie_Contig_4623 Average Coverage: 14.15

 Enie_Contig_4627 Average Coverage: 11.35

 Enie_Contig_4628 Average Coverage: 11.91

 Enie_Contig_4635 Average Coverage: 12.40
t
 Enie_Contig_4638 Average Coverage: 11.35

 Enie_Contig_4641 Average Coverage: 14.12

 Enie_Contig_4644 Average Coverage: 14.97

 Enie_Contig_4647 Average Coverage: 14.65

 Enie_Contig_4648 Average Coverage: 11.31

 Enie_Contig_4655 Average Coverage: 13.46

 Enie_Contig_4656 Average Coverage: 15.45
G
 Enie_Contig_4657 Average Coverage: 22.54

 Enie_Contig_4658 Average Coverage: 15.19

 Enie_Contig_4659 Average Coverage: 23.54

 Enie_Contig_4661 Average Coverage: 13.66

 Enie_Contig_4663 Average Coverage: 14.42

 Enie_Contig_4664 Average Coverage: 13.27

 Enie_Contig_4671 Average Coverage: 15.84

 Enie_Contig_4673 Average Coverage: 17.84
G
 Enie_Contig_4674 Average Coverage: 14.26

 Enie_Contig_4676 Average Coverage: 15.03

 Enie_Contig_4677 Average Coverage: 12.48

 Enie_Contig_4678 Average Coverage: 15.42

 Enie_Contig_4679 Average Coverage: 14.33

 Enie_Contig_4681 Average Coverage: 14.46

 Enie_Contig_4683 Average Coverage: 16.22

 Enie_Contig_4689 Average Coverage: 13.53

 Enie_Contig_4693 Average Coverage: 13.22

 Enie_Contig_4695 Average Coverage: 10.06

 Enie_Contig_4696 Average Coverage: 13.99

 Enie_Contig_4703 Average Coverage: 14.98

 Enie_Contig_4709 Average Coverage: 14.67

 Enie_Contig_4711 Average Coverage: 11.27

 Enie_Contig_4714 Average Coverage: 15.02

 Enie_Contig_4716 Average Coverage: 13.16

 Enie_Contig_4719 Average Coverage: 19.44

 Enie_Contig_4722 Average Coverage: 16.42

 Enie_Contig_4727 Average Coverage: 28.49

 Enie_Contig_4732 Average Coverage: 13.90
G
 Enie_Contig_4738 Average Coverage: 15.14
t
 Enie_Contig_4740 Average Coverage: 13.49

 Enie_Contig_4746 Average Coverage: 14.98

 Enie_Contig_4749 Average Coverage: 10.85

 Enie_Contig_4750 Average Coverage: 12.09

 Enie_Contig_4752 Average Coverage: 19.19

 Enie_Contig_4753 Average Coverage: 13.04

 Enie_Contig_4754 Average Coverage: 6.81

 Enie_Contig_4755 Average Coverage: 17.29

 Enie_Contig_4758 Average Coverage: 20.49

 Enie_Contig_4759 Average Coverage: 12.64

 Enie_Contig_4764 Average Coverage: 12.13

 Enie_Contig_4771 Average Coverage: 12.00

 Enie_Contig_4775 Average Coverage: 13.81
G
 Enie_Contig_4779 Average Coverage: 15.45

 Enie_Contig_4780 Average Coverage: 10.82

 Enie_Contig_4781 Average Coverage: 20.26

 Enie_Contig_4782 Average Coverage: 11.92

 Enie_Contig_4794 Average Coverage: 17.36

 Enie_Contig_4804 Average Coverage: 16.09

 Enie_Contig_4805 Average Coverage: 13.76
t
 Enie_Contig_4808 Average Coverage: 33.40

 Enie_Contig_4810 Average Coverage: 20.71

 Enie_Contig_4814 Average Coverage: 23.90

 Enie_Contig_4822 Average Coverage: 12.28
G
 Enie_Contig_4827 Average Coverage: 13.60

 Enie_Contig_4837 Average Coverage: 11.57

 Enie_Contig_4838 Average Coverage: 16.74

 Enie_Contig_4851 Average Coverage: 26.88

 Enie_Contig_4852 Average Coverage: 13.95

 Enie_Contig_4854 Average Coverage: 15.89

 Enie_Contig_4855 Average Coverage: 11.92

 Enie_Contig_4857 Average Coverage: 16.15

 Enie_Contig_4859 Average Coverage: 13.89

 Enie_Contig_4865 Average Coverage: 36.82

 Enie_Contig_4868 Average Coverage: 13.95
G
 Enie_Contig_4871 Average Coverage: 28.18
t
 Enie_Contig_4872 Average Coverage: 38.59

 Enie_Contig_4878 Average Coverage: 13.74

 Enie_Contig_4879 Average Coverage: 14.25

 Enie_Contig_4881 Average Coverage: 9.01

 Enie_Contig_4882 Average Coverage: 16.90

 Enie_Contig_4885 Average Coverage: 15.03

 Enie_Contig_4890 Average Coverage: 16.41

 Enie_Contig_4892 Average Coverage: 17.54

 Enie_Contig_4894 Average Coverage: 12.85
t
 Enie_Contig_4902 Average Coverage: 15.06

 Enie_Contig_4905 Average Coverage: 14.59

 Enie_Contig_4906 Average Coverage: 22.28

 Enie_Contig_4907 Average Coverage: 12.49

 Enie_Contig_4908 Average Coverage: 10.79

 Enie_Contig_4910 Average Coverage: 10.60
t
 Enie_Contig_4913 Average Coverage: 11.78

 Enie_Contig_4916 Average Coverage: 14.48
G
 Enie_Contig_4917 Average Coverage: 35.51

 Enie_Contig_4924 Average Coverage: 14.31

 Enie_Contig_4925 Average Coverage: 12.48

 Enie_Contig_4932 Average Coverage: 12.64

 Enie_Contig_4936 Average Coverage: 14.91

 Enie_Contig_4938 Average Coverage: 29.41

 Enie_Contig_4940 Average Coverage: 16.07
G
 Enie_Contig_4943 Average Coverage: 19.63

 Enie_Contig_4946 Average Coverage: 32.99

 Enie_Contig_4947 Average Coverage: 13.63

 Enie_Contig_4950 Average Coverage: 15.30

 Enie_Contig_4951 Average Coverage: 18.75
Gt
 Enie_Contig_4952 Average Coverage: 14.53

 Enie_Contig_4955 Average Coverage: 19.55

 Enie_Contig_4959 Average Coverage: 15.41

 Enie_Contig_4963 Average Coverage: 16.61

 Enie_Contig_4965 Average Coverage: 18.58

 Enie_Contig_4966 Average Coverage: 22.70

 Enie_Contig_4970 Average Coverage: 19.32
G
 Enie_Contig_4975 Average Coverage: 14.93

 Enie_Contig_4982 Average Coverage: 12.51

 Enie_Contig_4984 Average Coverage: 10.06

 Enie_Contig_4988 Average Coverage: 18.89

 Enie_Contig_4998 Average Coverage: 15.26

 Enie_Contig_5003 Average Coverage: 18.91

 Enie_Contig_5005 Average Coverage: 17.54

 Enie_Contig_5008 Average Coverage: 16.36

 Enie_Contig_5013 Average Coverage: 10.09

 Enie_Contig_5016 Average Coverage: 20.12

 Enie_Contig_5020 Average Coverage: 32.35

 Enie_Contig_5024 Average Coverage: 12.05

 Enie_Contig_5030 Average Coverage: 11.65

 Enie_Contig_5031 Average Coverage: 23.31

 Enie_Contig_5034 Average Coverage: 15.68

 Enie_Contig_5035 Average Coverage: 12.26

 Enie_Contig_5039 Average Coverage: 13.05
G
 Enie_Contig_5042 Average Coverage: 16.81

 Enie_Contig_5047 Average Coverage: 13.86

 Enie_Contig_5048 Average Coverage: 27.92

 Enie_Contig_5049 Average Coverage: 13.19

 Enie_Contig_5050 Average Coverage: 14.86

 Enie_Contig_5060 Average Coverage: 16.91

 Enie_Contig_5063 Average Coverage: 16.53

 Enie_Contig_5069 Average Coverage: 14.45

 Enie_Contig_5078 Average Coverage: 15.29

 Enie_Contig_5084 Average Coverage: 12.84

 Enie_Contig_5085 Average Coverage: 15.81

 Enie_Contig_5088 Average Coverage: 10.00
t
 Enie_Contig_5092 Average Coverage: 14.08

 Enie_Contig_5094 Average Coverage: 15.20

 Enie_Contig_5095 Average Coverage: 12.27

 Enie_Contig_5096 Average Coverage: 13.34

 Enie_Contig_5099 Average Coverage: 14.64

 Enie_Contig_5101 Average Coverage: 32.55

 Enie_Contig_5105 Average Coverage: 13.27
t
 Enie_Contig_5108 Average Coverage: 13.79

 Enie_Contig_5110 Average Coverage: 17.00

 Enie_Contig_5113 Average Coverage: 14.28

 Enie_Contig_5119 Average Coverage: 15.78

 Enie_Contig_5121 Average Coverage: 14.16

 Enie_Contig_5122 Average Coverage: 14.86

 Enie_Contig_5130 Average Coverage: 20.78

 Enie_Contig_5133 Average Coverage: 14.80

 Enie_Contig_5134 Average Coverage: 16.49

 Enie_Contig_5135 Average Coverage: 14.58

 Enie_Contig_5140 Average Coverage: 27.02

 Enie_Contig_5143 Average Coverage: 14.53

 Enie_Contig_5144 Average Coverage: 12.56

 Enie_Contig_5146 Average Coverage: 15.47

 Enie_Contig_5152 Average Coverage: 21.07
Gt
 Enie_Contig_5155 Average Coverage: 11.69

 Enie_Contig_5156 Average Coverage: 14.83
G
 Enie_Contig_5159 Average Coverage: 16.50

 Enie_Contig_5164 Average Coverage: 35.48

 Enie_Contig_5174 Average Coverage: 12.21

 Enie_Contig_5176 Average Coverage: 13.96

 Enie_Contig_5177 Average Coverage: 16.25

 Enie_Contig_5181 Average Coverage: 15.15

 Enie_Contig_5182 Average Coverage: 12.91

 Enie_Contig_5189 Average Coverage: 14.58

 Enie_Contig_5193 Average Coverage: 20.85

 Enie_Contig_5196 Average Coverage: 10.42

 Enie_Contig_5197 Average Coverage: 16.94

 Enie_Contig_5202 Average Coverage: 14.18

 Enie_Contig_5203 Average Coverage: 13.12

 Enie_Contig_5207 Average Coverage: 18.92

 Enie_Contig_5210 Average Coverage: 15.77

 Enie_Contig_5213 Average Coverage: 11.79

 Enie_Contig_5219 Average Coverage: 19.14
t
 Enie_Contig_5220 Average Coverage: 12.51

 Enie_Contig_5222 Average Coverage: 17.53
G
 Enie_Contig_5224 Average Coverage: 12.07

 Enie_Contig_5225 Average Coverage: 17.55

 Enie_Contig_5226 Average Coverage: 12.56
t
 Enie_Contig_5228 Average Coverage: 26.06

 Enie_Contig_5231 Average Coverage: 14.47

 Enie_Contig_5234 Average Coverage: 14.52

 Enie_Contig_5238 Average Coverage: 13.97

 Enie_Contig_5240 Average Coverage: 11.86

 Enie_Contig_5244 Average Coverage: 24.32

 Enie_Contig_5245 Average Coverage: 16.26

 Enie_Contig_5254 Average Coverage: 16.64

 Enie_Contig_5257 Average Coverage: 15.25
G
 Enie_Contig_5259 Average Coverage: 39.71

 Enie_Contig_5266 Average Coverage: 13.89
Gt
 Enie_Contig_5272 Average Coverage: 14.50

 Enie_Contig_5274 Average Coverage: 13.89

 Enie_Contig_5281 Average Coverage: 18.51

 Enie_Contig_5283 Average Coverage: 15.41

 Enie_Contig_5284 Average Coverage: 12.98

 Enie_Contig_5287 Average Coverage: 17.37

 Enie_Contig_5289 Average Coverage: 16.41

 Enie_Contig_5290 Average Coverage: 31.97

 Enie_Contig_5292 Average Coverage: 30.47

 Enie_Contig_5294 Average Coverage: 31.07
t
 Enie_Contig_5302 Average Coverage: 28.81
Gt
 Enie_Contig_5303 Average Coverage: 14.16

 Enie_Contig_5304 Average Coverage: 14.56

 Enie_Contig_5305 Average Coverage: 32.98
tG
 Enie_Contig_5307 Average Coverage: 7.38

 Enie_Contig_5308 Average Coverage: 12.38

 Enie_Contig_5310 Average Coverage: 14.90

 Enie_Contig_5311 Average Coverage: 14.12

 Enie_Contig_5314 Average Coverage: 18.18

 Enie_Contig_5318 Average Coverage: 16.47
G
 Enie_Contig_5321 Average Coverage: 18.49
t
 Enie_Contig_5323 Average Coverage: 13.65

 Enie_Contig_5327 Average Coverage: 15.12

 Enie_Contig_5330 Average Coverage: 14.87
t
 Enie_Contig_5335 Average Coverage: 17.95

 Enie_Contig_5338 Average Coverage: 20.29

 Enie_Contig_5345 Average Coverage: 18.94

 Enie_Contig_5346 Average Coverage: 16.07

 Enie_Contig_5348 Average Coverage: 11.97

 Enie_Contig_5352 Average Coverage: 11.73

 Enie_Contig_5355 Average Coverage: 14.17

 Enie_Contig_5360 Average Coverage: 24.57

 Enie_Contig_5362 Average Coverage: 11.62
tt
 Enie_Contig_5364 Average Coverage: 15.47

 Enie_Contig_5366 Average Coverage: 12.43

 Enie_Contig_5367 Average Coverage: 2.40

 Enie_Contig_5373 Average Coverage: 11.75

 Enie_Contig_5382 Average Coverage: 10.30

 Enie_Contig_5384 Average Coverage: 38.44

 Enie_Contig_5385 Average Coverage: 18.30

 Enie_Contig_5386 Average Coverage: 12.57

 Enie_Contig_5391 Average Coverage: 4.48
G
 Enie_Contig_5393 Average Coverage: 12.85

 Enie_Contig_5395 Average Coverage: 28.50
G
 Enie_Contig_5397 Average Coverage: 13.75

 Enie_Contig_5400 Average Coverage: 15.24

 Enie_Contig_5401 Average Coverage: 14.18

 Enie_Contig_5406 Average Coverage: 13.64

 Enie_Contig_5408 Average Coverage: 12.55

 Enie_Contig_5410 Average Coverage: 39.20

 Enie_Contig_5412 Average Coverage: 15.65

 Enie_Contig_5413 Average Coverage: 12.65

 Enie_Contig_5416 Average Coverage: 15.41

 Enie_Contig_5419 Average Coverage: 12.71

 Enie_Contig_5423 Average Coverage: 14.93

 Enie_Contig_5428 Average Coverage: 14.65

 Enie_Contig_5431 Average Coverage: 15.85

 Enie_Contig_5432 Average Coverage: 15.22

 Enie_Contig_5434 Average Coverage: 16.06

 Enie_Contig_5437 Average Coverage: 15.76

 Enie_Contig_5450 Average Coverage: 15.82

 Enie_Contig_5456 Average Coverage: 15.79

 Enie_Contig_5457 Average Coverage: 16.09

 Enie_Contig_5458 Average Coverage: 14.46

 Enie_Contig_5462 Average Coverage: 14.92

 Enie_Contig_5467 Average Coverage: 16.71

 Enie_Contig_5469 Average Coverage: 21.64

 Enie_Contig_5470 Average Coverage: 13.37
t
 Enie_Contig_5472 Average Coverage: 12.32

 Enie_Contig_5475 Average Coverage: 10.18

 Enie_Contig_5480 Average Coverage: 15.71

 Enie_Contig_5481 Average Coverage: 17.02

 Enie_Contig_5484 Average Coverage: 26.06

 Enie_Contig_5487 Average Coverage: 16.06

 Enie_Contig_5489 Average Coverage: 14.33

 Enie_Contig_5496 Average Coverage: 12.82

 Enie_Contig_5506 Average Coverage: 15.72

 Enie_Contig_5519 Average Coverage: 28.80

 Enie_Contig_5521 Average Coverage: 14.02

 Enie_Contig_5526 Average Coverage: 13.38

 Enie_Contig_5531 Average Coverage: 18.92

 Enie_Contig_5537 Average Coverage: 13.53
tG
 Enie_Contig_5541 Average Coverage: 38.63

 Enie_Contig_5545 Average Coverage: 27.99

 Enie_Contig_5548 Average Coverage: 12.46
t
 Enie_Contig_5552 Average Coverage: 15.80

 Enie_Contig_5553 Average Coverage: 11.36
t
 Enie_Contig_5556 Average Coverage: 14.35

 Enie_Contig_5561 Average Coverage: 13.02

 Enie_Contig_5563 Average Coverage: 34.16

 Enie_Contig_5566 Average Coverage: 16.73

 Enie_Contig_5567 Average Coverage: 36.45
G
 Enie_Contig_5570 Average Coverage: 18.47

 Enie_Contig_5571 Average Coverage: 22.98

 Enie_Contig_5572 Average Coverage: 12.15

 Enie_Contig_5573 Average Coverage: 20.18

 Enie_Contig_5575 Average Coverage: 11.12
t
 Enie_Contig_5579 Average Coverage: 8.45

 Enie_Contig_5581 Average Coverage: 9.94

 Enie_Contig_5590 Average Coverage: 15.03

 Enie_Contig_5591 Average Coverage: 13.42

 Enie_Contig_5593 Average Coverage: 17.78

 Enie_Contig_5598 Average Coverage: 12.41

 Enie_Contig_5602 Average Coverage: 15.00

 Enie_Contig_5605 Average Coverage: 13.63
G
 Enie_Contig_5607 Average Coverage: 18.55
G
 Enie_Contig_5611 Average Coverage: 27.56

 Enie_Contig_5614 Average Coverage: 18.20

 Enie_Contig_5616 Average Coverage: 21.18
G
 Enie_Contig_5619 Average Coverage: 9.16

 Enie_Contig_5622 Average Coverage: 9.26

 Enie_Contig_5624 Average Coverage: 13.73

 Enie_Contig_5625 Average Coverage: 14.20
t
 Enie_Contig_5629 Average Coverage: 13.88

 Enie_Contig_5633 Average Coverage: 13.96

 Enie_Contig_5637 Average Coverage: 13.49

 Enie_Contig_5638 Average Coverage: 12.98

 Enie_Contig_5641 Average Coverage: 13.55

 Enie_Contig_5643 Average Coverage: 13.68

 Enie_Contig_5650 Average Coverage: 14.90

 Enie_Contig_5657 Average Coverage: 12.39
GtGtG
 Enie_Contig_5658 Average Coverage: 14.52

 Enie_Contig_5659 Average Coverage: 14.07
G
 Enie_Contig_5660 Average Coverage: 9.90

 Enie_Contig_5664 Average Coverage: 14.71

 Enie_Contig_5665 Average Coverage: 24.32

 Enie_Contig_5666 Average Coverage: 12.61

 Enie_Contig_5671 Average Coverage: 14.22

 Enie_Contig_5676 Average Coverage: 16.12

 Enie_Contig_5679 Average Coverage: 20.43

 Enie_Contig_5684 Average Coverage: 14.96

 Enie_Contig_5687 Average Coverage: 13.00

 Enie_Contig_5688 Average Coverage: 26.44

 Enie_Contig_5690 Average Coverage: 15.17

 Enie_Contig_5693 Average Coverage: 12.54

 Enie_Contig_5697 Average Coverage: 26.52

 Enie_Contig_5699 Average Coverage: 13.56

 Enie_Contig_5700 Average Coverage: 15.08

 Enie_Contig_5704 Average Coverage: 11.69

 Enie_Contig_5708 Average Coverage: 31.98

 Enie_Contig_5709 Average Coverage: 20.18

 Enie_Contig_5717 Average Coverage: 16.18

 Enie_Contig_5720 Average Coverage: 12.68

 Enie_Contig_5728 Average Coverage: 13.92

 Enie_Contig_5729 Average Coverage: 14.69

 Enie_Contig_5737 Average Coverage: 15.11

 Enie_Contig_5739 Average Coverage: 15.28
t
 Enie_Contig_5742 Average Coverage: 15.55

 Enie_Contig_5744 Average Coverage: 18.19

 Enie_Contig_5746 Average Coverage: 13.42

 Enie_Contig_5750 Average Coverage: 16.57

 Enie_Contig_5754 Average Coverage: 29.19
GG
 Enie_Contig_5755 Average Coverage: 17.22
t
 Enie_Contig_5756 Average Coverage: 11.05

 Enie_Contig_5757 Average Coverage: 11.87
G
 Enie_Contig_5759 Average Coverage: 10.77

 Enie_Contig_5760 Average Coverage: 14.17

 Enie_Contig_5761 Average Coverage: 14.27

 Enie_Contig_5766 Average Coverage: 16.30

 Enie_Contig_5768 Average Coverage: 14.63

 Enie_Contig_5770 Average Coverage: 12.72

 Enie_Contig_5772 Average Coverage: 35.16

 Enie_Contig_5775 Average Coverage: 13.89

 Enie_Contig_5782 Average Coverage: 15.14

 Enie_Contig_5784 Average Coverage: 13.10

 Enie_Contig_5785 Average Coverage: 16.25
t
 Enie_Contig_5787 Average Coverage: 15.41

 Enie_Contig_5789 Average Coverage: 14.34

 Enie_Contig_5790 Average Coverage: 20.97
tt
 Enie_Contig_5791 Average Coverage: 14.04

 Enie_Contig_5795 Average Coverage: 15.53

 Enie_Contig_5800 Average Coverage: 12.90

 Enie_Contig_5805 Average Coverage: 25.56
t
 Enie_Contig_5809 Average Coverage: 15.04
G
 Enie_Contig_5811 Average Coverage: 19.07

 Enie_Contig_5818 Average Coverage: 15.34

 Enie_Contig_5819 Average Coverage: 14.91
G
 Enie_Contig_5825 Average Coverage: 12.82

 Enie_Contig_5826 Average Coverage: 10.55
G
 Enie_Contig_5830 Average Coverage: 20.34

 Enie_Contig_5833 Average Coverage: 9.28

 Enie_Contig_5843 Average Coverage: 12.96

 Enie_Contig_5844 Average Coverage: 36.37
t
 Enie_Contig_5845 Average Coverage: 31.61

 Enie_Contig_5846 Average Coverage: 4.00

 Enie_Contig_5852 Average Coverage: 13.31

 Enie_Contig_5853 Average Coverage: 16.79

 Enie_Contig_5854 Average Coverage: 15.22

 Enie_Contig_5855 Average Coverage: 14.08

 Enie_Contig_5857 Average Coverage: 14.58

 Enie_Contig_5859 Average Coverage: 33.08

 Enie_Contig_5862 Average Coverage: 13.77

 Enie_Contig_5863 Average Coverage: 14.90

 Enie_Contig_5869 Average Coverage: 16.63

 Enie_Contig_5870 Average Coverage: 29.11

 Enie_Contig_5871 Average Coverage: 15.30

 Enie_Contig_5875 Average Coverage: 11.47
G
 Enie_Contig_5876 Average Coverage: 15.17

 Enie_Contig_5882 Average Coverage: 8.86

 Enie_Contig_5883 Average Coverage: 14.35
Gt
 Enie_Contig_5884 Average Coverage: 19.08

 Enie_Contig_5889 Average Coverage: 11.64

 Enie_Contig_5891 Average Coverage: 9.18

 Enie_Contig_5897 Average Coverage: 25.86

 Enie_Contig_5900 Average Coverage: 10.89

 Enie_Contig_5903 Average Coverage: 15.26

 Enie_Contig_5904 Average Coverage: 27.99

 Enie_Contig_5909 Average Coverage: 15.45

 Enie_Contig_5930 Average Coverage: 16.14

 Enie_Contig_5932 Average Coverage: 11.39

 Enie_Contig_5936 Average Coverage: 28.73

 Enie_Contig_5938 Average Coverage: 15.37
G
 Enie_Contig_5943 Average Coverage: 12.34

 Enie_Contig_5946 Average Coverage: 15.08

 Enie_Contig_5950 Average Coverage: 11.72

 Enie_Contig_5952 Average Coverage: 19.65

 Enie_Contig_5956 Average Coverage: 16.37
G
 Enie_Contig_5958 Average Coverage: 15.19
tt
 Enie_Contig_5961 Average Coverage: 15.85

 Enie_Contig_5962 Average Coverage: 14.59

 Enie_Contig_5965 Average Coverage: 12.55

 Enie_Contig_5974 Average Coverage: 20.24

 Enie_Contig_5975 Average Coverage: 12.10

 Enie_Contig_5976 Average Coverage: 15.66
tG
 Enie_Contig_5986 Average Coverage: 7.84

 Enie_Contig_5987 Average Coverage: 15.00
G
 Enie_Contig_5989 Average Coverage: 10.49

 Enie_Contig_5990 Average Coverage: 15.13
G
 Enie_Contig_5993 Average Coverage: 14.63
G
 Enie_Contig_5995 Average Coverage: 16.63

 Enie_Contig_5998 Average Coverage: 15.73

 Enie_Contig_6000 Average Coverage: 13.96

 Enie_Contig_6002 Average Coverage: 15.07

 Enie_Contig_6004 Average Coverage: 34.97

 Enie_Contig_6009 Average Coverage: 15.22

 Enie_Contig_6010 Average Coverage: 13.60
t
 Enie_Contig_6011 Average Coverage: 14.00

 Enie_Contig_6017 Average Coverage: 13.86

 Enie_Contig_6020 Average Coverage: 13.77
t
 Enie_Contig_6024 Average Coverage: 12.21

 Enie_Contig_6025 Average Coverage: 18.70

 Enie_Contig_6030 Average Coverage: 16.35

 Enie_Contig_6032 Average Coverage: 14.35

 Enie_Contig_6034 Average Coverage: 16.15

 Enie_Contig_6045 Average Coverage: 25.49

 Enie_Contig_6047 Average Coverage: 14.79

 Enie_Contig_6049 Average Coverage: 18.64

 Enie_Contig_6052 Average Coverage: 15.80

 Enie_Contig_6057 Average Coverage: 14.79

 Enie_Contig_6058 Average Coverage: 17.32
t
 Enie_Contig_6059 Average Coverage: 14.53

 Enie_Contig_6060 Average Coverage: 15.45

 Enie_Contig_6062 Average Coverage: 9.65

 Enie_Contig_6065 Average Coverage: 12.57

 Enie_Contig_6067 Average Coverage: 31.73

 Enie_Contig_6068 Average Coverage: 20.82

 Enie_Contig_6069 Average Coverage: 12.44

 Enie_Contig_6072 Average Coverage: 19.10

 Enie_Contig_6077 Average Coverage: 15.91

 Enie_Contig_6078 Average Coverage: 4.58

 Enie_Contig_6080 Average Coverage: 13.97

 Enie_Contig_6083 Average Coverage: 20.88

 Enie_Contig_6095 Average Coverage: 13.83

 Enie_Contig_6097 Average Coverage: 29.89
t
 Enie_Contig_6099 Average Coverage: 13.55

 Enie_Contig_6100 Average Coverage: 15.80

 Enie_Contig_6102 Average Coverage: 13.69

 Enie_Contig_6107 Average Coverage: 19.98

 Enie_Contig_6112 Average Coverage: 20.44

 Enie_Contig_6114 Average Coverage: 13.36

 Enie_Contig_6117 Average Coverage: 12.99

 Enie_Contig_6120 Average Coverage: 38.58

 Enie_Contig_6121 Average Coverage: 33.89

 Enie_Contig_6128 Average Coverage: 17.05

 Enie_Contig_6129 Average Coverage: 32.85

 Enie_Contig_6134 Average Coverage: 13.55

 Enie_Contig_6135 Average Coverage: 39.92

 Enie_Contig_6139 Average Coverage: 13.79

 Enie_Contig_6140 Average Coverage: 14.14
G
 Enie_Contig_6142 Average Coverage: 12.53

 Enie_Contig_6145 Average Coverage: 17.16
G
 Enie_Contig_6146 Average Coverage: 14.82

 Enie_Contig_6149 Average Coverage: 12.36

 Enie_Contig_6151 Average Coverage: 17.07

 Enie_Contig_6156 Average Coverage: 22.03

 Enie_Contig_6158 Average Coverage: 10.87

 Enie_Contig_6162 Average Coverage: 15.23

 Enie_Contig_6170 Average Coverage: 18.61

 Enie_Contig_6174 Average Coverage: 13.39
t
 Enie_Contig_6175 Average Coverage: 11.28
G
 Enie_Contig_6178 Average Coverage: 28.59

 Enie_Contig_6180 Average Coverage: 15.71

 Enie_Contig_6182 Average Coverage: 16.21

 Enie_Contig_6186 Average Coverage: 27.44

 Enie_Contig_6187 Average Coverage: 14.60

 Enie_Contig_6189 Average Coverage: 15.49

 Enie_Contig_6191 Average Coverage: 15.28

 Enie_Contig_6194 Average Coverage: 16.66

 Enie_Contig_6195 Average Coverage: 9.82
t
 Enie_Contig_6196 Average Coverage: 7.63

 Enie_Contig_6201 Average Coverage: 23.59

 Enie_Contig_6202 Average Coverage: 17.57

 Enie_Contig_6204 Average Coverage: 14.17

 Enie_Contig_6207 Average Coverage: 34.00

 Enie_Contig_6210 Average Coverage: 18.11

 Enie_Contig_6215 Average Coverage: 24.32

 Enie_Contig_6217 Average Coverage: 10.81

 Enie_Contig_6219 Average Coverage: 15.15

 Enie_Contig_6221 Average Coverage: 26.37

 Enie_Contig_6222 Average Coverage: 14.01

 Enie_Contig_6224 Average Coverage: 35.52

 Enie_Contig_6226 Average Coverage: 15.34
t
 Enie_Contig_6232 Average Coverage: 25.64

 Enie_Contig_6233 Average Coverage: 12.85

 Enie_Contig_6234 Average Coverage: 14.73

 Enie_Contig_6235 Average Coverage: 14.38
ttt
 Enie_Contig_6236 Average Coverage: 12.20

 Enie_Contig_6240 Average Coverage: 10.87

 Enie_Contig_6242 Average Coverage: 17.34

 Enie_Contig_6243 Average Coverage: 15.18
G
 Enie_Contig_6246 Average Coverage: 12.63

 Enie_Contig_6248 Average Coverage: 8.75

 Enie_Contig_6256 Average Coverage: 20.43

 Enie_Contig_6257 Average Coverage: 14.68

 Enie_Contig_6258 Average Coverage: 10.97

 Enie_Contig_6261 Average Coverage: 11.57

 Enie_Contig_6262 Average Coverage: 11.36

 Enie_Contig_6265 Average Coverage: 12.47

 Enie_Contig_6266 Average Coverage: 12.62

 Enie_Contig_6275 Average Coverage: 13.79

 Enie_Contig_6276 Average Coverage: 7.88

 Enie_Contig_6277 Average Coverage: 19.00

 Enie_Contig_6278 Average Coverage: 16.12

 Enie_Contig_6283 Average Coverage: 11.75

 Enie_Contig_6284 Average Coverage: 16.96

 Enie_Contig_6294 Average Coverage: 14.18
G
 Enie_Contig_6296 Average Coverage: 14.85

 Enie_Contig_6301 Average Coverage: 7.17

 Enie_Contig_6303 Average Coverage: 14.08

 Enie_Contig_6306 Average Coverage: 12.31

 Enie_Contig_6313 Average Coverage: 12.32
G
 Enie_Contig_6316 Average Coverage: 10.81
t
 Enie_Contig_6317 Average Coverage: 26.57

 Enie_Contig_6319 Average Coverage: 14.03

 Enie_Contig_6322 Average Coverage: 23.13

 Enie_Contig_6324 Average Coverage: 15.60

 Enie_Contig_6326 Average Coverage: 12.45

 Enie_Contig_6328 Average Coverage: 31.76

 Enie_Contig_6330 Average Coverage: 15.60
G
 Enie_Contig_6331 Average Coverage: 15.73
t
 Enie_Contig_6332 Average Coverage: 13.08

 Enie_Contig_6333 Average Coverage: 24.00

 Enie_Contig_6336 Average Coverage: 12.23

 Enie_Contig_6338 Average Coverage: 16.04

 Enie_Contig_6341 Average Coverage: 5.71

 Enie_Contig_6344 Average Coverage: 14.32

 Enie_Contig_6347 Average Coverage: 14.36

 Enie_Contig_6354 Average Coverage: 14.62

 Enie_Contig_6359 Average Coverage: 37.66

 Enie_Contig_6362 Average Coverage: 13.94
t
 Enie_Contig_6363 Average Coverage: 15.42

 Enie_Contig_6365 Average Coverage: 13.88

 Enie_Contig_6373 Average Coverage: 14.96

 Enie_Contig_6374 Average Coverage: 13.85

 Enie_Contig_6375 Average Coverage: 9.59

 Enie_Contig_6377 Average Coverage: 11.51

 Enie_Contig_6380 Average Coverage: 16.14
t
 Enie_Contig_6382 Average Coverage: 14.03

 Enie_Contig_6386 Average Coverage: 14.65

 Enie_Contig_6389 Average Coverage: 16.65

 Enie_Contig_6391 Average Coverage: 15.66

 Enie_Contig_6392 Average Coverage: 12.94
t
 Enie_Contig_6396 Average Coverage: 16.84

 Enie_Contig_6400 Average Coverage: 14.31

 Enie_Contig_6402 Average Coverage: 12.84

 Enie_Contig_6405 Average Coverage: 14.59

 Enie_Contig_6409 Average Coverage: 13.72
t
 Enie_Contig_6411 Average Coverage: 16.49

 Enie_Contig_6413 Average Coverage: 21.81

 Enie_Contig_6414 Average Coverage: 11.38
Gt
 Enie_Contig_6418 Average Coverage: 10.25

 Enie_Contig_6421 Average Coverage: 14.78
tt
 Enie_Contig_6422 Average Coverage: 12.97

 Enie_Contig_6424 Average Coverage: 13.17
G
 Enie_Contig_6425 Average Coverage: 9.17

 Enie_Contig_6428 Average Coverage: 13.43

 Enie_Contig_6431 Average Coverage: 8.80

 Enie_Contig_6435 Average Coverage: 14.11

 Enie_Contig_6437 Average Coverage: 15.60

 Enie_Contig_6445 Average Coverage: 12.75

 Enie_Contig_6446 Average Coverage: 13.72

 Enie_Contig_6448 Average Coverage: 14.83
G
 Enie_Contig_6450 Average Coverage: 24.93

 Enie_Contig_6452 Average Coverage: 38.77

 Enie_Contig_6455 Average Coverage: 12.08

 Enie_Contig_6457 Average Coverage: 10.85

 Enie_Contig_6459 Average Coverage: 25.29

 Enie_Contig_6460 Average Coverage: 26.47

 Enie_Contig_6463 Average Coverage: 26.23

 Enie_Contig_6465 Average Coverage: 14.29

 Enie_Contig_6470 Average Coverage: 30.21

 Enie_Contig_6474 Average Coverage: 15.32

 Enie_Contig_6476 Average Coverage: 14.05

 Enie_Contig_6480 Average Coverage: 15.82

 Enie_Contig_6482 Average Coverage: 14.40

 Enie_Contig_6484 Average Coverage: 13.23

 Enie_Contig_6489 Average Coverage: 18.68

 Enie_Contig_6496 Average Coverage: 21.66

 Enie_Contig_6498 Average Coverage: 15.27

 Enie_Contig_6500 Average Coverage: 11.91

 Enie_Contig_6501 Average Coverage: 39.98
G
 Enie_Contig_6504 Average Coverage: 10.80

 Enie_Contig_6507 Average Coverage: 37.02

 Enie_Contig_6512 Average Coverage: 14.94

 Enie_Contig_6515 Average Coverage: 13.65

 Enie_Contig_6516 Average Coverage: 12.78
G
 Enie_Contig_6524 Average Coverage: 19.30
G
 Enie_Contig_6525 Average Coverage: 14.25

 Enie_Contig_6526 Average Coverage: 12.96

 Enie_Contig_6529 Average Coverage: 17.68

 Enie_Contig_6532 Average Coverage: 7.85

 Enie_Contig_6534 Average Coverage: 19.59

 Enie_Contig_6537 Average Coverage: 15.35
t
 Enie_Contig_6538 Average Coverage: 11.81

 Enie_Contig_6539 Average Coverage: 32.96
t
 Enie_Contig_6540 Average Coverage: 17.51

 Enie_Contig_6541 Average Coverage: 39.91
G
 Enie_Contig_6542 Average Coverage: 16.39

 Enie_Contig_6543 Average Coverage: 21.06
G
 Enie_Contig_6544 Average Coverage: 17.54

 Enie_Contig_6545 Average Coverage: 12.22

 Enie_Contig_6546 Average Coverage: 13.52

 Enie_Contig_6553 Average Coverage: 10.71

 Enie_Contig_6554 Average Coverage: 27.20

 Enie_Contig_6557 Average Coverage: 22.14

 Enie_Contig_6559 Average Coverage: 11.04

 Enie_Contig_6560 Average Coverage: 17.37

 Enie_Contig_6562 Average Coverage: 23.34

 Enie_Contig_6568 Average Coverage: 13.62

 Enie_Contig_6569 Average Coverage: 14.73

 Enie_Contig_6575 Average Coverage: 9.86
GG
 Enie_Contig_6577 Average Coverage: 23.99

 Enie_Contig_6584 Average Coverage: 12.63

 Enie_Contig_6597 Average Coverage: 15.06

 Enie_Contig_6598 Average Coverage: 17.75
t
 Enie_Contig_6599 Average Coverage: 7.29

 Enie_Contig_6611 Average Coverage: 31.92

 Enie_Contig_6621 Average Coverage: 16.25

 Enie_Contig_6632 Average Coverage: 14.78

 Enie_Contig_6638 Average Coverage: 21.90

 Enie_Contig_6639 Average Coverage: 13.56

 Enie_Contig_6641 Average Coverage: 12.96

 Enie_Contig_6647 Average Coverage: 14.07

 Enie_Contig_6649 Average Coverage: 21.46

 Enie_Contig_6655 Average Coverage: 16.15

 Enie_Contig_6656 Average Coverage: 13.48

 Enie_Contig_6657 Average Coverage: 10.32

 Enie_Contig_6662 Average Coverage: 14.06

 Enie_Contig_6663 Average Coverage: 13.24

 Enie_Contig_6664 Average Coverage: 13.76

 Enie_Contig_6668 Average Coverage: 13.68

 Enie_Contig_6669 Average Coverage: 15.12
Gt
 Enie_Contig_6672 Average Coverage: 12.73

 Enie_Contig_6673 Average Coverage: 18.78

 Enie_Contig_6675 Average Coverage: 14.76

 Enie_Contig_6683 Average Coverage: 22.11

 Enie_Contig_6684 Average Coverage: 18.34

 Enie_Contig_6685 Average Coverage: 10.17

 Enie_Contig_6686 Average Coverage: 13.66
t
 Enie_Contig_6689 Average Coverage: 14.91

 Enie_Contig_6690 Average Coverage: 8.30
G
 Enie_Contig_6691 Average Coverage: 12.61

 Enie_Contig_6692 Average Coverage: 15.49

 Enie_Contig_6693 Average Coverage: 13.41
G
 Enie_Contig_6696 Average Coverage: 14.51

 Enie_Contig_6697 Average Coverage: 19.05

 Enie_Contig_6708 Average Coverage: 25.23

 Enie_Contig_6709 Average Coverage: 12.22

 Enie_Contig_6714 Average Coverage: 16.79

 Enie_Contig_6717 Average Coverage: 34.22

 Enie_Contig_6719 Average Coverage: 15.17

 Enie_Contig_6728 Average Coverage: 13.30
G
 Enie_Contig_6733 Average Coverage: 16.62

 Enie_Contig_6734 Average Coverage: 14.76
t
 Enie_Contig_6737 Average Coverage: 13.90

 Enie_Contig_6739 Average Coverage: 12.79

 Enie_Contig_6741 Average Coverage: 13.10
G
 Enie_Contig_6747 Average Coverage: 12.94

 Enie_Contig_6748 Average Coverage: 13.14

 Enie_Contig_6749 Average Coverage: 11.58

 Enie_Contig_6750 Average Coverage: 12.46

 Enie_Contig_6751 Average Coverage: 10.71

 Enie_Contig_6755 Average Coverage: 34.15

 Enie_Contig_6756 Average Coverage: 14.78

 Enie_Contig_6761 Average Coverage: 14.77

 Enie_Contig_6763 Average Coverage: 13.71

 Enie_Contig_6764 Average Coverage: 14.12

 Enie_Contig_6766 Average Coverage: 15.51

 Enie_Contig_6778 Average Coverage: 18.01

 Enie_Contig_6783 Average Coverage: 16.00

 Enie_Contig_6784 Average Coverage: 35.47
G
 Enie_Contig_6788 Average Coverage: 8.99
t
 Enie_Contig_6789 Average Coverage: 14.11

 Enie_Contig_6791 Average Coverage: 17.17

 Enie_Contig_6793 Average Coverage: 17.84

 Enie_Contig_6795 Average Coverage: 14.43

 Enie_Contig_6797 Average Coverage: 12.22

 Enie_Contig_6803 Average Coverage: 9.76
G
 Enie_Contig_6807 Average Coverage: 17.17

 Enie_Contig_6811 Average Coverage: 15.70

 Enie_Contig_6815 Average Coverage: 15.71

 Enie_Contig_6817 Average Coverage: 14.36

 Enie_Contig_6820 Average Coverage: 12.88

 Enie_Contig_6823 Average Coverage: 11.24

 Enie_Contig_6829 Average Coverage: 12.69
G
 Enie_Contig_6830 Average Coverage: 13.67

 Enie_Contig_6833 Average Coverage: 12.02

 Enie_Contig_6835 Average Coverage: 13.79
t
 Enie_Contig_6837 Average Coverage: 11.60

 Enie_Contig_6839 Average Coverage: 14.98

 Enie_Contig_6840 Average Coverage: 36.01

 Enie_Contig_6843 Average Coverage: 14.67

 Enie_Contig_6849 Average Coverage: 18.45

 Enie_Contig_6851 Average Coverage: 13.10

 Enie_Contig_6852 Average Coverage: 11.52

 Enie_Contig_6854 Average Coverage: 15.13

 Enie_Contig_6855 Average Coverage: 14.14
t
 Enie_Contig_6857 Average Coverage: 23.75

 Enie_Contig_6860 Average Coverage: 14.31

 Enie_Contig_6864 Average Coverage: 14.10

 Enie_Contig_6867 Average Coverage: 12.99

 Enie_Contig_6868 Average Coverage: 15.81

 Enie_Contig_6869 Average Coverage: 14.14

 Enie_Contig_6875 Average Coverage: 19.50

 Enie_Contig_6880 Average Coverage: 16.16
t
 Enie_Contig_6881 Average Coverage: 20.91

 Enie_Contig_6885 Average Coverage: 14.07

 Enie_Contig_6886 Average Coverage: 22.12

 Enie_Contig_6889 Average Coverage: 17.37

 Enie_Contig_6890 Average Coverage: 20.27

 Enie_Contig_6893 Average Coverage: 14.27
G
 Enie_Contig_6894 Average Coverage: 14.39

 Enie_Contig_6895 Average Coverage: 28.48

 Enie_Contig_6896 Average Coverage: 14.04

 Enie_Contig_6898 Average Coverage: 18.49

 Enie_Contig_6902 Average Coverage: 13.19

 Enie_Contig_6904 Average Coverage: 11.16

 Enie_Contig_6905 Average Coverage: 14.70

 Enie_Contig_6908 Average Coverage: 15.08

 Enie_Contig_6909 Average Coverage: 13.65

 Enie_Contig_6912 Average Coverage: 14.77

 Enie_Contig_6914 Average Coverage: 13.99
t
 Enie_Contig_6917 Average Coverage: 13.95
t
 Enie_Contig_6920 Average Coverage: 15.52

 Enie_Contig_6921 Average Coverage: 11.41

 Enie_Contig_6924 Average Coverage: 12.32

 Enie_Contig_6927 Average Coverage: 13.03

 Enie_Contig_6930 Average Coverage: 13.27

 Enie_Contig_6932 Average Coverage: 14.89
G
 Enie_Contig_6935 Average Coverage: 12.18

 Enie_Contig_6941 Average Coverage: 19.29
G
 Enie_Contig_6943 Average Coverage: 14.64

 Enie_Contig_6946 Average Coverage: 13.90

 Enie_Contig_6948 Average Coverage: 12.87

 Enie_Contig_6949 Average Coverage: 15.89

 Enie_Contig_6966 Average Coverage: 14.02

 Enie_Contig_6967 Average Coverage: 14.08
G
 Enie_Contig_6968 Average Coverage: 12.66

 Enie_Contig_6970 Average Coverage: 13.34

 Enie_Contig_6975 Average Coverage: 11.27

 Enie_Contig_6977 Average Coverage: 22.51
t
 Enie_Contig_6982 Average Coverage: 18.30
t
 Enie_Contig_6983 Average Coverage: 13.48

 Enie_Contig_6985 Average Coverage: 14.86

 Enie_Contig_6987 Average Coverage: 11.99

 Enie_Contig_6989 Average Coverage: 28.26

 Enie_Contig_6990 Average Coverage: 16.59

 Enie_Contig_6993 Average Coverage: 17.37

 Enie_Contig_6994 Average Coverage: 24.55

 Enie_Contig_6995 Average Coverage: 10.88
t
 Enie_Contig_6996 Average Coverage: 19.63

 Enie_Contig_6997 Average Coverage: 14.41

 Enie_Contig_7000 Average Coverage: 15.43

 Enie_Contig_7001 Average Coverage: 37.54

 Enie_Contig_7006 Average Coverage: 15.57

 Enie_Contig_7010 Average Coverage: 15.15

 Enie_Contig_7011 Average Coverage: 11.27

 Enie_Contig_7014 Average Coverage: 14.07

 Enie_Contig_7015 Average Coverage: 22.82

 Enie_Contig_7016 Average Coverage: 19.92

 Enie_Contig_7018 Average Coverage: 14.98

 Enie_Contig_7020 Average Coverage: 22.08

 Enie_Contig_7021 Average Coverage: 10.86

 Enie_Contig_7023 Average Coverage: 14.65

 Enie_Contig_7025 Average Coverage: 15.55

 Enie_Contig_7026 Average Coverage: 14.39

 Enie_Contig_7029 Average Coverage: 12.60

 Enie_Contig_7030 Average Coverage: 19.60

 Enie_Contig_7036 Average Coverage: 13.38

 Enie_Contig_7039 Average Coverage: 17.06

 Enie_Contig_7040 Average Coverage: 25.98

 Enie_Contig_7045 Average Coverage: 10.59

 Enie_Contig_7046 Average Coverage: 11.36

 Enie_Contig_7052 Average Coverage: 14.50

 Enie_Contig_7056 Average Coverage: 15.52
G
 Enie_Contig_7057 Average Coverage: 16.62

 Enie_Contig_7061 Average Coverage: 15.41

 Enie_Contig_7062 Average Coverage: 16.41

 Enie_Contig_7063 Average Coverage: 13.75
G
 Enie_Contig_7064 Average Coverage: 10.63

 Enie_Contig_7066 Average Coverage: 18.06

 Enie_Contig_7071 Average Coverage: 12.63

 Enie_Contig_7075 Average Coverage: 12.32

 Enie_Contig_7077 Average Coverage: 13.70
t
 Enie_Contig_7078 Average Coverage: 28.37

 Enie_Contig_7079 Average Coverage: 13.66

 Enie_Contig_7080 Average Coverage: 26.60

 Enie_Contig_7083 Average Coverage: 13.73
t
 Enie_Contig_7085 Average Coverage: 11.24

 Enie_Contig_7087 Average Coverage: 14.93

 Enie_Contig_7093 Average Coverage: 15.73
t
 Enie_Contig_7097 Average Coverage: 12.98
G
 Enie_Contig_7098 Average Coverage: 14.34

 Enie_Contig_7100 Average Coverage: 27.10

 Enie_Contig_7101 Average Coverage: 39.24

 Enie_Contig_7111 Average Coverage: 10.32

 Enie_Contig_7113 Average Coverage: 14.15

 Enie_Contig_7114 Average Coverage: 21.53

 Enie_Contig_7115 Average Coverage: 13.80

 Enie_Contig_7118 Average Coverage: 36.51

 Enie_Contig_7120 Average Coverage: 17.01

 Enie_Contig_7122 Average Coverage: 13.82

 Enie_Contig_7126 Average Coverage: 24.76
t
 Enie_Contig_7131 Average Coverage: 13.35
G
 Enie_Contig_7137 Average Coverage: 13.02

 Enie_Contig_7143 Average Coverage: 14.40

 Enie_Contig_7146 Average Coverage: 16.52

 Enie_Contig_7152 Average Coverage: 14.03

 Enie_Contig_7153 Average Coverage: 16.39
G
 Enie_Contig_7155 Average Coverage: 14.84

 Enie_Contig_7156 Average Coverage: 16.79

 Enie_Contig_7158 Average Coverage: 13.80
G
 Enie_Contig_7167 Average Coverage: 24.01

 Enie_Contig_7172 Average Coverage: 16.03

 Enie_Contig_7174 Average Coverage: 15.28

 Enie_Contig_7175 Average Coverage: 25.63

 Enie_Contig_7176 Average Coverage: 13.39
G
 Enie_Contig_7179 Average Coverage: 17.04
t
 Enie_Contig_7181 Average Coverage: 14.78

 Enie_Contig_7182 Average Coverage: 13.93

 Enie_Contig_7183 Average Coverage: 15.02

 Enie_Contig_7184 Average Coverage: 39.72

 Enie_Contig_7185 Average Coverage: 15.77
G
 Enie_Contig_7187 Average Coverage: 11.31

 Enie_Contig_7189 Average Coverage: 9.01

 Enie_Contig_7190 Average Coverage: 17.01

 Enie_Contig_7198 Average Coverage: 12.21

 Enie_Contig_7199 Average Coverage: 15.38

 Enie_Contig_7202 Average Coverage: 14.68
t
 Enie_Contig_7206 Average Coverage: 15.17

 Enie_Contig_7207 Average Coverage: 22.05

 Enie_Contig_7212 Average Coverage: 16.45

 Enie_Contig_7218 Average Coverage: 13.67

 Enie_Contig_7219 Average Coverage: 14.14

 Enie_Contig_7221 Average Coverage: 10.41

 Enie_Contig_7222 Average Coverage: 17.72

 Enie_Contig_7224 Average Coverage: 11.84

 Enie_Contig_7225 Average Coverage: 11.95
t
 Enie_Contig_7228 Average Coverage: 16.25
G
 Enie_Contig_7229 Average Coverage: 13.12

 Enie_Contig_7235 Average Coverage: 14.29

 Enie_Contig_7238 Average Coverage: 13.63

 Enie_Contig_7239 Average Coverage: 28.33

 Enie_Contig_7241 Average Coverage: 16.16

 Enie_Contig_7242 Average Coverage: 20.15

 Enie_Contig_7246 Average Coverage: 12.65

 Enie_Contig_7248 Average Coverage: 34.44

 Enie_Contig_7250 Average Coverage: 16.56

 Enie_Contig_7252 Average Coverage: 34.13

 Enie_Contig_7257 Average Coverage: 32.68

 Enie_Contig_7259 Average Coverage: 12.54
GG
 Enie_Contig_7260 Average Coverage: 33.50

 Enie_Contig_7267 Average Coverage: 14.33

 Enie_Contig_7270 Average Coverage: 21.75

 Enie_Contig_7272 Average Coverage: 13.17

 Enie_Contig_7273 Average Coverage: 12.49

 Enie_Contig_7275 Average Coverage: 15.91

 Enie_Contig_7278 Average Coverage: 15.15

 Enie_Contig_7281 Average Coverage: 35.38

 Enie_Contig_7282 Average Coverage: 16.04

 Enie_Contig_7286 Average Coverage: 15.76

 Enie_Contig_7288 Average Coverage: 16.96
t
 Enie_Contig_7289 Average Coverage: 14.53

 Enie_Contig_7291 Average Coverage: 38.05

 Enie_Contig_7292 Average Coverage: 13.00

 Enie_Contig_7294 Average Coverage: 14.36

 Enie_Contig_7295 Average Coverage: 15.56

 Enie_Contig_7296 Average Coverage: 10.84

 Enie_Contig_7297 Average Coverage: 8.96

 Enie_Contig_7300 Average Coverage: 13.25

 Enie_Contig_7301 Average Coverage: 14.67

 Enie_Contig_7304 Average Coverage: 11.17
GtGG
 Enie_Contig_7306 Average Coverage: 15.38

 Enie_Contig_7307 Average Coverage: 12.41
t
 Enie_Contig_7309 Average Coverage: 15.72
G
 Enie_Contig_7310 Average Coverage: 12.44
G
 Enie_Contig_7311 Average Coverage: 31.28

 Enie_Contig_7312 Average Coverage: 19.46

 Enie_Contig_7313 Average Coverage: 14.25
G
 Enie_Contig_7321 Average Coverage: 13.64

 Enie_Contig_7324 Average Coverage: 20.83

 Enie_Contig_7326 Average Coverage: 19.12
t
 Enie_Contig_7328 Average Coverage: 15.79

 Enie_Contig_7329 Average Coverage: 32.23

 Enie_Contig_7332 Average Coverage: 14.71

 Enie_Contig_7333 Average Coverage: 12.29

 Enie_Contig_7334 Average Coverage: 15.13

 Enie_Contig_7337 Average Coverage: 26.79

 Enie_Contig_7342 Average Coverage: 17.19

 Enie_Contig_7343 Average Coverage: 14.06

 Enie_Contig_7344 Average Coverage: 20.26

 Enie_Contig_7345 Average Coverage: 17.82

 Enie_Contig_7348 Average Coverage: 10.99
t
 Enie_Contig_7349 Average Coverage: 13.68

 Enie_Contig_7350 Average Coverage: 15.30
G
 Enie_Contig_7351 Average Coverage: 14.06

 Enie_Contig_7353 Average Coverage: 14.06

 Enie_Contig_7354 Average Coverage: 16.85

 Enie_Contig_7355 Average Coverage: 15.87

 Enie_Contig_7358 Average Coverage: 12.08
t
 Enie_Contig_7367 Average Coverage: 13.29

 Enie_Contig_7369 Average Coverage: 20.47
t
 Enie_Contig_7370 Average Coverage: 22.79

 Enie_Contig_7373 Average Coverage: 14.30

 Enie_Contig_7374 Average Coverage: 23.36

 Enie_Contig_7375 Average Coverage: 11.94

 Enie_Contig_7377 Average Coverage: 36.89

 Enie_Contig_7380 Average Coverage: 18.06

 Enie_Contig_7384 Average Coverage: 17.61

 Enie_Contig_7386 Average Coverage: 18.37

 Enie_Contig_7388 Average Coverage: 13.11

 Enie_Contig_7389 Average Coverage: 18.69

 Enie_Contig_7392 Average Coverage: 15.95

 Enie_Contig_7394 Average Coverage: 11.94

 Enie_Contig_7397 Average Coverage: 13.76

 Enie_Contig_7398 Average Coverage: 14.72
t
 Enie_Contig_7399 Average Coverage: 15.84

 Enie_Contig_7403 Average Coverage: 13.51

 Enie_Contig_7405 Average Coverage: 29.79

 Enie_Contig_7406 Average Coverage: 14.71

 Enie_Contig_7407 Average Coverage: 15.25

 Enie_Contig_7409 Average Coverage: 12.34

 Enie_Contig_7411 Average Coverage: 14.40

 Enie_Contig_7415 Average Coverage: 12.95

 Enie_Contig_7417 Average Coverage: 9.10

 Enie_Contig_7418 Average Coverage: 12.61

 Enie_Contig_7426 Average Coverage: 14.50

 Enie_Contig_7429 Average Coverage: 26.77

 Enie_Contig_7430 Average Coverage: 12.11

 Enie_Contig_7436 Average Coverage: 10.14

 Enie_Contig_7437 Average Coverage: 14.92
G
 Enie_Contig_7438 Average Coverage: 13.16

 Enie_Contig_7440 Average Coverage: 14.93

 Enie_Contig_7443 Average Coverage: 11.49
t
 Enie_Contig_7449 Average Coverage: 13.21

 Enie_Contig_7450 Average Coverage: 12.83
G
 Enie_Contig_7452 Average Coverage: 14.36

 Enie_Contig_7455 Average Coverage: 12.42

 Enie_Contig_7456 Average Coverage: 31.65

 Enie_Contig_7457 Average Coverage: 15.59

 Enie_Contig_7461 Average Coverage: 26.37
G
 Enie_Contig_7465 Average Coverage: 16.57

 Enie_Contig_7467 Average Coverage: 13.57

 Enie_Contig_7470 Average Coverage: 15.80

 Enie_Contig_7473 Average Coverage: 25.38

 Enie_Contig_7475 Average Coverage: 23.10

 Enie_Contig_7480 Average Coverage: 29.87

 Enie_Contig_7482 Average Coverage: 12.83

 Enie_Contig_7488 Average Coverage: 33.39

 Enie_Contig_7490 Average Coverage: 12.80

 Enie_Contig_7496 Average Coverage: 14.07
G
 Enie_Contig_7500 Average Coverage: 17.60

 Enie_Contig_7502 Average Coverage: 16.78

 Enie_Contig_7508 Average Coverage: 12.03

 Enie_Contig_7516 Average Coverage: 14.03

 Enie_Contig_7518 Average Coverage: 16.80

 Enie_Contig_7522 Average Coverage: 20.76

 Enie_Contig_7525 Average Coverage: 14.27

 Enie_Contig_7526 Average Coverage: 15.77

 Enie_Contig_7527 Average Coverage: 14.08

 Enie_Contig_7528 Average Coverage: 19.79

 Enie_Contig_7531 Average Coverage: 21.09

 Enie_Contig_7532 Average Coverage: 15.13

 Enie_Contig_7534 Average Coverage: 16.23

 Enie_Contig_7535 Average Coverage: 13.93

 Enie_Contig_7536 Average Coverage: 13.70

 Enie_Contig_7537 Average Coverage: 17.39

 Enie_Contig_7541 Average Coverage: 17.45

 Enie_Contig_7542 Average Coverage: 15.26
G
 Enie_Contig_7543 Average Coverage: 31.23
t
 Enie_Contig_7545 Average Coverage: 14.05

 Enie_Contig_7551 Average Coverage: 18.92

 Enie_Contig_7552 Average Coverage: 15.95

 Enie_Contig_7553 Average Coverage: 11.84

 Enie_Contig_7554 Average Coverage: 14.32

 Enie_Contig_7555 Average Coverage: 20.16

 Enie_Contig_7557 Average Coverage: 13.32

 Enie_Contig_7558 Average Coverage: 8.98

 Enie_Contig_7564 Average Coverage: 10.34

 Enie_Contig_7565 Average Coverage: 14.83

 Enie_Contig_7568 Average Coverage: 13.73

 Enie_Contig_7571 Average Coverage: 13.77

 Enie_Contig_7573 Average Coverage: 10.62

 Enie_Contig_7576 Average Coverage: 13.21

 Enie_Contig_7577 Average Coverage: 10.59

 Enie_Contig_7578 Average Coverage: 14.42

 Enie_Contig_7580 Average Coverage: 14.29

 Enie_Contig_7581 Average Coverage: 10.07

 Enie_Contig_7582 Average Coverage: 24.32

 Enie_Contig_7585 Average Coverage: 17.35

 Enie_Contig_7586 Average Coverage: 16.10
G
 Enie_Contig_7588 Average Coverage: 14.95

 Enie_Contig_7590 Average Coverage: 12.71

 Enie_Contig_7591 Average Coverage: 14.02

 Enie_Contig_7593 Average Coverage: 8.71

 Enie_Contig_7595 Average Coverage: 16.38

 Enie_Contig_7596 Average Coverage: 13.33

 Enie_Contig_7598 Average Coverage: 12.64
t
 Enie_Contig_7602 Average Coverage: 14.38

 Enie_Contig_7603 Average Coverage: 10.36

 Enie_Contig_7604 Average Coverage: 12.70

 Enie_Contig_7605 Average Coverage: 16.27

 Enie_Contig_7606 Average Coverage: 16.52

 Enie_Contig_7607 Average Coverage: 15.68

 Enie_Contig_7609 Average Coverage: 12.50

 Enie_Contig_7611 Average Coverage: 12.64

 Enie_Contig_7612 Average Coverage: 14.78

 Enie_Contig_7615 Average Coverage: 17.51

 Enie_Contig_7617 Average Coverage: 18.73

 Enie_Contig_7624 Average Coverage: 14.94
t
 Enie_Contig_7630 Average Coverage: 16.93

 Enie_Contig_7631 Average Coverage: 12.25

 Enie_Contig_7632 Average Coverage: 33.45

 Enie_Contig_7633 Average Coverage: 13.50

 Enie_Contig_7634 Average Coverage: 16.22

 Enie_Contig_7640 Average Coverage: 14.33

 Enie_Contig_7643 Average Coverage: 13.09

 Enie_Contig_7647 Average Coverage: 18.07

 Enie_Contig_7649 Average Coverage: 11.28

 Enie_Contig_7652 Average Coverage: 16.10

 Enie_Contig_7653 Average Coverage: 9.67

 Enie_Contig_7654 Average Coverage: 18.65
t
 Enie_Contig_7655 Average Coverage: 10.71

 Enie_Contig_7656 Average Coverage: 21.76

 Enie_Contig_7657 Average Coverage: 27.68

 Enie_Contig_7658 Average Coverage: 30.35

 Enie_Contig_7660 Average Coverage: 12.76

 Enie_Contig_7662 Average Coverage: 13.79

 Enie_Contig_7668 Average Coverage: 21.64

 Enie_Contig_7671 Average Coverage: 10.33

 Enie_Contig_7672 Average Coverage: 16.09

 Enie_Contig_7675 Average Coverage: 14.25
G
 Enie_Contig_7677 Average Coverage: 12.96

 Enie_Contig_7679 Average Coverage: 21.13

 Enie_Contig_7680 Average Coverage: 22.77

 Enie_Contig_7683 Average Coverage: 15.04

 Enie_Contig_7684 Average Coverage: 17.47

 Enie_Contig_7685 Average Coverage: 12.75

 Enie_Contig_7688 Average Coverage: 13.38

 Enie_Contig_7692 Average Coverage: 31.51

 Enie_Contig_7694 Average Coverage: 17.08
G
 Enie_Contig_7698 Average Coverage: 16.94

 Enie_Contig_7700 Average Coverage: 13.41

 Enie_Contig_7701 Average Coverage: 15.74

 Enie_Contig_7702 Average Coverage: 11.95

 Enie_Contig_7707 Average Coverage: 10.57

 Enie_Contig_7713 Average Coverage: 16.66

 Enie_Contig_7714 Average Coverage: 14.13
tGt
 Enie_Contig_7716 Average Coverage: 26.72

 Enie_Contig_7719 Average Coverage: 8.65

 Enie_Contig_7720 Average Coverage: 30.81

 Enie_Contig_7721 Average Coverage: 17.30

 Enie_Contig_7724 Average Coverage: 16.43

 Enie_Contig_7725 Average Coverage: 15.18

 Enie_Contig_7727 Average Coverage: 15.12

 Enie_Contig_7733 Average Coverage: 17.57
G
 Enie_Contig_7737 Average Coverage: 15.49

 Enie_Contig_7738 Average Coverage: 12.78

 Enie_Contig_7740 Average Coverage: 13.72

 Enie_Contig_7742 Average Coverage: 20.33

 Enie_Contig_7743 Average Coverage: 22.55

 Enie_Contig_7745 Average Coverage: 16.26

 Enie_Contig_7746 Average Coverage: 15.34

 Enie_Contig_7748 Average Coverage: 11.32

 Enie_Contig_7751 Average Coverage: 38.09
G
 Enie_Contig_7755 Average Coverage: 12.29

 Enie_Contig_7756 Average Coverage: 16.01

 Enie_Contig_7757 Average Coverage: 15.81

 Enie_Contig_7764 Average Coverage: 25.89

 Enie_Contig_7765 Average Coverage: 31.89

 Enie_Contig_7768 Average Coverage: 14.79

 Enie_Contig_7770 Average Coverage: 13.55

 Enie_Contig_7773 Average Coverage: 19.51
tt
 Enie_Contig_7775 Average Coverage: 12.30

 Enie_Contig_7776 Average Coverage: 13.75

 Enie_Contig_7778 Average Coverage: 13.65

 Enie_Contig_7779 Average Coverage: 11.62
t
 Enie_Contig_7784 Average Coverage: 13.17

 Enie_Contig_7791 Average Coverage: 12.12

 Enie_Contig_7793 Average Coverage: 14.39

 Enie_Contig_7795 Average Coverage: 13.25
G
 Enie_Contig_7798 Average Coverage: 13.11
t
 Enie_Contig_7799 Average Coverage: 15.69

 Enie_Contig_7804 Average Coverage: 15.27
G
 Enie_Contig_7805 Average Coverage: 31.76

 Enie_Contig_7808 Average Coverage: 15.92

 Enie_Contig_7810 Average Coverage: 14.69

 Enie_Contig_7811 Average Coverage: 14.52

 Enie_Contig_7812 Average Coverage: 15.60

 Enie_Contig_7813 Average Coverage: 13.53

 Enie_Contig_7814 Average Coverage: 12.67

 Enie_Contig_7817 Average Coverage: 15.60

 Enie_Contig_7820 Average Coverage: 14.29

 Enie_Contig_7821 Average Coverage: 12.07

 Enie_Contig_7826 Average Coverage: 13.60

 Enie_Contig_7828 Average Coverage: 13.16

 Enie_Contig_7830 Average Coverage: 14.76

 Enie_Contig_7832 Average Coverage: 17.54

 Enie_Contig_7833 Average Coverage: 14.19

 Enie_Contig_7837 Average Coverage: 12.17

 Enie_Contig_7838 Average Coverage: 17.52

 Enie_Contig_7840 Average Coverage: 16.95
G
 Enie_Contig_7841 Average Coverage: 12.04

 Enie_Contig_7843 Average Coverage: 11.94

 Enie_Contig_7850 Average Coverage: 15.12

 Enie_Contig_7853 Average Coverage: 12.43
t
 Enie_Contig_7854 Average Coverage: 7.96

 Enie_Contig_7858 Average Coverage: 12.58

 Enie_Contig_7861 Average Coverage: 14.39

 Enie_Contig_7862 Average Coverage: 31.96
t
 Enie_Contig_7864 Average Coverage: 36.71

 Enie_Contig_7866 Average Coverage: 13.38
t
 Enie_Contig_7869 Average Coverage: 17.95
tGG
 Enie_Contig_7873 Average Coverage: 23.04

 Enie_Contig_7875 Average Coverage: 13.16

 Enie_Contig_7879 Average Coverage: 23.30

 Enie_Contig_7885 Average Coverage: 17.12

 Enie_Contig_7886 Average Coverage: 16.29

 Enie_Contig_7887 Average Coverage: 27.36

 Enie_Contig_7890 Average Coverage: 13.09

 Enie_Contig_7893 Average Coverage: 18.97

 Enie_Contig_7899 Average Coverage: 14.40

 Enie_Contig_7900 Average Coverage: 12.70
G
 Enie_Contig_7902 Average Coverage: 17.78

 Enie_Contig_7912 Average Coverage: 21.87

 Enie_Contig_7915 Average Coverage: 14.43

 Enie_Contig_7916 Average Coverage: 12.10
G
 Enie_Contig_7919 Average Coverage: 14.98

 Enie_Contig_7920 Average Coverage: 19.69
G
 Enie_Contig_7925 Average Coverage: 22.19

 Enie_Contig_7926 Average Coverage: 18.10

 Enie_Contig_7931 Average Coverage: 12.81

 Enie_Contig_7934 Average Coverage: 16.13

 Enie_Contig_7936 Average Coverage: 14.02

 Enie_Contig_7938 Average Coverage: 13.33

 Enie_Contig_7942 Average Coverage: 21.35

 Enie_Contig_7943 Average Coverage: 13.79

 Enie_Contig_7945 Average Coverage: 12.05

 Enie_Contig_7947 Average Coverage: 25.85
t
 Enie_Contig_7948 Average Coverage: 11.30

 Enie_Contig_7952 Average Coverage: 23.43

 Enie_Contig_7953 Average Coverage: 20.04

 Enie_Contig_7955 Average Coverage: 13.87
t
 Enie_Contig_7957 Average Coverage: 23.32
t
 Enie_Contig_7959 Average Coverage: 28.91

 Enie_Contig_7961 Average Coverage: 23.93

 Enie_Contig_7964 Average Coverage: 10.94

 Enie_Contig_7966 Average Coverage: 15.76

 Enie_Contig_7968 Average Coverage: 13.18
G
 Enie_Contig_7969 Average Coverage: 11.76

 Enie_Contig_7973 Average Coverage: 22.46

 Enie_Contig_7975 Average Coverage: 13.95

 Enie_Contig_7976 Average Coverage: 13.31

 Enie_Contig_7977 Average Coverage: 20.67

 Enie_Contig_7978 Average Coverage: 18.32

 Enie_Contig_7979 Average Coverage: 11.51
t
 Enie_Contig_7981 Average Coverage: 13.91

 Enie_Contig_7982 Average Coverage: 9.29

 Enie_Contig_7985 Average Coverage: 16.14

 Enie_Contig_7986 Average Coverage: 30.01
t
 Enie_Contig_7987 Average Coverage: 11.95

 Enie_Contig_7988 Average Coverage: 18.35

 Enie_Contig_7989 Average Coverage: 13.36

 Enie_Contig_7991 Average Coverage: 15.01

 Enie_Contig_7999 Average Coverage: 18.13
t
 Enie_Contig_8000 Average Coverage: 14.01

 Enie_Contig_8001 Average Coverage: 17.09

 Enie_Contig_8003 Average Coverage: 22.13

 Enie_Contig_8004 Average Coverage: 36.89

 Enie_Contig_8006 Average Coverage: 10.62

 Enie_Contig_8007 Average Coverage: 17.19

 Enie_Contig_8009 Average Coverage: 15.45

 Enie_Contig_8018 Average Coverage: 9.85

 Enie_Contig_8019 Average Coverage: 9.78

 Enie_Contig_8021 Average Coverage: 13.90

 Enie_Contig_8025 Average Coverage: 12.74

 Enie_Contig_8029 Average Coverage: 15.76

 Enie_Contig_8031 Average Coverage: 14.52

 Enie_Contig_8032 Average Coverage: 13.44

 Enie_Contig_8035 Average Coverage: 6.23

 Enie_Contig_8038 Average Coverage: 12.98

 Enie_Contig_8039 Average Coverage: 15.00
G
 Enie_Contig_8040 Average Coverage: 11.12

 Enie_Contig_8042 Average Coverage: 13.99

 Enie_Contig_8046 Average Coverage: 14.38
G
 Enie_Contig_8048 Average Coverage: 18.64

 Enie_Contig_8050 Average Coverage: 35.11

 Enie_Contig_8052 Average Coverage: 15.28

 Enie_Contig_8053 Average Coverage: 30.98

 Enie_Contig_8056 Average Coverage: 13.60

 Enie_Contig_8060 Average Coverage: 21.98
G
 Enie_Contig_8062 Average Coverage: 14.82

 Enie_Contig_8063 Average Coverage: 16.33

 Enie_Contig_8064 Average Coverage: 20.50

 Enie_Contig_8065 Average Coverage: 10.96

 Enie_Contig_8067 Average Coverage: 18.25

 Enie_Contig_8068 Average Coverage: 14.21

 Enie_Contig_8070 Average Coverage: 15.43

 Enie_Contig_8074 Average Coverage: 14.87
tt
 Enie_Contig_8075 Average Coverage: 18.62

 Enie_Contig_8076 Average Coverage: 13.65
t
 Enie_Contig_8077 Average Coverage: 24.63

 Enie_Contig_8080 Average Coverage: 15.20

 Enie_Contig_8082 Average Coverage: 16.64

 Enie_Contig_8084 Average Coverage: 13.94

 Enie_Contig_8086 Average Coverage: 12.06

 Enie_Contig_8089 Average Coverage: 15.72

 Enie_Contig_8094 Average Coverage: 9.47

 Enie_Contig_8095 Average Coverage: 32.26

 Enie_Contig_8096 Average Coverage: 12.06

 Enie_Contig_8099 Average Coverage: 13.51

 Enie_Contig_8102 Average Coverage: 11.92

 Enie_Contig_8106 Average Coverage: 13.27

 Enie_Contig_8107 Average Coverage: 13.48

 Enie_Contig_8114 Average Coverage: 22.50

 Enie_Contig_8116 Average Coverage: 31.77

 Enie_Contig_8121 Average Coverage: 10.34

 Enie_Contig_8123 Average Coverage: 12.74

 Enie_Contig_8124 Average Coverage: 12.95

 Enie_Contig_8125 Average Coverage: 12.65

 Enie_Contig_8128 Average Coverage: 16.04

 Enie_Contig_8134 Average Coverage: 11.35

 Enie_Contig_8136 Average Coverage: 14.18
G
 Enie_Contig_8137 Average Coverage: 12.90

 Enie_Contig_8141 Average Coverage: 33.11

 Enie_Contig_8143 Average Coverage: 18.83

 Enie_Contig_8146 Average Coverage: 15.14
G
 Enie_Contig_8148 Average Coverage: 13.43

 Enie_Contig_8149 Average Coverage: 12.77

 Enie_Contig_8150 Average Coverage: 12.92

 Enie_Contig_8151 Average Coverage: 19.21
t
 Enie_Contig_8152 Average Coverage: 12.69

 Enie_Contig_8154 Average Coverage: 13.60
t
 Enie_Contig_8155 Average Coverage: 13.46

 Enie_Contig_8159 Average Coverage: 15.83

 Enie_Contig_8163 Average Coverage: 15.72
t
 Enie_Contig_8164 Average Coverage: 15.65
tt
 Enie_Contig_8166 Average Coverage: 14.94
G
 Enie_Contig_8168 Average Coverage: 26.52

 Enie_Contig_8169 Average Coverage: 17.22

 Enie_Contig_8170 Average Coverage: 9.11

 Enie_Contig_8171 Average Coverage: 13.99

 Enie_Contig_8175 Average Coverage: 18.09

 Enie_Contig_8178 Average Coverage: 14.20

 Enie_Contig_8180 Average Coverage: 18.81

 Enie_Contig_8184 Average Coverage: 14.56

 Enie_Contig_8185 Average Coverage: 22.41

 Enie_Contig_8186 Average Coverage: 17.04
t
 Enie_Contig_8188 Average Coverage: 15.40
G
 Enie_Contig_8194 Average Coverage: 16.68

 Enie_Contig_8195 Average Coverage: 15.48

 Enie_Contig_8198 Average Coverage: 14.32
t
 Enie_Contig_8201 Average Coverage: 17.20

 Enie_Contig_8206 Average Coverage: 12.70

 Enie_Contig_8207 Average Coverage: 14.80

 Enie_Contig_8208 Average Coverage: 15.45

 Enie_Contig_8209 Average Coverage: 11.04

 Enie_Contig_8216 Average Coverage: 8.90

 Enie_Contig_8218 Average Coverage: 14.27

 Enie_Contig_8220 Average Coverage: 34.85

 Enie_Contig_8221 Average Coverage: 8.71

 Enie_Contig_8222 Average Coverage: 32.07

 Enie_Contig_8225 Average Coverage: 15.21
t
 Enie_Contig_8226 Average Coverage: 13.56

 Enie_Contig_8229 Average Coverage: 23.15

 Enie_Contig_8232 Average Coverage: 31.79
G
 Enie_Contig_8238 Average Coverage: 13.72

 Enie_Contig_8240 Average Coverage: 18.66

 Enie_Contig_8246 Average Coverage: 15.43

 Enie_Contig_8247 Average Coverage: 18.97

 Enie_Contig_8251 Average Coverage: 10.82

 Enie_Contig_8254 Average Coverage: 17.89

 Enie_Contig_8255 Average Coverage: 19.64

 Enie_Contig_8259 Average Coverage: 8.39

 Enie_Contig_8260 Average Coverage: 11.03

 Enie_Contig_8268 Average Coverage: 15.58
t
 Enie_Contig_8271 Average Coverage: 13.76

 Enie_Contig_8274 Average Coverage: 15.26

 Enie_Contig_8278 Average Coverage: 12.62

 Enie_Contig_8281 Average Coverage: 10.89

 Enie_Contig_8282 Average Coverage: 19.14

 Enie_Contig_8283 Average Coverage: 6.84

 Enie_Contig_8285 Average Coverage: 14.47
t
 Enie_Contig_8288 Average Coverage: 15.00

 Enie_Contig_8293 Average Coverage: 13.65

 Enie_Contig_8294 Average Coverage: 12.08

 Enie_Contig_8297 Average Coverage: 10.96
t
 Enie_Contig_8298 Average Coverage: 15.29

 Enie_Contig_8300 Average Coverage: 14.59

 Enie_Contig_8301 Average Coverage: 13.57
t
 Enie_Contig_8302 Average Coverage: 13.77

 Enie_Contig_8306 Average Coverage: 8.52

 Enie_Contig_8309 Average Coverage: 10.89

 Enie_Contig_8314 Average Coverage: 39.42

 Enie_Contig_8315 Average Coverage: 15.61

 Enie_Contig_8318 Average Coverage: 14.24

 Enie_Contig_8321 Average Coverage: 24.74

 Enie_Contig_8324 Average Coverage: 15.74

 Enie_Contig_8325 Average Coverage: 15.59

 Enie_Contig_8326 Average Coverage: 10.72

 Enie_Contig_8328 Average Coverage: 13.91

 Enie_Contig_8329 Average Coverage: 19.13

 Enie_Contig_8331 Average Coverage: 13.62

 Enie_Contig_8332 Average Coverage: 14.68

 Enie_Contig_8334 Average Coverage: 15.05

 Enie_Contig_8335 Average Coverage: 16.97

 Enie_Contig_8336 Average Coverage: 12.44

 Enie_Contig_8338 Average Coverage: 14.24

 Enie_Contig_8339 Average Coverage: 7.77

 Enie_Contig_8342 Average Coverage: 11.73

 Enie_Contig_8346 Average Coverage: 23.20

 Enie_Contig_8347 Average Coverage: 13.11
tG
 Enie_Contig_8352 Average Coverage: 13.75

 Enie_Contig_8353 Average Coverage: 14.42

 Enie_Contig_8355 Average Coverage: 20.41
G
 Enie_Contig_8356 Average Coverage: 7.03

 Enie_Contig_8362 Average Coverage: 12.19

 Enie_Contig_8369 Average Coverage: 8.81

 Enie_Contig_8372 Average Coverage: 17.40

 Enie_Contig_8375 Average Coverage: 16.13

 Enie_Contig_8377 Average Coverage: 11.80

 Enie_Contig_8380 Average Coverage: 19.02

 Enie_Contig_8381 Average Coverage: 14.96

 Enie_Contig_8387 Average Coverage: 16.93

 Enie_Contig_8388 Average Coverage: 13.85

 Enie_Contig_8391 Average Coverage: 12.11

 Enie_Contig_8392 Average Coverage: 10.64
G
 Enie_Contig_8395 Average Coverage: 18.08

 Enie_Contig_8398 Average Coverage: 15.10

 Enie_Contig_8400 Average Coverage: 13.95

 Enie_Contig_8401 Average Coverage: 8.36

 Enie_Contig_8404 Average Coverage: 21.15

 Enie_Contig_8406 Average Coverage: 14.87

 Enie_Contig_8407 Average Coverage: 14.92

 Enie_Contig_8408 Average Coverage: 12.99

 Enie_Contig_8410 Average Coverage: 26.54

 Enie_Contig_8411 Average Coverage: 26.06
G
 Enie_Contig_8412 Average Coverage: 12.70
t
 Enie_Contig_8413 Average Coverage: 19.51

 Enie_Contig_8415 Average Coverage: 10.97

 Enie_Contig_8418 Average Coverage: 15.30
t
 Enie_Contig_8419 Average Coverage: 8.87

 Enie_Contig_8420 Average Coverage: 17.22

 Enie_Contig_8425 Average Coverage: 19.23

 Enie_Contig_8427 Average Coverage: 13.28
t
 Enie_Contig_8429 Average Coverage: 15.67

 Enie_Contig_8430 Average Coverage: 11.67

 Enie_Contig_8431 Average Coverage: 14.83

 Enie_Contig_8434 Average Coverage: 11.40
t
 Enie_Contig_8435 Average Coverage: 12.55

 Enie_Contig_8438 Average Coverage: 15.76

 Enie_Contig_8439 Average Coverage: 14.93
t
 Enie_Contig_8441 Average Coverage: 10.55

 Enie_Contig_8446 Average Coverage: 14.10

 Enie_Contig_8447 Average Coverage: 14.48

 Enie_Contig_8448 Average Coverage: 11.88

 Enie_Contig_8453 Average Coverage: 14.13

 Enie_Contig_8456 Average Coverage: 14.68
Gt
 Enie_Contig_8458 Average Coverage: 20.41

 Enie_Contig_8460 Average Coverage: 13.28

 Enie_Contig_8461 Average Coverage: 15.04

 Enie_Contig_8462 Average Coverage: 11.28

 Enie_Contig_8465 Average Coverage: 13.39

 Enie_Contig_8468 Average Coverage: 29.10
G
 Enie_Contig_8473 Average Coverage: 16.60

 Enie_Contig_8474 Average Coverage: 15.43
t
 Enie_Contig_8477 Average Coverage: 12.46

 Enie_Contig_8479 Average Coverage: 12.77

 Enie_Contig_8480 Average Coverage: 14.31

 Enie_Contig_8483 Average Coverage: 14.03

 Enie_Contig_8485 Average Coverage: 14.78

 Enie_Contig_8486 Average Coverage: 18.12

 Enie_Contig_8490 Average Coverage: 11.31

 Enie_Contig_8492 Average Coverage: 18.09

 Enie_Contig_8494 Average Coverage: 15.37

 Enie_Contig_8496 Average Coverage: 14.24
G
 Enie_Contig_8497 Average Coverage: 14.10

 Enie_Contig_8498 Average Coverage: 24.43

 Enie_Contig_8500 Average Coverage: 16.72

 Enie_Contig_8503 Average Coverage: 17.16

 Enie_Contig_8505 Average Coverage: 12.63

 Enie_Contig_8506 Average Coverage: 12.33

 Enie_Contig_8509 Average Coverage: 17.53

 Enie_Contig_8510 Average Coverage: 14.64

 Enie_Contig_8512 Average Coverage: 21.86

 Enie_Contig_8513 Average Coverage: 15.77

 Enie_Contig_8517 Average Coverage: 21.74

 Enie_Contig_8521 Average Coverage: 14.01

 Enie_Contig_8523 Average Coverage: 12.54

 Enie_Contig_8525 Average Coverage: 14.73

 Enie_Contig_8528 Average Coverage: 13.58

 Enie_Contig_8529 Average Coverage: 12.30

 Enie_Contig_8530 Average Coverage: 37.27

 Enie_Contig_8532 Average Coverage: 8.85

 Enie_Contig_8535 Average Coverage: 21.51

 Enie_Contig_8536 Average Coverage: 13.10
t
 Enie_Contig_8538 Average Coverage: 14.51

 Enie_Contig_8539 Average Coverage: 13.62

 Enie_Contig_8540 Average Coverage: 11.36

 Enie_Contig_8541 Average Coverage: 8.74
t
 Enie_Contig_8543 Average Coverage: 14.94

 Enie_Contig_8544 Average Coverage: 24.58
Gt
 Enie_Contig_8547 Average Coverage: 13.07

 Enie_Contig_8548 Average Coverage: 13.58

 Enie_Contig_8550 Average Coverage: 14.08

 Enie_Contig_8552 Average Coverage: 14.49

 Enie_Contig_8555 Average Coverage: 18.23

 Enie_Contig_8556 Average Coverage: 13.97

 Enie_Contig_8557 Average Coverage: 17.10
G
 Enie_Contig_8560 Average Coverage: 10.73

 Enie_Contig_8561 Average Coverage: 21.23

 Enie_Contig_8563 Average Coverage: 13.12

 Enie_Contig_8565 Average Coverage: 37.53

 Enie_Contig_8567 Average Coverage: 19.81

 Enie_Contig_8576 Average Coverage: 14.45

 Enie_Contig_8581 Average Coverage: 15.61

 Enie_Contig_8585 Average Coverage: 15.73

 Enie_Contig_8596 Average Coverage: 28.45

 Enie_Contig_8598 Average Coverage: 20.73

 Enie_Contig_8599 Average Coverage: 14.90
G
 Enie_Contig_8601 Average Coverage: 14.24

 Enie_Contig_8603 Average Coverage: 26.75

 Enie_Contig_8607 Average Coverage: 9.75

 Enie_Contig_8608 Average Coverage: 13.09

 Enie_Contig_8611 Average Coverage: 10.93

 Enie_Contig_8617 Average Coverage: 13.70

 Enie_Contig_8618 Average Coverage: 13.63

 Enie_Contig_8624 Average Coverage: 16.60

 Enie_Contig_8625 Average Coverage: 17.73

 Enie_Contig_8628 Average Coverage: 9.50

 Enie_Contig_8634 Average Coverage: 13.68
tt
 Enie_Contig_8637 Average Coverage: 15.98

 Enie_Contig_8639 Average Coverage: 14.13

 Enie_Contig_8640 Average Coverage: 14.21
GGG
 Enie_Contig_8641 Average Coverage: 14.54

 Enie_Contig_8643 Average Coverage: 15.92

 Enie_Contig_8644 Average Coverage: 20.28
G
 Enie_Contig_8645 Average Coverage: 13.84

 Enie_Contig_8648 Average Coverage: 8.92
tG
 Enie_Contig_8650 Average Coverage: 13.69

 Enie_Contig_8653 Average Coverage: 23.09

 Enie_Contig_8654 Average Coverage: 16.99

 Enie_Contig_8655 Average Coverage: 13.00

 Enie_Contig_8657 Average Coverage: 18.84

 Enie_Contig_8658 Average Coverage: 12.75

 Enie_Contig_8664 Average Coverage: 14.54
t
 Enie_Contig_8665 Average Coverage: 13.20

 Enie_Contig_8668 Average Coverage: 10.52

 Enie_Contig_8673 Average Coverage: 12.52

 Enie_Contig_8679 Average Coverage: 12.73

 Enie_Contig_8681 Average Coverage: 30.52

 Enie_Contig_8683 Average Coverage: 15.47

 Enie_Contig_8684 Average Coverage: 8.53

 Enie_Contig_8691 Average Coverage: 17.74
t
 Enie_Contig_8692 Average Coverage: 9.00

 Enie_Contig_8695 Average Coverage: 13.47

 Enie_Contig_8696 Average Coverage: 13.48
t
 Enie_Contig_8697 Average Coverage: 16.38

 Enie_Contig_8699 Average Coverage: 13.20

 Enie_Contig_8701 Average Coverage: 14.01

 Enie_Contig_8703 Average Coverage: 18.56

 Enie_Contig_8704 Average Coverage: 16.00

 Enie_Contig_8707 Average Coverage: 14.01

 Enie_Contig_8708 Average Coverage: 16.25

 Enie_Contig_8709 Average Coverage: 13.49

 Enie_Contig_8710 Average Coverage: 24.03

 Enie_Contig_8711 Average Coverage: 16.01

 Enie_Contig_8712 Average Coverage: 12.98

 Enie_Contig_8713 Average Coverage: 19.39

 Enie_Contig_8717 Average Coverage: 11.44

 Enie_Contig_8720 Average Coverage: 20.31

 Enie_Contig_8721 Average Coverage: 17.89

 Enie_Contig_8724 Average Coverage: 9.29

 Enie_Contig_8725 Average Coverage: 23.70
Gt
 Enie_Contig_8726 Average Coverage: 18.62

 Enie_Contig_8727 Average Coverage: 15.89

 Enie_Contig_8728 Average Coverage: 13.15

 Enie_Contig_8730 Average Coverage: 11.26

 Enie_Contig_8731 Average Coverage: 12.50

 Enie_Contig_8732 Average Coverage: 12.05

 Enie_Contig_8733 Average Coverage: 8.63

 Enie_Contig_8734 Average Coverage: 8.16

 Enie_Contig_8738 Average Coverage: 37.76

 Enie_Contig_8743 Average Coverage: 26.22

 Enie_Contig_8744 Average Coverage: 18.14

 Enie_Contig_8745 Average Coverage: 15.50

 Enie_Contig_8748 Average Coverage: 13.09

 Enie_Contig_8749 Average Coverage: 17.65

 Enie_Contig_8751 Average Coverage: 15.20

 Enie_Contig_8752 Average Coverage: 12.23

 Enie_Contig_8754 Average Coverage: 12.15
t
 Enie_Contig_8755 Average Coverage: 26.35

 Enie_Contig_8756 Average Coverage: 15.04

 Enie_Contig_8757 Average Coverage: 36.15

 Enie_Contig_8758 Average Coverage: 13.96

 Enie_Contig_8760 Average Coverage: 27.13

 Enie_Contig_8762 Average Coverage: 22.46

 Enie_Contig_8767 Average Coverage: 12.94

 Enie_Contig_8769 Average Coverage: 15.32
t
 Enie_Contig_8771 Average Coverage: 11.88

 Enie_Contig_8772 Average Coverage: 14.64

 Enie_Contig_8778 Average Coverage: 11.26

 Enie_Contig_8779 Average Coverage: 13.07

 Enie_Contig_8780 Average Coverage: 15.87
G
 Enie_Contig_8781 Average Coverage: 15.63
G
 Enie_Contig_8782 Average Coverage: 14.21

 Enie_Contig_8783 Average Coverage: 13.35

 Enie_Contig_8784 Average Coverage: 13.79
G
 Enie_Contig_8789 Average Coverage: 14.59

 Enie_Contig_8791 Average Coverage: 5.04

 Enie_Contig_8796 Average Coverage: 23.39
G
 Enie_Contig_8797 Average Coverage: 35.07
G
 Enie_Contig_8799 Average Coverage: 13.45

 Enie_Contig_8800 Average Coverage: 8.55

 Enie_Contig_8802 Average Coverage: 11.30

 Enie_Contig_8803 Average Coverage: 19.08

 Enie_Contig_8805 Average Coverage: 13.89

 Enie_Contig_8808 Average Coverage: 12.98

 Enie_Contig_8811 Average Coverage: 12.01

 Enie_Contig_8812 Average Coverage: 12.66
G
 Enie_Contig_8817 Average Coverage: 21.87

 Enie_Contig_8826 Average Coverage: 14.17

 Enie_Contig_8827 Average Coverage: 22.36

 Enie_Contig_8829 Average Coverage: 11.00

 Enie_Contig_8830 Average Coverage: 18.09

 Enie_Contig_8834 Average Coverage: 16.08
t
 Enie_Contig_8836 Average Coverage: 18.12

 Enie_Contig_8838 Average Coverage: 24.24
ttt
 Enie_Contig_8843 Average Coverage: 14.58

 Enie_Contig_8844 Average Coverage: 12.45

 Enie_Contig_8848 Average Coverage: 13.86

 Enie_Contig_8851 Average Coverage: 11.35

 Enie_Contig_8853 Average Coverage: 14.39

 Enie_Contig_8856 Average Coverage: 15.15

 Enie_Contig_8860 Average Coverage: 17.31

 Enie_Contig_8861 Average Coverage: 17.92
G
 Enie_Contig_8868 Average Coverage: 18.00

 Enie_Contig_8873 Average Coverage: 16.99

 Enie_Contig_8878 Average Coverage: 33.21

 Enie_Contig_8880 Average Coverage: 14.60

 Enie_Contig_8884 Average Coverage: 12.67

 Enie_Contig_8885 Average Coverage: 16.99

 Enie_Contig_8886 Average Coverage: 31.43

 Enie_Contig_8889 Average Coverage: 11.82
G
 Enie_Contig_8893 Average Coverage: 17.80

 Enie_Contig_8895 Average Coverage: 19.10
G
 Enie_Contig_8900 Average Coverage: 15.87

 Enie_Contig_8901 Average Coverage: 12.68
t
 Enie_Contig_8903 Average Coverage: 15.24

 Enie_Contig_8908 Average Coverage: 25.91

 Enie_Contig_8909 Average Coverage: 12.13

 Enie_Contig_8910 Average Coverage: 14.65

 Enie_Contig_8913 Average Coverage: 14.83

 Enie_Contig_8916 Average Coverage: 15.91

 Enie_Contig_8917 Average Coverage: 16.42
t
 Enie_Contig_8925 Average Coverage: 13.65

 Enie_Contig_8927 Average Coverage: 18.91
t
 Enie_Contig_8928 Average Coverage: 13.61

 Enie_Contig_8929 Average Coverage: 12.86
G
 Enie_Contig_8931 Average Coverage: 20.18
t
 Enie_Contig_8933 Average Coverage: 28.23

 Enie_Contig_8934 Average Coverage: 13.73

 Enie_Contig_8935 Average Coverage: 19.45

 Enie_Contig_8938 Average Coverage: 17.59

 Enie_Contig_8939 Average Coverage: 18.75

 Enie_Contig_8941 Average Coverage: 10.04

 Enie_Contig_8942 Average Coverage: 15.50

 Enie_Contig_8948 Average Coverage: 12.35

 Enie_Contig_8951 Average Coverage: 17.79

 Enie_Contig_8952 Average Coverage: 12.62

 Enie_Contig_8954 Average Coverage: 16.09

 Enie_Contig_8956 Average Coverage: 13.73

 Enie_Contig_8958 Average Coverage: 14.28
G
 Enie_Contig_8960 Average Coverage: 14.32
t
 Enie_Contig_8964 Average Coverage: 17.34

 Enie_Contig_8967 Average Coverage: 10.45

 Enie_Contig_8970 Average Coverage: 15.20
Gt
 Enie_Contig_8976 Average Coverage: 33.61

 Enie_Contig_8978 Average Coverage: 14.12

 Enie_Contig_8980 Average Coverage: 35.06

 Enie_Contig_8981 Average Coverage: 13.12

 Enie_Contig_8982 Average Coverage: 7.67

 Enie_Contig_8983 Average Coverage: 35.63

 Enie_Contig_8986 Average Coverage: 13.91

 Enie_Contig_8988 Average Coverage: 16.21
GGG
 Enie_Contig_8990 Average Coverage: 15.11

 Enie_Contig_8993 Average Coverage: 17.25

 Enie_Contig_8995 Average Coverage: 17.50

 Enie_Contig_8996 Average Coverage: 15.21

 Enie_Contig_8998 Average Coverage: 22.49
t
 Enie_Contig_9000 Average Coverage: 15.41

 Enie_Contig_9001 Average Coverage: 22.46

 Enie_Contig_9005 Average Coverage: 17.79
G
 Enie_Contig_9006 Average Coverage: 14.05

 Enie_Contig_9009 Average Coverage: 17.90

 Enie_Contig_9010 Average Coverage: 21.33

 Enie_Contig_9011 Average Coverage: 12.37

 Enie_Contig_9013 Average Coverage: 8.42

 Enie_Contig_9014 Average Coverage: 16.43

 Enie_Contig_9017 Average Coverage: 12.12

 Enie_Contig_9018 Average Coverage: 17.27
G
 Enie_Contig_9019 Average Coverage: 18.72

 Enie_Contig_9021 Average Coverage: 15.69

 Enie_Contig_9023 Average Coverage: 37.87
G
 Enie_Contig_9026 Average Coverage: 12.68

 Enie_Contig_9027 Average Coverage: 15.51

 Enie_Contig_9028 Average Coverage: 24.09

 Enie_Contig_9030 Average Coverage: 14.17

 Enie_Contig_9033 Average Coverage: 11.80
t
 Enie_Contig_9035 Average Coverage: 8.72

 Enie_Contig_9037 Average Coverage: 15.00

 Enie_Contig_9039 Average Coverage: 16.17

 Enie_Contig_9042 Average Coverage: 14.50

 Enie_Contig_9043 Average Coverage: 37.28

 Enie_Contig_9049 Average Coverage: 12.22
GG
 Enie_Contig_9050 Average Coverage: 13.45

 Enie_Contig_9052 Average Coverage: 23.99

 Enie_Contig_9053 Average Coverage: 14.43

 Enie_Contig_9054 Average Coverage: 17.56

 Enie_Contig_9055 Average Coverage: 14.81
t
 Enie_Contig_9056 Average Coverage: 14.72

 Enie_Contig_9057 Average Coverage: 38.65
G
 Enie_Contig_9059 Average Coverage: 20.10

 Enie_Contig_9063 Average Coverage: 13.99
G
 Enie_Contig_9066 Average Coverage: 12.03

 Enie_Contig_9067 Average Coverage: 13.60
t
 Enie_Contig_9069 Average Coverage: 13.99

 Enie_Contig_9071 Average Coverage: 14.08

 Enie_Contig_9072 Average Coverage: 17.93

 Enie_Contig_9074 Average Coverage: 12.13

 Enie_Contig_9076 Average Coverage: 5.85
t
 Enie_Contig_9078 Average Coverage: 14.40
t
 Enie_Contig_9080 Average Coverage: 9.10
t
 Enie_Contig_9083 Average Coverage: 18.07

 Enie_Contig_9084 Average Coverage: 15.98

 Enie_Contig_9085 Average Coverage: 12.81

 Enie_Contig_9086 Average Coverage: 9.07

 Enie_Contig_9091 Average Coverage: 15.61

 Enie_Contig_9092 Average Coverage: 14.72

 Enie_Contig_9093 Average Coverage: 11.20

 Enie_Contig_9096 Average Coverage: 10.59

 Enie_Contig_9097 Average Coverage: 18.22

 Enie_Contig_9098 Average Coverage: 38.46

 Enie_Contig_9099 Average Coverage: 12.93

 Enie_Contig_9101 Average Coverage: 14.22

 Enie_Contig_9102 Average Coverage: 14.99
G
 Enie_Contig_9107 Average Coverage: 12.42

 Enie_Contig_9108 Average Coverage: 15.50

 Enie_Contig_9113 Average Coverage: 12.08

 Enie_Contig_9115 Average Coverage: 10.38
t
 Enie_Contig_9119 Average Coverage: 15.41

 Enie_Contig_9122 Average Coverage: 17.81

 Enie_Contig_9123 Average Coverage: 27.93

 Enie_Contig_9124 Average Coverage: 26.39

 Enie_Contig_9126 Average Coverage: 11.67
t
 Enie_Contig_9128 Average Coverage: 27.48

 Enie_Contig_9130 Average Coverage: 18.07

 Enie_Contig_9131 Average Coverage: 14.44

 Enie_Contig_9132 Average Coverage: 14.82

 Enie_Contig_9134 Average Coverage: 13.24
G
 Enie_Contig_9136 Average Coverage: 16.30

 Enie_Contig_9138 Average Coverage: 16.11

 Enie_Contig_9139 Average Coverage: 14.53

 Enie_Contig_9141 Average Coverage: 34.18

 Enie_Contig_9143 Average Coverage: 16.46

 Enie_Contig_9144 Average Coverage: 14.15

 Enie_Contig_9150 Average Coverage: 14.30

 Enie_Contig_9151 Average Coverage: 14.00

 Enie_Contig_9153 Average Coverage: 12.76

 Enie_Contig_9158 Average Coverage: 14.08

 Enie_Contig_9160 Average Coverage: 14.75

 Enie_Contig_9162 Average Coverage: 12.65

 Enie_Contig_9163 Average Coverage: 14.14

 Enie_Contig_9165 Average Coverage: 16.68

 Enie_Contig_9166 Average Coverage: 14.95
t
 Enie_Contig_9168 Average Coverage: 12.83

 Enie_Contig_9169 Average Coverage: 15.26

 Enie_Contig_9172 Average Coverage: 11.87

 Enie_Contig_9173 Average Coverage: 19.05

 Enie_Contig_9174 Average Coverage: 10.09

 Enie_Contig_9175 Average Coverage: 17.32
G
 Enie_Contig_9177 Average Coverage: 29.55
tt
 Enie_Contig_9178 Average Coverage: 28.19

 Enie_Contig_9179 Average Coverage: 17.81

 Enie_Contig_9184 Average Coverage: 15.28
G
 Enie_Contig_9185 Average Coverage: 8.40

 Enie_Contig_9186 Average Coverage: 16.72
t
 Enie_Contig_9188 Average Coverage: 12.42

 Enie_Contig_9189 Average Coverage: 14.41

 Enie_Contig_9191 Average Coverage: 15.59

 Enie_Contig_9192 Average Coverage: 11.82

 Enie_Contig_9197 Average Coverage: 19.11

 Enie_Contig_9200 Average Coverage: 14.81

 Enie_Contig_9203 Average Coverage: 15.17
G
 Enie_Contig_9204 Average Coverage: 16.07

 Enie_Contig_9205 Average Coverage: 14.22

 Enie_Contig_9208 Average Coverage: 12.65

 Enie_Contig_9209 Average Coverage: 13.56

 Enie_Contig_9210 Average Coverage: 37.05

 Enie_Contig_9211 Average Coverage: 14.56
t
 Enie_Contig_9215 Average Coverage: 11.93

 Enie_Contig_9216 Average Coverage: 11.21

 Enie_Contig_9217 Average Coverage: 13.37

 Enie_Contig_9226 Average Coverage: 10.54

 Enie_Contig_9228 Average Coverage: 28.25

 Enie_Contig_9230 Average Coverage: 13.74

 Enie_Contig_9231 Average Coverage: 15.07
t
 Enie_Contig_9236 Average Coverage: 20.93

 Enie_Contig_9245 Average Coverage: 13.83

 Enie_Contig_9248 Average Coverage: 17.58

 Enie_Contig_9250 Average Coverage: 18.53
t
 Enie_Contig_9252 Average Coverage: 15.14
G
 Enie_Contig_9254 Average Coverage: 28.55

 Enie_Contig_9256 Average Coverage: 14.82

 Enie_Contig_9258 Average Coverage: 13.17

 Enie_Contig_9260 Average Coverage: 14.22

 Enie_Contig_9261 Average Coverage: 20.98

 Enie_Contig_9265 Average Coverage: 32.85

 Enie_Contig_9266 Average Coverage: 12.15
t
 Enie_Contig_9267 Average Coverage: 11.80

 Enie_Contig_9268 Average Coverage: 14.06

 Enie_Contig_9272 Average Coverage: 18.71

 Enie_Contig_9275 Average Coverage: 15.52

 Enie_Contig_9277 Average Coverage: 25.43

 Enie_Contig_9280 Average Coverage: 14.28
G
 Enie_Contig_9281 Average Coverage: 14.99

 Enie_Contig_9286 Average Coverage: 14.76

 Enie_Contig_9287 Average Coverage: 18.67

 Enie_Contig_9288 Average Coverage: 33.61

 Enie_Contig_9290 Average Coverage: 14.12

 Enie_Contig_9291 Average Coverage: 17.63
t
 Enie_Contig_9295 Average Coverage: 15.81

 Enie_Contig_9296 Average Coverage: 14.50

 Enie_Contig_9297 Average Coverage: 13.22

 Enie_Contig_9299 Average Coverage: 12.44

 Enie_Contig_9300 Average Coverage: 16.63

 Enie_Contig_9301 Average Coverage: 18.11

 Enie_Contig_9302 Average Coverage: 14.74

 Enie_Contig_9304 Average Coverage: 20.66

 Enie_Contig_9307 Average Coverage: 21.12

 Enie_Contig_9310 Average Coverage: 25.13
G
 Enie_Contig_9311 Average Coverage: 14.24

 Enie_Contig_9312 Average Coverage: 11.46

 Enie_Contig_9313 Average Coverage: 16.08

 Enie_Contig_9315 Average Coverage: 12.28

 Enie_Contig_9316 Average Coverage: 17.14

 Enie_Contig_9317 Average Coverage: 18.08

 Enie_Contig_9318 Average Coverage: 21.92

 Enie_Contig_9319 Average Coverage: 14.33

 Enie_Contig_9322 Average Coverage: 17.85

 Enie_Contig_9324 Average Coverage: 11.46

 Enie_Contig_9327 Average Coverage: 13.54

 Enie_Contig_9328 Average Coverage: 12.37

 Enie_Contig_9329 Average Coverage: 11.50

 Enie_Contig_9330 Average Coverage: 20.14

 Enie_Contig_9335 Average Coverage: 14.19

 Enie_Contig_9337 Average Coverage: 8.20

 Enie_Contig_9338 Average Coverage: 15.70

 Enie_Contig_9343 Average Coverage: 30.28

 Enie_Contig_9347 Average Coverage: 18.76

 Enie_Contig_9348 Average Coverage: 15.04

 Enie_Contig_9351 Average Coverage: 16.05

 Enie_Contig_9354 Average Coverage: 14.42

 Enie_Contig_9355 Average Coverage: 17.96

 Enie_Contig_9356 Average Coverage: 16.48

 Enie_Contig_9357 Average Coverage: 11.70

 Enie_Contig_9358 Average Coverage: 38.80
G
 Enie_Contig_9360 Average Coverage: 16.79
G
 Enie_Contig_9362 Average Coverage: 21.13

 Enie_Contig_9367 Average Coverage: 15.54

 Enie_Contig_9370 Average Coverage: 19.53

 Enie_Contig_9371 Average Coverage: 22.42

 Enie_Contig_9373 Average Coverage: 20.02

 Enie_Contig_9377 Average Coverage: 14.75

 Enie_Contig_9379 Average Coverage: 14.09

 Enie_Contig_9380 Average Coverage: 15.15
tt
 Enie_Contig_9383 Average Coverage: 22.77

 Enie_Contig_9387 Average Coverage: 14.18

 Enie_Contig_9392 Average Coverage: 15.34

 Enie_Contig_9394 Average Coverage: 15.16

 Enie_Contig_9396 Average Coverage: 16.57
GG
 Enie_Contig_9402 Average Coverage: 11.05
tt
 Enie_Contig_9406 Average Coverage: 23.08

 Enie_Contig_9407 Average Coverage: 14.20

 Enie_Contig_9412 Average Coverage: 16.59

 Enie_Contig_9414 Average Coverage: 15.52

 Enie_Contig_9415 Average Coverage: 18.28

 Enie_Contig_9417 Average Coverage: 12.11

 Enie_Contig_9418 Average Coverage: 12.82

 Enie_Contig_9419 Average Coverage: 15.72

 Enie_Contig_9420 Average Coverage: 23.94

 Enie_Contig_9425 Average Coverage: 9.18

 Enie_Contig_9427 Average Coverage: 22.51

 Enie_Contig_9429 Average Coverage: 13.89

 Enie_Contig_9435 Average Coverage: 10.25

 Enie_Contig_9437 Average Coverage: 10.62
G
 Enie_Contig_9438 Average Coverage: 14.86

 Enie_Contig_9439 Average Coverage: 14.39

 Enie_Contig_9444 Average Coverage: 17.14

 Enie_Contig_9448 Average Coverage: 14.56

 Enie_Contig_9449 Average Coverage: 25.58

 Enie_Contig_9450 Average Coverage: 11.33

 Enie_Contig_9452 Average Coverage: 36.80

 Enie_Contig_9453 Average Coverage: 15.13

 Enie_Contig_9459 Average Coverage: 11.15
G
 Enie_Contig_9461 Average Coverage: 12.83

 Enie_Contig_9466 Average Coverage: 14.83

 Enie_Contig_9467 Average Coverage: 12.48
t
 Enie_Contig_9468 Average Coverage: 15.04

 Enie_Contig_9470 Average Coverage: 15.31

 Enie_Contig_9471 Average Coverage: 15.59

 Enie_Contig_9474 Average Coverage: 10.10

 Enie_Contig_9475 Average Coverage: 20.20

 Enie_Contig_9476 Average Coverage: 15.24

 Enie_Contig_9477 Average Coverage: 15.74
t
 Enie_Contig_9478 Average Coverage: 4.69

 Enie_Contig_9481 Average Coverage: 22.14

 Enie_Contig_9483 Average Coverage: 37.53

 Enie_Contig_9488 Average Coverage: 21.75

 Enie_Contig_9490 Average Coverage: 15.28

 Enie_Contig_9491 Average Coverage: 13.13

 Enie_Contig_9492 Average Coverage: 14.13

 Enie_Contig_9493 Average Coverage: 14.01

 Enie_Contig_9497 Average Coverage: 28.25

 Enie_Contig_9500 Average Coverage: 14.59

 Enie_Contig_9502 Average Coverage: 14.32

 Enie_Contig_9506 Average Coverage: 12.18

 Enie_Contig_9507 Average Coverage: 15.54

 Enie_Contig_9508 Average Coverage: 15.56

 Enie_Contig_9509 Average Coverage: 31.45

 Enie_Contig_9512 Average Coverage: 17.97
t
 Enie_Contig_9513 Average Coverage: 15.70

 Enie_Contig_9514 Average Coverage: 16.81
t
 Enie_Contig_9515 Average Coverage: 15.26

 Enie_Contig_9516 Average Coverage: 14.88

 Enie_Contig_9517 Average Coverage: 17.36

 Enie_Contig_9521 Average Coverage: 25.89

 Enie_Contig_9525 Average Coverage: 21.61

 Enie_Contig_9526 Average Coverage: 13.97

 Enie_Contig_9528 Average Coverage: 23.11

 Enie_Contig_9530 Average Coverage: 13.64

 Enie_Contig_9532 Average Coverage: 15.12

 Enie_Contig_9533 Average Coverage: 19.53
t
 Enie_Contig_9538 Average Coverage: 16.55

 Enie_Contig_9541 Average Coverage: 16.55

 Enie_Contig_9542 Average Coverage: 13.26

 Enie_Contig_9546 Average Coverage: 11.68

 Enie_Contig_9548 Average Coverage: 15.86

 Enie_Contig_9549 Average Coverage: 10.81
G
 Enie_Contig_9552 Average Coverage: 14.37

 Enie_Contig_9555 Average Coverage: 39.34

 Enie_Contig_9556 Average Coverage: 15.56

 Enie_Contig_9559 Average Coverage: 32.26

 Enie_Contig_9561 Average Coverage: 11.79

 Enie_Contig_9564 Average Coverage: 15.72

 Enie_Contig_9566 Average Coverage: 21.10

 Enie_Contig_9567 Average Coverage: 11.94
G
 Enie_Contig_9568 Average Coverage: 9.21
G
 Enie_Contig_9570 Average Coverage: 13.38

 Enie_Contig_9571 Average Coverage: 13.25

 Enie_Contig_9572 Average Coverage: 17.70

 Enie_Contig_9574 Average Coverage: 17.58

 Enie_Contig_9577 Average Coverage: 20.11

 Enie_Contig_9579 Average Coverage: 11.69

 Enie_Contig_9580 Average Coverage: 11.05

 Enie_Contig_9583 Average Coverage: 24.13
G
 Enie_Contig_9584 Average Coverage: 13.77

 Enie_Contig_9589 Average Coverage: 12.59

 Enie_Contig_9591 Average Coverage: 14.11

 Enie_Contig_9599 Average Coverage: 14.72
t
 Enie_Contig_9600 Average Coverage: 10.03
G
 Enie_Contig_9603 Average Coverage: 16.99

 Enie_Contig_9606 Average Coverage: 37.33

 Enie_Contig_9607 Average Coverage: 25.06
t
 Enie_Contig_9608 Average Coverage: 14.01
tt
 Enie_Contig_9609 Average Coverage: 39.45

 Enie_Contig_9610 Average Coverage: 17.99

 Enie_Contig_9613 Average Coverage: 14.81

 Enie_Contig_9617 Average Coverage: 13.34

 Enie_Contig_9620 Average Coverage: 13.28

 Enie_Contig_9622 Average Coverage: 15.83
G
 Enie_Contig_9627 Average Coverage: 38.57
G
 Enie_Contig_9629 Average Coverage: 28.58
t
 Enie_Contig_9635 Average Coverage: 17.74

 Enie_Contig_9637 Average Coverage: 14.93

 Enie_Contig_9639 Average Coverage: 22.83

 Enie_Contig_9641 Average Coverage: 15.68

 Enie_Contig_9645 Average Coverage: 16.56

 Enie_Contig_9647 Average Coverage: 14.55

 Enie_Contig_9650 Average Coverage: 21.97

 Enie_Contig_9651 Average Coverage: 13.88

 Enie_Contig_9657 Average Coverage: 25.76

 Enie_Contig_9658 Average Coverage: 8.94

 Enie_Contig_9661 Average Coverage: 30.64

 Enie_Contig_9662 Average Coverage: 17.23
t
 Enie_Contig_9663 Average Coverage: 14.10

 Enie_Contig_9664 Average Coverage: 15.70

 Enie_Contig_9665 Average Coverage: 13.48

 Enie_Contig_9668 Average Coverage: 30.29
t
 Enie_Contig_9671 Average Coverage: 28.26

 Enie_Contig_9672 Average Coverage: 16.40

 Enie_Contig_9673 Average Coverage: 9.02

 Enie_Contig_9675 Average Coverage: 12.97

 Enie_Contig_9679 Average Coverage: 21.04

 Enie_Contig_9680 Average Coverage: 13.66

 Enie_Contig_9681 Average Coverage: 10.98

 Enie_Contig_9682 Average Coverage: 12.95

 Enie_Contig_9684 Average Coverage: 13.83

 Enie_Contig_9685 Average Coverage: 18.47

 Enie_Contig_9689 Average Coverage: 13.79
G
 Enie_Contig_9693 Average Coverage: 31.07

 Enie_Contig_9694 Average Coverage: 14.66

 Enie_Contig_9695 Average Coverage: 14.74

 Enie_Contig_9696 Average Coverage: 11.83

 Enie_Contig_9698 Average Coverage: 10.41

 Enie_Contig_9699 Average Coverage: 13.77

 Enie_Contig_9700 Average Coverage: 13.40

 Enie_Contig_9702 Average Coverage: 16.13

 Enie_Contig_9703 Average Coverage: 12.21

 Enie_Contig_9704 Average Coverage: 14.66
t
 Enie_Contig_9710 Average Coverage: 15.05

 Enie_Contig_9715 Average Coverage: 15.69

 Enie_Contig_9720 Average Coverage: 31.25

 Enie_Contig_9721 Average Coverage: 26.84

 Enie_Contig_9727 Average Coverage: 13.14

 Enie_Contig_9730 Average Coverage: 14.80

 Enie_Contig_9732 Average Coverage: 13.73
t
 Enie_Contig_9735 Average Coverage: 12.50

 Enie_Contig_9736 Average Coverage: 36.36

 Enie_Contig_9738 Average Coverage: 13.90

 Enie_Contig_9743 Average Coverage: 36.79

 Enie_Contig_9744 Average Coverage: 17.35

 Enie_Contig_9745 Average Coverage: 12.64

 Enie_Contig_9746 Average Coverage: 14.52

 Enie_Contig_9747 Average Coverage: 14.48

 Enie_Contig_9755 Average Coverage: 12.26

 Enie_Contig_9756 Average Coverage: 7.42

 Enie_Contig_9757 Average Coverage: 19.77

 Enie_Contig_9758 Average Coverage: 23.96

 Enie_Contig_9760 Average Coverage: 11.50

 Enie_Contig_9761 Average Coverage: 21.23

 Enie_Contig_9763 Average Coverage: 9.70

 Enie_Contig_9765 Average Coverage: 14.17

 Enie_Contig_9770 Average Coverage: 12.87

 Enie_Contig_9771 Average Coverage: 34.09

 Enie_Contig_9772 Average Coverage: 15.12

 Enie_Contig_9773 Average Coverage: 28.85

 Enie_Contig_9777 Average Coverage: 19.43
GG
 Enie_Contig_9779 Average Coverage: 18.40

 Enie_Contig_9782 Average Coverage: 14.39

 Enie_Contig_9787 Average Coverage: 28.81

 Enie_Contig_9788 Average Coverage: 18.71

 Enie_Contig_9789 Average Coverage: 15.63

 Enie_Contig_9791 Average Coverage: 14.84

 Enie_Contig_9793 Average Coverage: 14.34

 Enie_Contig_9794 Average Coverage: 15.48

 Enie_Contig_9799 Average Coverage: 13.64

 Enie_Contig_9800 Average Coverage: 14.70

 Enie_Contig_9802 Average Coverage: 16.27

 Enie_Contig_9803 Average Coverage: 14.63

 Enie_Contig_9804 Average Coverage: 15.34

 Enie_Contig_9806 Average Coverage: 16.89

 Enie_Contig_9808 Average Coverage: 22.80

 Enie_Contig_9809 Average Coverage: 20.60

 Enie_Contig_9811 Average Coverage: 14.79

 Enie_Contig_9812 Average Coverage: 31.85

 Enie_Contig_9813 Average Coverage: 11.45

 Enie_Contig_9815 Average Coverage: 14.00

 Enie_Contig_9817 Average Coverage: 9.64

 Enie_Contig_9818 Average Coverage: 10.85

 Enie_Contig_9819 Average Coverage: 25.88

 Enie_Contig_9821 Average Coverage: 14.27
G
 Enie_Contig_9822 Average Coverage: 15.27

 Enie_Contig_9825 Average Coverage: 10.52

 Enie_Contig_9827 Average Coverage: 14.18

 Enie_Contig_9829 Average Coverage: 13.91

 Enie_Contig_9834 Average Coverage: 23.64

 Enie_Contig_9837 Average Coverage: 9.69

 Enie_Contig_9839 Average Coverage: 25.20

 Enie_Contig_9841 Average Coverage: 19.46
t
 Enie_Contig_9842 Average Coverage: 12.40

 Enie_Contig_9843 Average Coverage: 13.96

 Enie_Contig_9846 Average Coverage: 14.55

 Enie_Contig_9847 Average Coverage: 9.81

 Enie_Contig_9848 Average Coverage: 22.47

 Enie_Contig_9849 Average Coverage: 15.32

 Enie_Contig_9850 Average Coverage: 12.46
t
 Enie_Contig_9853 Average Coverage: 8.54

 Enie_Contig_9857 Average Coverage: 14.29

 Enie_Contig_9864 Average Coverage: 24.72

 Enie_Contig_9865 Average Coverage: 22.06

 Enie_Contig_9866 Average Coverage: 16.09

 Enie_Contig_9868 Average Coverage: 17.94

 Enie_Contig_9870 Average Coverage: 13.38

 Enie_Contig_9874 Average Coverage: 29.62

 Enie_Contig_9876 Average Coverage: 29.50
G
 Enie_Contig_9880 Average Coverage: 15.09

 Enie_Contig_9881 Average Coverage: 27.20

 Enie_Contig_9882 Average Coverage: 11.54

 Enie_Contig_9883 Average Coverage: 10.42

 Enie_Contig_9886 Average Coverage: 11.50
G
 Enie_Contig_9889 Average Coverage: 17.39

 Enie_Contig_9890 Average Coverage: 14.52

 Enie_Contig_9891 Average Coverage: 13.10
G
 Enie_Contig_9892 Average Coverage: 11.98

 Enie_Contig_9893 Average Coverage: 17.43

 Enie_Contig_9895 Average Coverage: 11.04

 Enie_Contig_9897 Average Coverage: 16.37

 Enie_Contig_9899 Average Coverage: 20.10

 Enie_Contig_9900 Average Coverage: 17.30

 Enie_Contig_9903 Average Coverage: 10.94

 Enie_Contig_9905 Average Coverage: 13.23

 Enie_Contig_9908 Average Coverage: 12.90

 Enie_Contig_9909 Average Coverage: 38.84

 Enie_Contig_9911 Average Coverage: 19.66
Gt
 Enie_Contig_9913 Average Coverage: 12.95
t
 Enie_Contig_9917 Average Coverage: 14.88

 Enie_Contig_9919 Average Coverage: 13.80
G
 Enie_Contig_9920 Average Coverage: 15.38

 Enie_Contig_9921 Average Coverage: 16.07

 Enie_Contig_9922 Average Coverage: 24.42

 Enie_Contig_9924 Average Coverage: 15.36

 Enie_Contig_9925 Average Coverage: 14.57

 Enie_Contig_9928 Average Coverage: 38.57

 Enie_Contig_9930 Average Coverage: 14.93

 Enie_Contig_9933 Average Coverage: 13.76

 Enie_Contig_9938 Average Coverage: 12.72

 Enie_Contig_9939 Average Coverage: 16.84

 Enie_Contig_9941 Average Coverage: 14.18

 Enie_Contig_9942 Average Coverage: 14.62

 Enie_Contig_9944 Average Coverage: 31.73

 Enie_Contig_9946 Average Coverage: 17.01

 Enie_Contig_9951 Average Coverage: 26.60

 Enie_Contig_9961 Average Coverage: 25.67

 Enie_Contig_9964 Average Coverage: 30.85

 Enie_Contig_9965 Average Coverage: 12.60

 Enie_Contig_9966 Average Coverage: 10.86

 Enie_Contig_9967 Average Coverage: 14.75

 Enie_Contig_9971 Average Coverage: 7.59

 Enie_Contig_9973 Average Coverage: 14.87

 Enie_Contig_9975 Average Coverage: 12.59

 Enie_Contig_9977 Average Coverage: 13.81

 Enie_Contig_9979 Average Coverage: 14.03

 Enie_Contig_9981 Average Coverage: 13.92

 Enie_Contig_9990 Average Coverage: 9.70

 Enie_Contig_9993 Average Coverage: 14.43

 Enie_Contig_9994 Average Coverage: 18.46
G
 Enie_Contig_9995 Average Coverage: 19.49

 Enie_Contig_9996 Average Coverage: 13.89

 Enie_Contig_9997 Average Coverage: 11.48
t
 Enie_Contig_9998 Average Coverage: 36.05

 Enie_Contig_10002 Average Coverage: 15.71

 Enie_Contig_10003 Average Coverage: 15.46

 Enie_Contig_10007 Average Coverage: 11.85

 Enie_Contig_10008 Average Coverage: 13.62

 Enie_Contig_10014 Average Coverage: 18.13

 Enie_Contig_10015 Average Coverage: 17.59

 Enie_Contig_10016 Average Coverage: 16.04

 Enie_Contig_10018 Average Coverage: 24.10
t
 Enie_Contig_10019 Average Coverage: 15.47

 Enie_Contig_10021 Average Coverage: 16.20

 Enie_Contig_10022 Average Coverage: 13.83
G
 Enie_Contig_10023 Average Coverage: 10.96

 Enie_Contig_10024 Average Coverage: 25.42

 Enie_Contig_10026 Average Coverage: 11.82

 Enie_Contig_10028 Average Coverage: 6.51

 Enie_Contig_10029 Average Coverage: 14.99

 Enie_Contig_10030 Average Coverage: 10.44

 Enie_Contig_10032 Average Coverage: 15.73

 Enie_Contig_10033 Average Coverage: 13.66

 Enie_Contig_10034 Average Coverage: 15.31

 Enie_Contig_10035 Average Coverage: 13.97

 Enie_Contig_10036 Average Coverage: 17.67
t
 Enie_Contig_10040 Average Coverage: 14.74

 Enie_Contig_10045 Average Coverage: 16.87

 Enie_Contig_10046 Average Coverage: 11.91

 Enie_Contig_10047 Average Coverage: 12.27
G
 Enie_Contig_10049 Average Coverage: 13.51

 Enie_Contig_10051 Average Coverage: 14.28
G
 Enie_Contig_10053 Average Coverage: 12.05
G
 Enie_Contig_10055 Average Coverage: 21.69

 Enie_Contig_10057 Average Coverage: 22.18

 Enie_Contig_10058 Average Coverage: 18.00

 Enie_Contig_10061 Average Coverage: 16.22

 Enie_Contig_10062 Average Coverage: 22.17

 Enie_Contig_10068 Average Coverage: 15.24

 Enie_Contig_10073 Average Coverage: 14.46

 Enie_Contig_10074 Average Coverage: 14.12

 Enie_Contig_10075 Average Coverage: 15.16

 Enie_Contig_10077 Average Coverage: 14.39
G
 Enie_Contig_10078 Average Coverage: 22.92
t
 Enie_Contig_10081 Average Coverage: 10.69

 Enie_Contig_10084 Average Coverage: 13.56

 Enie_Contig_10085 Average Coverage: 20.88

 Enie_Contig_10087 Average Coverage: 15.89

 Enie_Contig_10089 Average Coverage: 8.95

 Enie_Contig_10092 Average Coverage: 14.42

 Enie_Contig_10093 Average Coverage: 33.27

 Enie_Contig_10094 Average Coverage: 10.52
t
 Enie_Contig_10095 Average Coverage: 15.05

 Enie_Contig_10098 Average Coverage: 13.92

 Enie_Contig_10102 Average Coverage: 11.50

 Enie_Contig_10103 Average Coverage: 6.89

 Enie_Contig_10104 Average Coverage: 9.50

 Enie_Contig_10106 Average Coverage: 19.33

 Enie_Contig_10107 Average Coverage: 28.29

 Enie_Contig_10115 Average Coverage: 15.60

 Enie_Contig_10116 Average Coverage: 13.28

 Enie_Contig_10120 Average Coverage: 11.39

 Enie_Contig_10122 Average Coverage: 11.99

 Enie_Contig_10123 Average Coverage: 14.13

 Enie_Contig_10124 Average Coverage: 13.25

 Enie_Contig_10125 Average Coverage: 18.04

 Enie_Contig_10126 Average Coverage: 12.24

 Enie_Contig_10128 Average Coverage: 14.04

 Enie_Contig_10130 Average Coverage: 12.62

 Enie_Contig_10132 Average Coverage: 30.70

 Enie_Contig_10135 Average Coverage: 25.58

 Enie_Contig_10139 Average Coverage: 13.58

 Enie_Contig_10142 Average Coverage: 11.15
tt
 Enie_Contig_10143 Average Coverage: 14.97
tt
 Enie_Contig_10144 Average Coverage: 17.12

 Enie_Contig_10146 Average Coverage: 12.25

 Enie_Contig_10148 Average Coverage: 15.06

 Enie_Contig_10155 Average Coverage: 20.82

 Enie_Contig_10156 Average Coverage: 14.67

 Enie_Contig_10157 Average Coverage: 12.50

 Enie_Contig_10159 Average Coverage: 11.56

 Enie_Contig_10161 Average Coverage: 12.06

 Enie_Contig_10162 Average Coverage: 14.98

 Enie_Contig_10163 Average Coverage: 13.21

 Enie_Contig_10165 Average Coverage: 11.43

 Enie_Contig_10171 Average Coverage: 27.93

 Enie_Contig_10173 Average Coverage: 13.36
t
 Enie_Contig_10175 Average Coverage: 17.96

 Enie_Contig_10176 Average Coverage: 14.80

 Enie_Contig_10182 Average Coverage: 13.35

 Enie_Contig_10186 Average Coverage: 13.56
t
 Enie_Contig_10187 Average Coverage: 16.98

 Enie_Contig_10189 Average Coverage: 16.93

 Enie_Contig_10193 Average Coverage: 15.62

 Enie_Contig_10196 Average Coverage: 14.06

 Enie_Contig_10197 Average Coverage: 11.81

 Enie_Contig_10200 Average Coverage: 15.59

 Enie_Contig_10201 Average Coverage: 17.63

 Enie_Contig_10202 Average Coverage: 15.31
G
 Enie_Contig_10203 Average Coverage: 13.47

 Enie_Contig_10206 Average Coverage: 16.40

 Enie_Contig_10207 Average Coverage: 24.83

 Enie_Contig_10212 Average Coverage: 13.59

 Enie_Contig_10213 Average Coverage: 9.88

 Enie_Contig_10214 Average Coverage: 13.98

 Enie_Contig_10215 Average Coverage: 33.65

 Enie_Contig_10217 Average Coverage: 15.05

 Enie_Contig_10219 Average Coverage: 17.98

 Enie_Contig_10221 Average Coverage: 14.31
t
 Enie_Contig_10224 Average Coverage: 25.42

 Enie_Contig_10226 Average Coverage: 15.50

 Enie_Contig_10228 Average Coverage: 15.30

 Enie_Contig_10229 Average Coverage: 18.50

 Enie_Contig_10230 Average Coverage: 39.77
G
 Enie_Contig_10231 Average Coverage: 22.57

 Enie_Contig_10232 Average Coverage: 15.08

 Enie_Contig_10233 Average Coverage: 12.19

 Enie_Contig_10235 Average Coverage: 13.20

 Enie_Contig_10237 Average Coverage: 14.11

 Enie_Contig_10240 Average Coverage: 20.42

 Enie_Contig_10242 Average Coverage: 29.46

 Enie_Contig_10244 Average Coverage: 20.76

 Enie_Contig_10247 Average Coverage: 14.96

 Enie_Contig_10248 Average Coverage: 12.42

 Enie_Contig_10252 Average Coverage: 39.06

 Enie_Contig_10253 Average Coverage: 20.31

 Enie_Contig_10256 Average Coverage: 13.62

 Enie_Contig_10258 Average Coverage: 15.06

 Enie_Contig_10260 Average Coverage: 9.80

 Enie_Contig_10261 Average Coverage: 13.67

 Enie_Contig_10271 Average Coverage: 27.48

 Enie_Contig_10272 Average Coverage: 17.55

 Enie_Contig_10274 Average Coverage: 14.86

 Enie_Contig_10275 Average Coverage: 10.47
t
 Enie_Contig_10279 Average Coverage: 37.25

 Enie_Contig_10280 Average Coverage: 14.56
G
 Enie_Contig_10281 Average Coverage: 15.00

 Enie_Contig_10285 Average Coverage: 16.15

 Enie_Contig_10287 Average Coverage: 17.05

 Enie_Contig_10289 Average Coverage: 25.41

 Enie_Contig_10290 Average Coverage: 20.50

 Enie_Contig_10292 Average Coverage: 12.48

 Enie_Contig_10298 Average Coverage: 14.36

 Enie_Contig_10299 Average Coverage: 9.62

 Enie_Contig_10302 Average Coverage: 6.84

 Enie_Contig_10304 Average Coverage: 17.52

 Enie_Contig_10306 Average Coverage: 16.35

 Enie_Contig_10309 Average Coverage: 16.49

 Enie_Contig_10310 Average Coverage: 15.40

 Enie_Contig_10311 Average Coverage: 14.96

 Enie_Contig_10312 Average Coverage: 16.64

 Enie_Contig_10315 Average Coverage: 14.34
t
 Enie_Contig_10317 Average Coverage: 26.33

 Enie_Contig_10319 Average Coverage: 14.19

 Enie_Contig_10320 Average Coverage: 15.38

 Enie_Contig_10321 Average Coverage: 16.75
t
 Enie_Contig_10322 Average Coverage: 27.30

 Enie_Contig_10324 Average Coverage: 13.76

 Enie_Contig_10325 Average Coverage: 13.81

 Enie_Contig_10328 Average Coverage: 12.19

 Enie_Contig_10331 Average Coverage: 13.75

 Enie_Contig_10337 Average Coverage: 14.44

 Enie_Contig_10338 Average Coverage: 24.88

 Enie_Contig_10339 Average Coverage: 14.70
t
 Enie_Contig_10341 Average Coverage: 22.43

 Enie_Contig_10345 Average Coverage: 13.56

 Enie_Contig_10346 Average Coverage: 15.65

 Enie_Contig_10348 Average Coverage: 19.15

 Enie_Contig_10352 Average Coverage: 11.16

 Enie_Contig_10355 Average Coverage: 12.97

 Enie_Contig_10357 Average Coverage: 15.72
t
 Enie_Contig_10364 Average Coverage: 14.02

 Enie_Contig_10366 Average Coverage: 25.51

 Enie_Contig_10369 Average Coverage: 15.05

 Enie_Contig_10371 Average Coverage: 10.34

 Enie_Contig_10373 Average Coverage: 12.76

 Enie_Contig_10374 Average Coverage: 12.17

 Enie_Contig_10375 Average Coverage: 10.93

 Enie_Contig_10377 Average Coverage: 18.19

 Enie_Contig_10379 Average Coverage: 24.00

 Enie_Contig_10380 Average Coverage: 16.17
t
 Enie_Contig_10382 Average Coverage: 16.48
tGGG
 Enie_Contig_10384 Average Coverage: 14.84

 Enie_Contig_10388 Average Coverage: 13.48

 Enie_Contig_10389 Average Coverage: 14.65

 Enie_Contig_10397 Average Coverage: 13.66

 Enie_Contig_10398 Average Coverage: 12.89

 Enie_Contig_10399 Average Coverage: 11.90

 Enie_Contig_10400 Average Coverage: 16.52

 Enie_Contig_10401 Average Coverage: 12.87

 Enie_Contig_10407 Average Coverage: 20.87

 Enie_Contig_10415 Average Coverage: 12.70
t
 Enie_Contig_10419 Average Coverage: 29.04

 Enie_Contig_10420 Average Coverage: 15.60
t
 Enie_Contig_10423 Average Coverage: 11.73
G
 Enie_Contig_10425 Average Coverage: 12.80

 Enie_Contig_10426 Average Coverage: 13.15

 Enie_Contig_10427 Average Coverage: 17.43

 Enie_Contig_10429 Average Coverage: 12.45

 Enie_Contig_10430 Average Coverage: 14.23

 Enie_Contig_10431 Average Coverage: 13.83

 Enie_Contig_10432 Average Coverage: 13.73

 Enie_Contig_10434 Average Coverage: 20.18

 Enie_Contig_10440 Average Coverage: 18.51
t
 Enie_Contig_10441 Average Coverage: 13.79

 Enie_Contig_10443 Average Coverage: 11.58

 Enie_Contig_10446 Average Coverage: 13.64

 Enie_Contig_10449 Average Coverage: 13.12

 Enie_Contig_10450 Average Coverage: 15.00

 Enie_Contig_10452 Average Coverage: 14.66
Gt
 Enie_Contig_10453 Average Coverage: 27.74
G
 Enie_Contig_10458 Average Coverage: 16.79

 Enie_Contig_10460 Average Coverage: 13.03

 Enie_Contig_10463 Average Coverage: 39.09

 Enie_Contig_10464 Average Coverage: 14.41

 Enie_Contig_10465 Average Coverage: 14.43

 Enie_Contig_10469 Average Coverage: 17.42

 Enie_Contig_10471 Average Coverage: 14.87
t
 Enie_Contig_10473 Average Coverage: 15.52

 Enie_Contig_10474 Average Coverage: 16.22

 Enie_Contig_10475 Average Coverage: 14.79

 Enie_Contig_10476 Average Coverage: 16.80

 Enie_Contig_10477 Average Coverage: 12.67

 Enie_Contig_10480 Average Coverage: 18.74
t
 Enie_Contig_10481 Average Coverage: 16.49

 Enie_Contig_10482 Average Coverage: 15.73

 Enie_Contig_10483 Average Coverage: 15.37

 Enie_Contig_10486 Average Coverage: 14.61

 Enie_Contig_10487 Average Coverage: 18.11

 Enie_Contig_10490 Average Coverage: 11.17

 Enie_Contig_10491 Average Coverage: 12.39

 Enie_Contig_10500 Average Coverage: 20.13

 Enie_Contig_10502 Average Coverage: 13.97

 Enie_Contig_10504 Average Coverage: 15.76

 Enie_Contig_10508 Average Coverage: 13.50

 Enie_Contig_10509 Average Coverage: 12.50

 Enie_Contig_10510 Average Coverage: 28.88
ttG
 Enie_Contig_10511 Average Coverage: 13.21

 Enie_Contig_10514 Average Coverage: 14.49
G
 Enie_Contig_10515 Average Coverage: 12.75

 Enie_Contig_10517 Average Coverage: 12.89

 Enie_Contig_10518 Average Coverage: 7.62

 Enie_Contig_10519 Average Coverage: 13.91

 Enie_Contig_10528 Average Coverage: 17.40

 Enie_Contig_10529 Average Coverage: 30.07
t
 Enie_Contig_10531 Average Coverage: 10.05

 Enie_Contig_10533 Average Coverage: 13.19

 Enie_Contig_10534 Average Coverage: 17.15

 Enie_Contig_10535 Average Coverage: 13.80

 Enie_Contig_10539 Average Coverage: 16.94

 Enie_Contig_10540 Average Coverage: 12.96

 Enie_Contig_10541 Average Coverage: 15.60

 Enie_Contig_10542 Average Coverage: 14.76

 Enie_Contig_10543 Average Coverage: 9.49
G
 Enie_Contig_10547 Average Coverage: 16.37

 Enie_Contig_10551 Average Coverage: 15.88

 Enie_Contig_10556 Average Coverage: 14.58
t
 Enie_Contig_10557 Average Coverage: 14.05

 Enie_Contig_10559 Average Coverage: 9.82

 Enie_Contig_10560 Average Coverage: 13.01

 Enie_Contig_10561 Average Coverage: 15.51

 Enie_Contig_10562 Average Coverage: 18.42

 Enie_Contig_10564 Average Coverage: 17.68

 Enie_Contig_10565 Average Coverage: 12.96
G
 Enie_Contig_10566 Average Coverage: 15.30

 Enie_Contig_10567 Average Coverage: 20.98

 Enie_Contig_10568 Average Coverage: 22.96

 Enie_Contig_10569 Average Coverage: 12.85

 Enie_Contig_10570 Average Coverage: 14.98

 Enie_Contig_10571 Average Coverage: 13.26

 Enie_Contig_10572 Average Coverage: 15.87

 Enie_Contig_10575 Average Coverage: 11.27

 Enie_Contig_10576 Average Coverage: 16.07

 Enie_Contig_10578 Average Coverage: 11.15

 Enie_Contig_10580 Average Coverage: 13.47

 Enie_Contig_10581 Average Coverage: 12.51

 Enie_Contig_10582 Average Coverage: 15.29

 Enie_Contig_10583 Average Coverage: 12.05

 Enie_Contig_10589 Average Coverage: 21.88

 Enie_Contig_10595 Average Coverage: 12.05

 Enie_Contig_10596 Average Coverage: 14.10

 Enie_Contig_10598 Average Coverage: 32.24

 Enie_Contig_10599 Average Coverage: 14.19

 Enie_Contig_10600 Average Coverage: 15.65

 Enie_Contig_10604 Average Coverage: 28.04
G
 Enie_Contig_10606 Average Coverage: 17.16

 Enie_Contig_10608 Average Coverage: 13.14

 Enie_Contig_10609 Average Coverage: 11.30

 Enie_Contig_10610 Average Coverage: 18.88

 Enie_Contig_10611 Average Coverage: 10.05

 Enie_Contig_10612 Average Coverage: 12.98

 Enie_Contig_10613 Average Coverage: 10.03

 Enie_Contig_10619 Average Coverage: 12.40

 Enie_Contig_10620 Average Coverage: 24.74

 Enie_Contig_10621 Average Coverage: 15.50

 Enie_Contig_10623 Average Coverage: 21.57
G
 Enie_Contig_10626 Average Coverage: 14.42
t
 Enie_Contig_10634 Average Coverage: 15.54

 Enie_Contig_10635 Average Coverage: 25.02

 Enie_Contig_10636 Average Coverage: 29.74

 Enie_Contig_10637 Average Coverage: 34.42

 Enie_Contig_10640 Average Coverage: 15.82

 Enie_Contig_10644 Average Coverage: 14.42

 Enie_Contig_10645 Average Coverage: 14.19
G
 Enie_Contig_10647 Average Coverage: 13.15

 Enie_Contig_10648 Average Coverage: 13.92

 Enie_Contig_10649 Average Coverage: 23.32
G
 Enie_Contig_10651 Average Coverage: 14.49

 Enie_Contig_10653 Average Coverage: 24.75

 Enie_Contig_10659 Average Coverage: 12.54

 Enie_Contig_10660 Average Coverage: 12.67

 Enie_Contig_10663 Average Coverage: 11.49

 Enie_Contig_10666 Average Coverage: 13.67

 Enie_Contig_10669 Average Coverage: 21.21

 Enie_Contig_10670 Average Coverage: 21.57

 Enie_Contig_10671 Average Coverage: 32.26

 Enie_Contig_10674 Average Coverage: 15.22

 Enie_Contig_10679 Average Coverage: 19.03

 Enie_Contig_10680 Average Coverage: 14.04
t
 Enie_Contig_10681 Average Coverage: 12.03
G
 Enie_Contig_10684 Average Coverage: 12.84

 Enie_Contig_10689 Average Coverage: 10.83

 Enie_Contig_10690 Average Coverage: 18.26

 Enie_Contig_10691 Average Coverage: 11.95

 Enie_Contig_10694 Average Coverage: 16.40

 Enie_Contig_10695 Average Coverage: 19.30

 Enie_Contig_10696 Average Coverage: 23.03

 Enie_Contig_10698 Average Coverage: 14.95

 Enie_Contig_10700 Average Coverage: 13.78
t
 Enie_Contig_10702 Average Coverage: 12.20

 Enie_Contig_10703 Average Coverage: 11.61

 Enie_Contig_10705 Average Coverage: 35.54

 Enie_Contig_10710 Average Coverage: 16.99

 Enie_Contig_10711 Average Coverage: 8.80

 Enie_Contig_10712 Average Coverage: 18.35

 Enie_Contig_10713 Average Coverage: 14.70

 Enie_Contig_10715 Average Coverage: 16.04

 Enie_Contig_10717 Average Coverage: 12.03

 Enie_Contig_10719 Average Coverage: 38.28

 Enie_Contig_10722 Average Coverage: 12.63

 Enie_Contig_10723 Average Coverage: 11.77

 Enie_Contig_10724 Average Coverage: 13.36

 Enie_Contig_10726 Average Coverage: 18.51

 Enie_Contig_10729 Average Coverage: 18.60

 Enie_Contig_10730 Average Coverage: 15.61

 Enie_Contig_10731 Average Coverage: 12.92

 Enie_Contig_10732 Average Coverage: 26.16
G
 Enie_Contig_10734 Average Coverage: 11.94

 Enie_Contig_10735 Average Coverage: 27.48

 Enie_Contig_10737 Average Coverage: 16.71
G
 Enie_Contig_10740 Average Coverage: 18.19

 Enie_Contig_10742 Average Coverage: 14.48

 Enie_Contig_10743 Average Coverage: 15.25

 Enie_Contig_10745 Average Coverage: 20.23

 Enie_Contig_10746 Average Coverage: 21.28

 Enie_Contig_10749 Average Coverage: 14.09

 Enie_Contig_10750 Average Coverage: 15.78

 Enie_Contig_10751 Average Coverage: 12.55

 Enie_Contig_10753 Average Coverage: 8.34
tt
 Enie_Contig_10754 Average Coverage: 17.99

 Enie_Contig_10755 Average Coverage: 19.93

 Enie_Contig_10756 Average Coverage: 9.56

 Enie_Contig_10759 Average Coverage: 8.94

 Enie_Contig_10761 Average Coverage: 14.56

 Enie_Contig_10765 Average Coverage: 12.56

 Enie_Contig_10766 Average Coverage: 39.22

 Enie_Contig_10769 Average Coverage: 14.50

 Enie_Contig_10772 Average Coverage: 13.00

 Enie_Contig_10773 Average Coverage: 5.34
G
 Enie_Contig_10774 Average Coverage: 18.73

 Enie_Contig_10776 Average Coverage: 15.55

 Enie_Contig_10778 Average Coverage: 8.69

 Enie_Contig_10779 Average Coverage: 15.42

 Enie_Contig_10781 Average Coverage: 14.13

 Enie_Contig_10783 Average Coverage: 13.77

 Enie_Contig_10785 Average Coverage: 15.30

 Enie_Contig_10786 Average Coverage: 11.61

 Enie_Contig_10787 Average Coverage: 14.61

 Enie_Contig_10788 Average Coverage: 20.83

 Enie_Contig_10791 Average Coverage: 34.66
G
 Enie_Contig_10794 Average Coverage: 31.43

 Enie_Contig_10796 Average Coverage: 17.67

 Enie_Contig_10797 Average Coverage: 9.68

 Enie_Contig_10802 Average Coverage: 10.84
GG
 Enie_Contig_10805 Average Coverage: 15.90

 Enie_Contig_10806 Average Coverage: 14.01

 Enie_Contig_10808 Average Coverage: 15.38

 Enie_Contig_10809 Average Coverage: 11.41

 Enie_Contig_10810 Average Coverage: 22.70

 Enie_Contig_10812 Average Coverage: 39.17
t
 Enie_Contig_10813 Average Coverage: 11.88

 Enie_Contig_10816 Average Coverage: 13.23

 Enie_Contig_10820 Average Coverage: 15.20
t
 Enie_Contig_10822 Average Coverage: 13.69

 Enie_Contig_10824 Average Coverage: 31.14

 Enie_Contig_10826 Average Coverage: 16.14
t
 Enie_Contig_10828 Average Coverage: 12.84

 Enie_Contig_10829 Average Coverage: 13.76
G
 Enie_Contig_10830 Average Coverage: 11.57

 Enie_Contig_10832 Average Coverage: 15.31

 Enie_Contig_10833 Average Coverage: 23.15

 Enie_Contig_10834 Average Coverage: 13.46

 Enie_Contig_10835 Average Coverage: 18.69

 Enie_Contig_10836 Average Coverage: 33.71
t
 Enie_Contig_10839 Average Coverage: 11.70

 Enie_Contig_10843 Average Coverage: 12.84

 Enie_Contig_10844 Average Coverage: 29.80

 Enie_Contig_10849 Average Coverage: 14.99

 Enie_Contig_10852 Average Coverage: 12.01

 Enie_Contig_10853 Average Coverage: 20.30

 Enie_Contig_10854 Average Coverage: 17.14

 Enie_Contig_10859 Average Coverage: 7.73

 Enie_Contig_10860 Average Coverage: 12.76

 Enie_Contig_10861 Average Coverage: 39.91
G
 Enie_Contig_10864 Average Coverage: 19.15

 Enie_Contig_10865 Average Coverage: 14.99

 Enie_Contig_10866 Average Coverage: 14.01

 Enie_Contig_10867 Average Coverage: 20.47

 Enie_Contig_10868 Average Coverage: 13.88

 Enie_Contig_10869 Average Coverage: 17.09

 Enie_Contig_10872 Average Coverage: 8.08

 Enie_Contig_10873 Average Coverage: 21.08

 Enie_Contig_10875 Average Coverage: 11.96

 Enie_Contig_10877 Average Coverage: 14.35

 Enie_Contig_10878 Average Coverage: 29.61

 Enie_Contig_10879 Average Coverage: 11.49

 Enie_Contig_10880 Average Coverage: 14.37

 Enie_Contig_10881 Average Coverage: 14.73
G
 Enie_Contig_10889 Average Coverage: 12.38
t
 Enie_Contig_10890 Average Coverage: 22.68

 Enie_Contig_10891 Average Coverage: 13.93

 Enie_Contig_10892 Average Coverage: 14.17
t
 Enie_Contig_10894 Average Coverage: 20.53

 Enie_Contig_10897 Average Coverage: 13.15

 Enie_Contig_10901 Average Coverage: 24.43

 Enie_Contig_10904 Average Coverage: 11.69

 Enie_Contig_10905 Average Coverage: 29.08

 Enie_Contig_10911 Average Coverage: 13.33

 Enie_Contig_10914 Average Coverage: 14.18

 Enie_Contig_10917 Average Coverage: 15.63

 Enie_Contig_10918 Average Coverage: 17.04

 Enie_Contig_10919 Average Coverage: 14.20

 Enie_Contig_10920 Average Coverage: 30.86
t
 Enie_Contig_10921 Average Coverage: 13.05

 Enie_Contig_10922 Average Coverage: 25.08

 Enie_Contig_10923 Average Coverage: 14.51

 Enie_Contig_10926 Average Coverage: 23.94

 Enie_Contig_10927 Average Coverage: 22.57

 Enie_Contig_10929 Average Coverage: 14.23

 Enie_Contig_10931 Average Coverage: 5.20

 Enie_Contig_10936 Average Coverage: 14.87

 Enie_Contig_10937 Average Coverage: 28.01

 Enie_Contig_10939 Average Coverage: 14.16

 Enie_Contig_10941 Average Coverage: 13.30

 Enie_Contig_10942 Average Coverage: 16.87

 Enie_Contig_10948 Average Coverage: 15.39

 Enie_Contig_10951 Average Coverage: 13.19

 Enie_Contig_10952 Average Coverage: 16.53

 Enie_Contig_10953 Average Coverage: 16.11
t
 Enie_Contig_10954 Average Coverage: 12.59

 Enie_Contig_10957 Average Coverage: 10.23

 Enie_Contig_10960 Average Coverage: 18.83

 Enie_Contig_10964 Average Coverage: 16.03

 Enie_Contig_10965 Average Coverage: 21.69
t
 Enie_Contig_10967 Average Coverage: 15.04

 Enie_Contig_10969 Average Coverage: 15.82

 Enie_Contig_10970 Average Coverage: 14.56

 Enie_Contig_10971 Average Coverage: 12.57

 Enie_Contig_10972 Average Coverage: 31.15

 Enie_Contig_10973 Average Coverage: 28.90

 Enie_Contig_10974 Average Coverage: 33.22

 Enie_Contig_10975 Average Coverage: 16.22
G
 Enie_Contig_10976 Average Coverage: 12.61

 Enie_Contig_10977 Average Coverage: 14.38

 Enie_Contig_10978 Average Coverage: 12.62
t
 Enie_Contig_10979 Average Coverage: 14.29

 Enie_Contig_10980 Average Coverage: 17.14

 Enie_Contig_10983 Average Coverage: 13.26

 Enie_Contig_10984 Average Coverage: 17.50

 Enie_Contig_10985 Average Coverage: 12.75

 Enie_Contig_10987 Average Coverage: 11.67

 Enie_Contig_10989 Average Coverage: 31.90

 Enie_Contig_10992 Average Coverage: 17.31

 Enie_Contig_10994 Average Coverage: 15.95

 Enie_Contig_10996 Average Coverage: 5.43

 Enie_Contig_10997 Average Coverage: 13.09

 Enie_Contig_10998 Average Coverage: 17.87

 Enie_Contig_10999 Average Coverage: 15.38

 Enie_Contig_11000 Average Coverage: 17.60

 Enie_Contig_11002 Average Coverage: 17.91

 Enie_Contig_11003 Average Coverage: 14.58
GG
 Enie_Contig_11004 Average Coverage: 9.87

 Enie_Contig_11007 Average Coverage: 9.27

 Enie_Contig_11008 Average Coverage: 14.96

 Enie_Contig_11009 Average Coverage: 12.99

 Enie_Contig_11011 Average Coverage: 28.97

 Enie_Contig_11014 Average Coverage: 11.75

 Enie_Contig_11015 Average Coverage: 15.95

 Enie_Contig_11016 Average Coverage: 19.04

 Enie_Contig_11017 Average Coverage: 16.71

 Enie_Contig_11019 Average Coverage: 17.48

 Enie_Contig_11021 Average Coverage: 34.18

 Enie_Contig_11022 Average Coverage: 20.23

 Enie_Contig_11025 Average Coverage: 10.70
G
 Enie_Contig_11032 Average Coverage: 8.08

 Enie_Contig_11033 Average Coverage: 14.40

 Enie_Contig_11034 Average Coverage: 14.37

 Enie_Contig_11035 Average Coverage: 13.61

 Enie_Contig_11036 Average Coverage: 12.91

 Enie_Contig_11037 Average Coverage: 10.51

 Enie_Contig_11038 Average Coverage: 9.31

 Enie_Contig_11041 Average Coverage: 15.30

 Enie_Contig_11044 Average Coverage: 12.92

 Enie_Contig_11047 Average Coverage: 16.36

 Enie_Contig_11048 Average Coverage: 13.10

 Enie_Contig_11050 Average Coverage: 9.89

 Enie_Contig_11051 Average Coverage: 12.55

 Enie_Contig_11054 Average Coverage: 19.42

 Enie_Contig_11055 Average Coverage: 12.13

 Enie_Contig_11056 Average Coverage: 13.88

 Enie_Contig_11058 Average Coverage: 13.96

 Enie_Contig_11059 Average Coverage: 14.47

 Enie_Contig_11060 Average Coverage: 14.64

 Enie_Contig_11062 Average Coverage: 13.04

 Enie_Contig_11066 Average Coverage: 12.29

 Enie_Contig_11067 Average Coverage: 13.93
t
 Enie_Contig_11069 Average Coverage: 8.70
t
 Enie_Contig_11071 Average Coverage: 8.78

 Enie_Contig_11073 Average Coverage: 11.92

 Enie_Contig_11075 Average Coverage: 12.61
G
 Enie_Contig_11076 Average Coverage: 15.11

 Enie_Contig_11079 Average Coverage: 15.91

 Enie_Contig_11081 Average Coverage: 11.35

 Enie_Contig_11082 Average Coverage: 13.05

 Enie_Contig_11083 Average Coverage: 18.45

 Enie_Contig_11084 Average Coverage: 15.23

 Enie_Contig_11085 Average Coverage: 11.64

 Enie_Contig_11086 Average Coverage: 10.79
t
 Enie_Contig_11087 Average Coverage: 17.54

 Enie_Contig_11089 Average Coverage: 13.07

 Enie_Contig_11090 Average Coverage: 17.13

 Enie_Contig_11091 Average Coverage: 18.32

 Enie_Contig_11092 Average Coverage: 14.34

 Enie_Contig_11093 Average Coverage: 18.49

 Enie_Contig_11094 Average Coverage: 13.64

 Enie_Contig_11095 Average Coverage: 15.73

 Enie_Contig_11097 Average Coverage: 14.38

 Enie_Contig_11098 Average Coverage: 12.99

 Enie_Contig_11103 Average Coverage: 15.67

 Enie_Contig_11106 Average Coverage: 19.61

 Enie_Contig_11113 Average Coverage: 14.54

 Enie_Contig_11114 Average Coverage: 15.25

 Enie_Contig_11115 Average Coverage: 15.79

 Enie_Contig_11116 Average Coverage: 14.92

 Enie_Contig_11118 Average Coverage: 15.54

 Enie_Contig_11119 Average Coverage: 15.14

 Enie_Contig_11120 Average Coverage: 15.79
G
 Enie_Contig_11121 Average Coverage: 33.66

 Enie_Contig_11124 Average Coverage: 15.91

 Enie_Contig_11131 Average Coverage: 12.49
G
 Enie_Contig_11132 Average Coverage: 13.75

 Enie_Contig_11138 Average Coverage: 15.21

 Enie_Contig_11140 Average Coverage: 12.80

 Enie_Contig_11141 Average Coverage: 22.67

 Enie_Contig_11142 Average Coverage: 13.90

 Enie_Contig_11145 Average Coverage: 13.27

 Enie_Contig_11146 Average Coverage: 23.09
G
 Enie_Contig_11147 Average Coverage: 26.30

 Enie_Contig_11148 Average Coverage: 19.24

 Enie_Contig_11151 Average Coverage: 12.67

 Enie_Contig_11152 Average Coverage: 14.11

 Enie_Contig_11153 Average Coverage: 19.27
G
 Enie_Contig_11154 Average Coverage: 17.23

 Enie_Contig_11156 Average Coverage: 22.98

 Enie_Contig_11157 Average Coverage: 14.15

 Enie_Contig_11161 Average Coverage: 23.07

 Enie_Contig_11163 Average Coverage: 22.78

 Enie_Contig_11167 Average Coverage: 14.32

 Enie_Contig_11169 Average Coverage: 15.66
G
 Enie_Contig_11170 Average Coverage: 10.57

 Enie_Contig_11172 Average Coverage: 11.34

 Enie_Contig_11175 Average Coverage: 9.95
t
 Enie_Contig_11176 Average Coverage: 15.54

 Enie_Contig_11180 Average Coverage: 18.59

 Enie_Contig_11182 Average Coverage: 10.99

 Enie_Contig_11184 Average Coverage: 7.37

 Enie_Contig_11187 Average Coverage: 13.54

 Enie_Contig_11189 Average Coverage: 14.36

 Enie_Contig_11191 Average Coverage: 13.16

 Enie_Contig_11196 Average Coverage: 14.15

 Enie_Contig_11197 Average Coverage: 15.29

 Enie_Contig_11202 Average Coverage: 12.13

 Enie_Contig_11203 Average Coverage: 16.23

 Enie_Contig_11204 Average Coverage: 13.50

 Enie_Contig_11205 Average Coverage: 16.08
t
 Enie_Contig_11209 Average Coverage: 14.07

 Enie_Contig_11212 Average Coverage: 19.83

 Enie_Contig_11214 Average Coverage: 21.59

 Enie_Contig_11215 Average Coverage: 13.58

 Enie_Contig_11216 Average Coverage: 9.52

 Enie_Contig_11219 Average Coverage: 10.89
t
 Enie_Contig_11222 Average Coverage: 14.01

 Enie_Contig_11224 Average Coverage: 19.91

 Enie_Contig_11226 Average Coverage: 14.45
Gt
 Enie_Contig_11229 Average Coverage: 11.56

 Enie_Contig_11232 Average Coverage: 16.97

 Enie_Contig_11234 Average Coverage: 14.19

 Enie_Contig_11235 Average Coverage: 27.37

 Enie_Contig_11238 Average Coverage: 14.24

 Enie_Contig_11240 Average Coverage: 10.43

 Enie_Contig_11244 Average Coverage: 8.58

 Enie_Contig_11246 Average Coverage: 13.57

 Enie_Contig_11247 Average Coverage: 13.90

 Enie_Contig_11248 Average Coverage: 37.32

 Enie_Contig_11249 Average Coverage: 9.35

 Enie_Contig_11250 Average Coverage: 13.27

 Enie_Contig_11255 Average Coverage: 16.06

 Enie_Contig_11257 Average Coverage: 30.51

 Enie_Contig_11258 Average Coverage: 19.50
t
 Enie_Contig_11259 Average Coverage: 25.31

 Enie_Contig_11260 Average Coverage: 17.73

 Enie_Contig_11263 Average Coverage: 13.33

 Enie_Contig_11266 Average Coverage: 15.00

 Enie_Contig_11271 Average Coverage: 12.56

 Enie_Contig_11273 Average Coverage: 14.30

 Enie_Contig_11274 Average Coverage: 15.98

 Enie_Contig_11277 Average Coverage: 17.18

 Enie_Contig_11279 Average Coverage: 33.27

 Enie_Contig_11280 Average Coverage: 14.03

 Enie_Contig_11281 Average Coverage: 13.35

 Enie_Contig_11282 Average Coverage: 12.37

 Enie_Contig_11284 Average Coverage: 10.25

 Enie_Contig_11287 Average Coverage: 14.19

 Enie_Contig_11290 Average Coverage: 11.38

 Enie_Contig_11293 Average Coverage: 13.20

 Enie_Contig_11294 Average Coverage: 31.10

 Enie_Contig_11295 Average Coverage: 33.03
G
 Enie_Contig_11296 Average Coverage: 16.34

 Enie_Contig_11297 Average Coverage: 11.58

 Enie_Contig_11298 Average Coverage: 17.42

 Enie_Contig_11303 Average Coverage: 15.25

 Enie_Contig_11306 Average Coverage: 14.74

 Enie_Contig_11308 Average Coverage: 15.66

 Enie_Contig_11309 Average Coverage: 13.62

 Enie_Contig_11310 Average Coverage: 16.23

 Enie_Contig_11311 Average Coverage: 17.26

 Enie_Contig_11313 Average Coverage: 15.61
t
 Enie_Contig_11317 Average Coverage: 16.59

 Enie_Contig_11318 Average Coverage: 13.04

 Enie_Contig_11319 Average Coverage: 17.63

 Enie_Contig_11321 Average Coverage: 21.97

 Enie_Contig_11322 Average Coverage: 13.94

 Enie_Contig_11323 Average Coverage: 14.63

 Enie_Contig_11327 Average Coverage: 21.57

 Enie_Contig_11329 Average Coverage: 13.29

 Enie_Contig_11330 Average Coverage: 12.64

 Enie_Contig_11332 Average Coverage: 13.34

 Enie_Contig_11334 Average Coverage: 14.27
G
 Enie_Contig_11336 Average Coverage: 6.42

 Enie_Contig_11342 Average Coverage: 24.17

 Enie_Contig_11345 Average Coverage: 15.70

 Enie_Contig_11348 Average Coverage: 24.25
G
 Enie_Contig_11349 Average Coverage: 15.61

 Enie_Contig_11350 Average Coverage: 26.15

 Enie_Contig_11351 Average Coverage: 20.89

 Enie_Contig_11352 Average Coverage: 14.73
G
 Enie_Contig_11353 Average Coverage: 15.24

 Enie_Contig_11355 Average Coverage: 39.40
t
 Enie_Contig_11356 Average Coverage: 15.07

 Enie_Contig_11357 Average Coverage: 16.64

 Enie_Contig_11358 Average Coverage: 16.05

 Enie_Contig_11359 Average Coverage: 12.38

 Enie_Contig_11361 Average Coverage: 15.27

 Enie_Contig_11365 Average Coverage: 14.64

 Enie_Contig_11366 Average Coverage: 14.99
G
 Enie_Contig_11369 Average Coverage: 13.88

 Enie_Contig_11371 Average Coverage: 24.89

 Enie_Contig_11372 Average Coverage: 12.90

 Enie_Contig_11374 Average Coverage: 19.24

 Enie_Contig_11381 Average Coverage: 12.66
t
 Enie_Contig_11382 Average Coverage: 13.43

 Enie_Contig_11383 Average Coverage: 16.34

 Enie_Contig_11386 Average Coverage: 14.50

 Enie_Contig_11389 Average Coverage: 12.61

 Enie_Contig_11395 Average Coverage: 21.59

 Enie_Contig_11396 Average Coverage: 12.97

 Enie_Contig_11402 Average Coverage: 14.67

 Enie_Contig_11404 Average Coverage: 12.65

 Enie_Contig_11412 Average Coverage: 15.07

 Enie_Contig_11414 Average Coverage: 14.56

 Enie_Contig_11417 Average Coverage: 10.24

 Enie_Contig_11419 Average Coverage: 11.07

 Enie_Contig_11420 Average Coverage: 13.84

 Enie_Contig_11422 Average Coverage: 17.62

 Enie_Contig_11423 Average Coverage: 17.18

 Enie_Contig_11424 Average Coverage: 14.76

 Enie_Contig_11425 Average Coverage: 22.36
tG
 Enie_Contig_11426 Average Coverage: 12.82

 Enie_Contig_11428 Average Coverage: 11.38

 Enie_Contig_11432 Average Coverage: 10.25

 Enie_Contig_11433 Average Coverage: 14.99
G
 Enie_Contig_11435 Average Coverage: 25.37
GG
 Enie_Contig_11437 Average Coverage: 13.66
tt
 Enie_Contig_11438 Average Coverage: 26.17

 Enie_Contig_11439 Average Coverage: 15.28
t
 Enie_Contig_11440 Average Coverage: 14.94

 Enie_Contig_11444 Average Coverage: 9.95

 Enie_Contig_11448 Average Coverage: 14.04

 Enie_Contig_11450 Average Coverage: 17.92

 Enie_Contig_11453 Average Coverage: 13.38

 Enie_Contig_11454 Average Coverage: 14.89

 Enie_Contig_11456 Average Coverage: 14.92
G
 Enie_Contig_11457 Average Coverage: 16.68

 Enie_Contig_11458 Average Coverage: 17.36

 Enie_Contig_11459 Average Coverage: 14.93

 Enie_Contig_11461 Average Coverage: 10.78
G
 Enie_Contig_11463 Average Coverage: 16.69

 Enie_Contig_11465 Average Coverage: 15.19

 Enie_Contig_11466 Average Coverage: 15.42

 Enie_Contig_11468 Average Coverage: 16.60

 Enie_Contig_11469 Average Coverage: 16.85
G
 Enie_Contig_11470 Average Coverage: 14.07

 Enie_Contig_11471 Average Coverage: 13.33

 Enie_Contig_11473 Average Coverage: 13.95

 Enie_Contig_11475 Average Coverage: 17.94

 Enie_Contig_11477 Average Coverage: 9.92

 Enie_Contig_11480 Average Coverage: 23.61

 Enie_Contig_11482 Average Coverage: 15.74

 Enie_Contig_11483 Average Coverage: 9.86

 Enie_Contig_11486 Average Coverage: 13.84

 Enie_Contig_11488 Average Coverage: 15.16

 Enie_Contig_11492 Average Coverage: 12.48

 Enie_Contig_11493 Average Coverage: 10.95

 Enie_Contig_11494 Average Coverage: 9.99

 Enie_Contig_11497 Average Coverage: 14.26

 Enie_Contig_11498 Average Coverage: 15.42

 Enie_Contig_11500 Average Coverage: 13.87

 Enie_Contig_11501 Average Coverage: 16.30

 Enie_Contig_11502 Average Coverage: 11.36

 Enie_Contig_11503 Average Coverage: 11.93

 Enie_Contig_11506 Average Coverage: 13.68

 Enie_Contig_11507 Average Coverage: 14.94

 Enie_Contig_11509 Average Coverage: 10.67
G
 Enie_Contig_11516 Average Coverage: 13.83

 Enie_Contig_11517 Average Coverage: 12.01
G
 Enie_Contig_11518 Average Coverage: 14.91

 Enie_Contig_11519 Average Coverage: 19.43

 Enie_Contig_11522 Average Coverage: 14.02

 Enie_Contig_11523 Average Coverage: 14.85

 Enie_Contig_11524 Average Coverage: 12.28

 Enie_Contig_11525 Average Coverage: 13.58

 Enie_Contig_11526 Average Coverage: 18.62

 Enie_Contig_11527 Average Coverage: 13.35

 Enie_Contig_11529 Average Coverage: 16.60

 Enie_Contig_11530 Average Coverage: 9.09

 Enie_Contig_11532 Average Coverage: 12.78

 Enie_Contig_11534 Average Coverage: 14.81

 Enie_Contig_11535 Average Coverage: 17.08
G
 Enie_Contig_11537 Average Coverage: 13.51

 Enie_Contig_11540 Average Coverage: 8.15

 Enie_Contig_11541 Average Coverage: 15.35

 Enie_Contig_11542 Average Coverage: 12.50

 Enie_Contig_11543 Average Coverage: 13.17

 Enie_Contig_11544 Average Coverage: 13.32

 Enie_Contig_11545 Average Coverage: 15.12

 Enie_Contig_11550 Average Coverage: 11.29

 Enie_Contig_11552 Average Coverage: 10.34

 Enie_Contig_11557 Average Coverage: 15.27

 Enie_Contig_11561 Average Coverage: 10.82

 Enie_Contig_11562 Average Coverage: 13.36

 Enie_Contig_11563 Average Coverage: 14.60

 Enie_Contig_11568 Average Coverage: 9.87

 Enie_Contig_11571 Average Coverage: 27.27

 Enie_Contig_11572 Average Coverage: 20.21

 Enie_Contig_11573 Average Coverage: 17.74

 Enie_Contig_11575 Average Coverage: 15.47

 Enie_Contig_11576 Average Coverage: 7.35

 Enie_Contig_11577 Average Coverage: 14.42

 Enie_Contig_11584 Average Coverage: 11.31

 Enie_Contig_11585 Average Coverage: 13.98

 Enie_Contig_11587 Average Coverage: 15.58

 Enie_Contig_11589 Average Coverage: 11.47

 Enie_Contig_11591 Average Coverage: 20.77

 Enie_Contig_11592 Average Coverage: 15.88

 Enie_Contig_11593 Average Coverage: 17.53

 Enie_Contig_11595 Average Coverage: 12.47

 Enie_Contig_11597 Average Coverage: 16.78

 Enie_Contig_11600 Average Coverage: 11.73

 Enie_Contig_11601 Average Coverage: 13.90

 Enie_Contig_11603 Average Coverage: 16.28

 Enie_Contig_11604 Average Coverage: 10.34

 Enie_Contig_11611 Average Coverage: 13.43

 Enie_Contig_11612 Average Coverage: 15.60

 Enie_Contig_11616 Average Coverage: 11.03

 Enie_Contig_11617 Average Coverage: 11.46

 Enie_Contig_11618 Average Coverage: 21.55

 Enie_Contig_11619 Average Coverage: 14.77

 Enie_Contig_11621 Average Coverage: 19.05

 Enie_Contig_11622 Average Coverage: 23.07

 Enie_Contig_11626 Average Coverage: 12.93

 Enie_Contig_11628 Average Coverage: 13.96

 Enie_Contig_11630 Average Coverage: 12.55
t
 Enie_Contig_11631 Average Coverage: 9.62

 Enie_Contig_11635 Average Coverage: 29.39

 Enie_Contig_11636 Average Coverage: 17.04

 Enie_Contig_11637 Average Coverage: 14.48

 Enie_Contig_11640 Average Coverage: 14.24

 Enie_Contig_11641 Average Coverage: 16.81

 Enie_Contig_11644 Average Coverage: 16.17

 Enie_Contig_11645 Average Coverage: 18.30
G
 Enie_Contig_11646 Average Coverage: 14.36

 Enie_Contig_11648 Average Coverage: 16.31

 Enie_Contig_11650 Average Coverage: 11.95

 Enie_Contig_11651 Average Coverage: 13.06

 Enie_Contig_11653 Average Coverage: 12.44
G
 Enie_Contig_11656 Average Coverage: 12.70

 Enie_Contig_11658 Average Coverage: 11.73

 Enie_Contig_11659 Average Coverage: 32.48

 Enie_Contig_11660 Average Coverage: 11.84

 Enie_Contig_11662 Average Coverage: 28.13

 Enie_Contig_11664 Average Coverage: 14.42

 Enie_Contig_11665 Average Coverage: 8.45

 Enie_Contig_11667 Average Coverage: 13.33

 Enie_Contig_11669 Average Coverage: 20.46
t
 Enie_Contig_11670 Average Coverage: 12.29

 Enie_Contig_11672 Average Coverage: 37.98

 Enie_Contig_11676 Average Coverage: 21.13

 Enie_Contig_11678 Average Coverage: 19.72

 Enie_Contig_11682 Average Coverage: 14.40

 Enie_Contig_11683 Average Coverage: 10.41

 Enie_Contig_11684 Average Coverage: 14.62

 Enie_Contig_11686 Average Coverage: 13.38

 Enie_Contig_11687 Average Coverage: 11.69

 Enie_Contig_11688 Average Coverage: 13.45

 Enie_Contig_11690 Average Coverage: 19.85
t
 Enie_Contig_11692 Average Coverage: 12.22

 Enie_Contig_11693 Average Coverage: 10.92

 Enie_Contig_11695 Average Coverage: 13.50

 Enie_Contig_11696 Average Coverage: 13.59

 Enie_Contig_11697 Average Coverage: 12.45

 Enie_Contig_11698 Average Coverage: 9.40

 Enie_Contig_11699 Average Coverage: 15.46

 Enie_Contig_11700 Average Coverage: 13.14

 Enie_Contig_11701 Average Coverage: 37.69
G
 Enie_Contig_11703 Average Coverage: 16.41

 Enie_Contig_11704 Average Coverage: 11.35
G
 Enie_Contig_11709 Average Coverage: 14.42

 Enie_Contig_11713 Average Coverage: 14.27

 Enie_Contig_11716 Average Coverage: 20.80

 Enie_Contig_11719 Average Coverage: 31.02
G
 Enie_Contig_11720 Average Coverage: 17.58

 Enie_Contig_11721 Average Coverage: 11.34

 Enie_Contig_11730 Average Coverage: 15.36

 Enie_Contig_11734 Average Coverage: 12.27

 Enie_Contig_11735 Average Coverage: 11.58

 Enie_Contig_11739 Average Coverage: 12.14

 Enie_Contig_11743 Average Coverage: 11.82

 Enie_Contig_11745 Average Coverage: 16.12

 Enie_Contig_11746 Average Coverage: 12.68

 Enie_Contig_11747 Average Coverage: 27.95

 Enie_Contig_11748 Average Coverage: 24.66

 Enie_Contig_11749 Average Coverage: 15.42

 Enie_Contig_11750 Average Coverage: 17.32

 Enie_Contig_11751 Average Coverage: 12.19

 Enie_Contig_11755 Average Coverage: 14.97

 Enie_Contig_11757 Average Coverage: 13.32

 Enie_Contig_11758 Average Coverage: 11.10

 Enie_Contig_11759 Average Coverage: 14.50

 Enie_Contig_11763 Average Coverage: 20.67

 Enie_Contig_11766 Average Coverage: 17.34

 Enie_Contig_11767 Average Coverage: 11.16

 Enie_Contig_11768 Average Coverage: 15.78

 Enie_Contig_11771 Average Coverage: 13.95

 Enie_Contig_11773 Average Coverage: 18.50

 Enie_Contig_11774 Average Coverage: 10.24

 Enie_Contig_11776 Average Coverage: 21.90

 Enie_Contig_11780 Average Coverage: 17.07

 Enie_Contig_11781 Average Coverage: 13.00

 Enie_Contig_11782 Average Coverage: 21.94

 Enie_Contig_11788 Average Coverage: 14.35

 Enie_Contig_11790 Average Coverage: 12.60
t
 Enie_Contig_11791 Average Coverage: 19.50

 Enie_Contig_11792 Average Coverage: 31.49

 Enie_Contig_11794 Average Coverage: 10.69

 Enie_Contig_11795 Average Coverage: 16.76

 Enie_Contig_11799 Average Coverage: 15.82

 Enie_Contig_11800 Average Coverage: 13.99

 Enie_Contig_11802 Average Coverage: 25.72

 Enie_Contig_11803 Average Coverage: 22.39
t
 Enie_Contig_11805 Average Coverage: 15.61

 Enie_Contig_11806 Average Coverage: 19.27

 Enie_Contig_11809 Average Coverage: 16.48

 Enie_Contig_11810 Average Coverage: 12.58

 Enie_Contig_11815 Average Coverage: 16.63

 Enie_Contig_11818 Average Coverage: 12.76

 Enie_Contig_11819 Average Coverage: 23.81

 Enie_Contig_11820 Average Coverage: 9.85

 Enie_Contig_11822 Average Coverage: 24.70

 Enie_Contig_11823 Average Coverage: 12.56

 Enie_Contig_11824 Average Coverage: 11.47
G
 Enie_Contig_11825 Average Coverage: 30.43

 Enie_Contig_11835 Average Coverage: 15.03

 Enie_Contig_11836 Average Coverage: 8.80

 Enie_Contig_11838 Average Coverage: 18.25
G
 Enie_Contig_11844 Average Coverage: 32.47

 Enie_Contig_11845 Average Coverage: 28.12

 Enie_Contig_11848 Average Coverage: 14.31

 Enie_Contig_11849 Average Coverage: 15.74

 Enie_Contig_11850 Average Coverage: 14.75

 Enie_Contig_11851 Average Coverage: 11.46

 Enie_Contig_11852 Average Coverage: 11.86

 Enie_Contig_11854 Average Coverage: 13.64

 Enie_Contig_11856 Average Coverage: 18.64

 Enie_Contig_11857 Average Coverage: 12.56

 Enie_Contig_11860 Average Coverage: 13.35

 Enie_Contig_11861 Average Coverage: 16.50

 Enie_Contig_11864 Average Coverage: 17.39
GG
 Enie_Contig_11865 Average Coverage: 5.29

 Enie_Contig_11866 Average Coverage: 14.95

 Enie_Contig_11867 Average Coverage: 15.89

 Enie_Contig_11868 Average Coverage: 16.25

 Enie_Contig_11869 Average Coverage: 20.26

 Enie_Contig_11870 Average Coverage: 17.38

 Enie_Contig_11871 Average Coverage: 12.37
t
 Enie_Contig_11873 Average Coverage: 10.51

 Enie_Contig_11875 Average Coverage: 14.79

 Enie_Contig_11876 Average Coverage: 15.24

 Enie_Contig_11878 Average Coverage: 15.04

 Enie_Contig_11879 Average Coverage: 14.41

 Enie_Contig_11880 Average Coverage: 18.99

 Enie_Contig_11885 Average Coverage: 6.75

 Enie_Contig_11887 Average Coverage: 15.13
G
 Enie_Contig_11888 Average Coverage: 14.10

 Enie_Contig_11889 Average Coverage: 14.84

 Enie_Contig_11890 Average Coverage: 14.19

 Enie_Contig_11892 Average Coverage: 15.37

 Enie_Contig_11894 Average Coverage: 16.19

 Enie_Contig_11895 Average Coverage: 19.85

 Enie_Contig_11896 Average Coverage: 6.67

 Enie_Contig_11897 Average Coverage: 13.55

 Enie_Contig_11898 Average Coverage: 12.19

 Enie_Contig_11900 Average Coverage: 13.24

 Enie_Contig_11901 Average Coverage: 15.10

 Enie_Contig_11902 Average Coverage: 16.29
t
 Enie_Contig_11905 Average Coverage: 16.29

 Enie_Contig_11906 Average Coverage: 15.09

 Enie_Contig_11908 Average Coverage: 34.85

 Enie_Contig_11909 Average Coverage: 14.20

 Enie_Contig_11910 Average Coverage: 18.88

 Enie_Contig_11911 Average Coverage: 16.23

 Enie_Contig_11912 Average Coverage: 15.59

 Enie_Contig_11915 Average Coverage: 11.59

 Enie_Contig_11916 Average Coverage: 19.62

 Enie_Contig_11920 Average Coverage: 22.56

 Enie_Contig_11922 Average Coverage: 17.13

 Enie_Contig_11923 Average Coverage: 19.93

 Enie_Contig_11924 Average Coverage: 20.03

 Enie_Contig_11925 Average Coverage: 15.17

 Enie_Contig_11927 Average Coverage: 3.63

 Enie_Contig_11928 Average Coverage: 14.94

 Enie_Contig_11931 Average Coverage: 12.78

 Enie_Contig_11932 Average Coverage: 14.59

 Enie_Contig_11935 Average Coverage: 14.15

 Enie_Contig_11936 Average Coverage: 15.66

 Enie_Contig_11937 Average Coverage: 14.99

 Enie_Contig_11938 Average Coverage: 18.32
tGG
 Enie_Contig_11939 Average Coverage: 12.76

 Enie_Contig_11940 Average Coverage: 17.66

 Enie_Contig_11945 Average Coverage: 10.46

 Enie_Contig_11949 Average Coverage: 13.87
G
 Enie_Contig_11950 Average Coverage: 16.47
G
 Enie_Contig_11951 Average Coverage: 13.01

 Enie_Contig_11952 Average Coverage: 14.48

 Enie_Contig_11953 Average Coverage: 14.77

 Enie_Contig_11954 Average Coverage: 13.69

 Enie_Contig_11956 Average Coverage: 39.82

 Enie_Contig_11958 Average Coverage: 14.88

 Enie_Contig_11960 Average Coverage: 13.97

 Enie_Contig_11961 Average Coverage: 17.20

 Enie_Contig_11964 Average Coverage: 12.49

 Enie_Contig_11965 Average Coverage: 36.89

 Enie_Contig_11966 Average Coverage: 15.59
t
 Enie_Contig_11967 Average Coverage: 14.60

 Enie_Contig_11968 Average Coverage: 10.69

 Enie_Contig_11969 Average Coverage: 27.38

 Enie_Contig_11970 Average Coverage: 16.96

 Enie_Contig_11971 Average Coverage: 14.87

 Enie_Contig_11972 Average Coverage: 15.33

 Enie_Contig_11973 Average Coverage: 14.90

 Enie_Contig_11974 Average Coverage: 18.04

 Enie_Contig_11977 Average Coverage: 8.95

 Enie_Contig_11979 Average Coverage: 10.56

 Enie_Contig_11981 Average Coverage: 10.03

 Enie_Contig_11984 Average Coverage: 10.33
tt
 Enie_Contig_11988 Average Coverage: 14.66

 Enie_Contig_11989 Average Coverage: 15.52

 Enie_Contig_11990 Average Coverage: 10.17

 Enie_Contig_11992 Average Coverage: 13.10

 Enie_Contig_11993 Average Coverage: 29.35

 Enie_Contig_11996 Average Coverage: 14.58

 Enie_Contig_11997 Average Coverage: 16.83

 Enie_Contig_11999 Average Coverage: 26.02
t
 Enie_Contig_12000 Average Coverage: 13.30

 Enie_Contig_12001 Average Coverage: 11.40

 Enie_Contig_12002 Average Coverage: 14.86

 Enie_Contig_12005 Average Coverage: 11.08

 Enie_Contig_12007 Average Coverage: 15.99

 Enie_Contig_12008 Average Coverage: 13.87

 Enie_Contig_12009 Average Coverage: 16.89
G
 Enie_Contig_12013 Average Coverage: 37.78

 Enie_Contig_12014 Average Coverage: 15.36

 Enie_Contig_12020 Average Coverage: 9.51

 Enie_Contig_12022 Average Coverage: 21.97
t
 Enie_Contig_12024 Average Coverage: 17.02

 Enie_Contig_12025 Average Coverage: 16.43

 Enie_Contig_12027 Average Coverage: 13.71

 Enie_Contig_12028 Average Coverage: 14.21

 Enie_Contig_12030 Average Coverage: 15.08

 Enie_Contig_12032 Average Coverage: 15.62

 Enie_Contig_12034 Average Coverage: 14.87

 Enie_Contig_12036 Average Coverage: 16.62

 Enie_Contig_12037 Average Coverage: 14.57

 Enie_Contig_12042 Average Coverage: 17.21

 Enie_Contig_12043 Average Coverage: 14.71

 Enie_Contig_12049 Average Coverage: 30.06

 Enie_Contig_12051 Average Coverage: 15.24

 Enie_Contig_12052 Average Coverage: 13.33

 Enie_Contig_12053 Average Coverage: 17.99

 Enie_Contig_12054 Average Coverage: 11.89

 Enie_Contig_12055 Average Coverage: 25.27

 Enie_Contig_12056 Average Coverage: 20.89

 Enie_Contig_12057 Average Coverage: 15.49

 Enie_Contig_12058 Average Coverage: 14.71

 Enie_Contig_12062 Average Coverage: 17.01

 Enie_Contig_12065 Average Coverage: 15.75

 Enie_Contig_12066 Average Coverage: 22.46
t
 Enie_Contig_12067 Average Coverage: 15.18

 Enie_Contig_12068 Average Coverage: 17.47

 Enie_Contig_12069 Average Coverage: 12.53

 Enie_Contig_12070 Average Coverage: 15.52

 Enie_Contig_12071 Average Coverage: 11.94

 Enie_Contig_12073 Average Coverage: 12.32

 Enie_Contig_12075 Average Coverage: 14.39

 Enie_Contig_12077 Average Coverage: 16.05

 Enie_Contig_12078 Average Coverage: 19.99

 Enie_Contig_12079 Average Coverage: 28.21

 Enie_Contig_12081 Average Coverage: 15.08

 Enie_Contig_12083 Average Coverage: 14.52

 Enie_Contig_12084 Average Coverage: 13.91

 Enie_Contig_12087 Average Coverage: 17.34

 Enie_Contig_12088 Average Coverage: 11.57

 Enie_Contig_12091 Average Coverage: 9.10

 Enie_Contig_12093 Average Coverage: 27.29

 Enie_Contig_12096 Average Coverage: 15.06
G
 Enie_Contig_12098 Average Coverage: 15.24

 Enie_Contig_12100 Average Coverage: 14.44

 Enie_Contig_12101 Average Coverage: 22.09
GG
 Enie_Contig_12103 Average Coverage: 16.26

 Enie_Contig_12104 Average Coverage: 15.06

 Enie_Contig_12105 Average Coverage: 13.90

 Enie_Contig_12107 Average Coverage: 19.53

 Enie_Contig_12108 Average Coverage: 14.09

 Enie_Contig_12109 Average Coverage: 25.77

 Enie_Contig_12110 Average Coverage: 12.17

 Enie_Contig_12111 Average Coverage: 24.29
G
 Enie_Contig_12112 Average Coverage: 14.06

 Enie_Contig_12115 Average Coverage: 17.44

 Enie_Contig_12118 Average Coverage: 27.08

 Enie_Contig_12123 Average Coverage: 14.84

 Enie_Contig_12124 Average Coverage: 14.30

 Enie_Contig_12125 Average Coverage: 10.91

 Enie_Contig_12127 Average Coverage: 24.24

 Enie_Contig_12129 Average Coverage: 19.42

 Enie_Contig_12131 Average Coverage: 33.60

 Enie_Contig_12132 Average Coverage: 14.73

 Enie_Contig_12134 Average Coverage: 18.10

 Enie_Contig_12136 Average Coverage: 19.43

 Enie_Contig_12137 Average Coverage: 13.89

 Enie_Contig_12138 Average Coverage: 12.39

 Enie_Contig_12140 Average Coverage: 19.09

 Enie_Contig_12143 Average Coverage: 23.31

 Enie_Contig_12144 Average Coverage: 13.94

 Enie_Contig_12147 Average Coverage: 10.35

 Enie_Contig_12148 Average Coverage: 10.37

 Enie_Contig_12150 Average Coverage: 14.70

 Enie_Contig_12151 Average Coverage: 10.67

 Enie_Contig_12152 Average Coverage: 20.41

 Enie_Contig_12153 Average Coverage: 11.25

 Enie_Contig_12154 Average Coverage: 27.07

 Enie_Contig_12157 Average Coverage: 20.85

 Enie_Contig_12159 Average Coverage: 35.17

 Enie_Contig_12161 Average Coverage: 20.53
G
 Enie_Contig_12166 Average Coverage: 24.99

 Enie_Contig_12167 Average Coverage: 21.74

 Enie_Contig_12170 Average Coverage: 13.99

 Enie_Contig_12173 Average Coverage: 21.97

 Enie_Contig_12174 Average Coverage: 15.29

 Enie_Contig_12176 Average Coverage: 11.03

 Enie_Contig_12177 Average Coverage: 13.47

 Enie_Contig_12184 Average Coverage: 22.06

 Enie_Contig_12186 Average Coverage: 15.50

 Enie_Contig_12189 Average Coverage: 7.93

 Enie_Contig_12190 Average Coverage: 16.07

 Enie_Contig_12191 Average Coverage: 23.06
G
 Enie_Contig_12192 Average Coverage: 11.46

 Enie_Contig_12193 Average Coverage: 16.58

 Enie_Contig_12198 Average Coverage: 12.31

 Enie_Contig_12199 Average Coverage: 14.20

 Enie_Contig_12200 Average Coverage: 14.51

 Enie_Contig_12202 Average Coverage: 11.78
tt
 Enie_Contig_12203 Average Coverage: 13.03

 Enie_Contig_12204 Average Coverage: 15.71

 Enie_Contig_12205 Average Coverage: 14.08

 Enie_Contig_12206 Average Coverage: 36.65
t
 Enie_Contig_12207 Average Coverage: 26.07
G
 Enie_Contig_12208 Average Coverage: 19.11

 Enie_Contig_12211 Average Coverage: 12.54

 Enie_Contig_12214 Average Coverage: 14.60

 Enie_Contig_12219 Average Coverage: 34.37

 Enie_Contig_12221 Average Coverage: 13.19

 Enie_Contig_12223 Average Coverage: 14.35

 Enie_Contig_12224 Average Coverage: 15.95
GG
 Enie_Contig_12226 Average Coverage: 12.84

 Enie_Contig_12228 Average Coverage: 21.32

 Enie_Contig_12230 Average Coverage: 17.17

 Enie_Contig_12232 Average Coverage: 24.51

 Enie_Contig_12233 Average Coverage: 15.49

 Enie_Contig_12234 Average Coverage: 18.35

 Enie_Contig_12235 Average Coverage: 15.32

 Enie_Contig_12236 Average Coverage: 14.38

 Enie_Contig_12237 Average Coverage: 23.45

 Enie_Contig_12240 Average Coverage: 13.43

 Enie_Contig_12241 Average Coverage: 12.93
t
 Enie_Contig_12243 Average Coverage: 15.81

 Enie_Contig_12244 Average Coverage: 12.18
t
 Enie_Contig_12245 Average Coverage: 13.52

 Enie_Contig_12246 Average Coverage: 11.85

 Enie_Contig_12252 Average Coverage: 15.81

 Enie_Contig_12253 Average Coverage: 12.83

 Enie_Contig_12254 Average Coverage: 17.20

 Enie_Contig_12255 Average Coverage: 17.73

 Enie_Contig_12257 Average Coverage: 13.71
G
 Enie_Contig_12258 Average Coverage: 14.87

 Enie_Contig_12261 Average Coverage: 27.08
t
 Enie_Contig_12262 Average Coverage: 18.33

 Enie_Contig_12263 Average Coverage: 12.33
G
 Enie_Contig_12265 Average Coverage: 28.29

 Enie_Contig_12266 Average Coverage: 26.94

 Enie_Contig_12267 Average Coverage: 18.81
t
 Enie_Contig_12272 Average Coverage: 13.36

 Enie_Contig_12273 Average Coverage: 12.84

 Enie_Contig_12276 Average Coverage: 23.08

 Enie_Contig_12281 Average Coverage: 9.54
G
 Enie_Contig_12282 Average Coverage: 11.79

 Enie_Contig_12283 Average Coverage: 15.34

 Enie_Contig_12284 Average Coverage: 13.04
GG
 Enie_Contig_12285 Average Coverage: 7.69

 Enie_Contig_12286 Average Coverage: 13.91

 Enie_Contig_12287 Average Coverage: 11.95

 Enie_Contig_12290 Average Coverage: 16.68

 Enie_Contig_12292 Average Coverage: 11.49

 Enie_Contig_12295 Average Coverage: 12.92

 Enie_Contig_12296 Average Coverage: 10.19

 Enie_Contig_12298 Average Coverage: 14.99

 Enie_Contig_12299 Average Coverage: 14.63

 Enie_Contig_12300 Average Coverage: 13.64

 Enie_Contig_12301 Average Coverage: 14.92

 Enie_Contig_12306 Average Coverage: 15.78

 Enie_Contig_12308 Average Coverage: 11.65

 Enie_Contig_12309 Average Coverage: 11.25

 Enie_Contig_12310 Average Coverage: 13.23

 Enie_Contig_12311 Average Coverage: 32.01

 Enie_Contig_12312 Average Coverage: 13.86

 Enie_Contig_12313 Average Coverage: 14.22

 Enie_Contig_12315 Average Coverage: 14.92

 Enie_Contig_12316 Average Coverage: 11.90

 Enie_Contig_12318 Average Coverage: 14.58

 Enie_Contig_12320 Average Coverage: 15.75
G
 Enie_Contig_12323 Average Coverage: 15.40

 Enie_Contig_12326 Average Coverage: 13.64

 Enie_Contig_12327 Average Coverage: 16.00

 Enie_Contig_12328 Average Coverage: 13.36

 Enie_Contig_12329 Average Coverage: 10.91

 Enie_Contig_12331 Average Coverage: 23.92
t
 Enie_Contig_12332 Average Coverage: 15.74

 Enie_Contig_12333 Average Coverage: 11.78

 Enie_Contig_12335 Average Coverage: 15.96

 Enie_Contig_12336 Average Coverage: 7.82

 Enie_Contig_12337 Average Coverage: 13.29

 Enie_Contig_12339 Average Coverage: 12.48

 Enie_Contig_12341 Average Coverage: 11.46
Gt
 Enie_Contig_12342 Average Coverage: 38.80

 Enie_Contig_12343 Average Coverage: 12.50

 Enie_Contig_12344 Average Coverage: 11.50

 Enie_Contig_12346 Average Coverage: 16.14

 Enie_Contig_12348 Average Coverage: 21.82

 Enie_Contig_12354 Average Coverage: 27.67

 Enie_Contig_12355 Average Coverage: 13.01

 Enie_Contig_12356 Average Coverage: 12.68

 Enie_Contig_12357 Average Coverage: 13.61

 Enie_Contig_12358 Average Coverage: 13.45

 Enie_Contig_12359 Average Coverage: 15.87

 Enie_Contig_12360 Average Coverage: 8.10

 Enie_Contig_12361 Average Coverage: 12.12

 Enie_Contig_12365 Average Coverage: 16.76

 Enie_Contig_12366 Average Coverage: 12.65

 Enie_Contig_12369 Average Coverage: 14.02

 Enie_Contig_12371 Average Coverage: 14.49

 Enie_Contig_12372 Average Coverage: 15.00

 Enie_Contig_12373 Average Coverage: 10.50

 Enie_Contig_12374 Average Coverage: 14.43

 Enie_Contig_12375 Average Coverage: 17.42
G
 Enie_Contig_12377 Average Coverage: 12.93

 Enie_Contig_12378 Average Coverage: 15.93

 Enie_Contig_12380 Average Coverage: 8.71

 Enie_Contig_12381 Average Coverage: 15.31

 Enie_Contig_12382 Average Coverage: 31.59

 Enie_Contig_12385 Average Coverage: 18.90

 Enie_Contig_12387 Average Coverage: 14.41

 Enie_Contig_12392 Average Coverage: 14.33

 Enie_Contig_12393 Average Coverage: 12.14

 Enie_Contig_12394 Average Coverage: 15.31

 Enie_Contig_12395 Average Coverage: 9.75

 Enie_Contig_12396 Average Coverage: 11.65
Gt
 Enie_Contig_12398 Average Coverage: 15.35

 Enie_Contig_12400 Average Coverage: 14.41

 Enie_Contig_12401 Average Coverage: 18.94

 Enie_Contig_12402 Average Coverage: 34.90

 Enie_Contig_12403 Average Coverage: 26.53

 Enie_Contig_12405 Average Coverage: 9.23

 Enie_Contig_12410 Average Coverage: 12.35

 Enie_Contig_12411 Average Coverage: 10.86

 Enie_Contig_12413 Average Coverage: 11.31
GG
 Enie_Contig_12415 Average Coverage: 14.11

 Enie_Contig_12419 Average Coverage: 16.65
t
 Enie_Contig_12420 Average Coverage: 14.22

 Enie_Contig_12421 Average Coverage: 12.95

 Enie_Contig_12423 Average Coverage: 13.11

 Enie_Contig_12425 Average Coverage: 19.23

 Enie_Contig_12426 Average Coverage: 13.76

 Enie_Contig_12427 Average Coverage: 17.91

 Enie_Contig_12428 Average Coverage: 15.41

 Enie_Contig_12429 Average Coverage: 16.10
t
 Enie_Contig_12430 Average Coverage: 14.19
t
 Enie_Contig_12433 Average Coverage: 15.02
t
 Enie_Contig_12434 Average Coverage: 14.28

 Enie_Contig_12435 Average Coverage: 8.22

 Enie_Contig_12436 Average Coverage: 19.79

 Enie_Contig_12441 Average Coverage: 13.34

 Enie_Contig_12442 Average Coverage: 9.21

 Enie_Contig_12446 Average Coverage: 12.16

 Enie_Contig_12450 Average Coverage: 13.62

 Enie_Contig_12451 Average Coverage: 19.26
G
 Enie_Contig_12452 Average Coverage: 14.77

 Enie_Contig_12454 Average Coverage: 15.26

 Enie_Contig_12455 Average Coverage: 15.31

 Enie_Contig_12459 Average Coverage: 15.03

 Enie_Contig_12460 Average Coverage: 14.83

 Enie_Contig_12461 Average Coverage: 18.32

 Enie_Contig_12462 Average Coverage: 10.92

 Enie_Contig_12464 Average Coverage: 28.79

 Enie_Contig_12466 Average Coverage: 15.75

 Enie_Contig_12468 Average Coverage: 17.00

 Enie_Contig_12470 Average Coverage: 10.96

 Enie_Contig_12476 Average Coverage: 14.60

 Enie_Contig_12478 Average Coverage: 12.23
G
 Enie_Contig_12479 Average Coverage: 24.51

 Enie_Contig_12481 Average Coverage: 13.33
GG
 Enie_Contig_12482 Average Coverage: 12.12

 Enie_Contig_12483 Average Coverage: 16.10

 Enie_Contig_12484 Average Coverage: 11.03

 Enie_Contig_12486 Average Coverage: 16.78

 Enie_Contig_12491 Average Coverage: 11.34

 Enie_Contig_12492 Average Coverage: 25.89

 Enie_Contig_12493 Average Coverage: 34.81
G
 Enie_Contig_12494 Average Coverage: 3.26

 Enie_Contig_12499 Average Coverage: 15.94
t
 Enie_Contig_12501 Average Coverage: 12.42

 Enie_Contig_12502 Average Coverage: 15.09

 Enie_Contig_12504 Average Coverage: 11.39

 Enie_Contig_12505 Average Coverage: 18.57

 Enie_Contig_12506 Average Coverage: 18.96

 Enie_Contig_12509 Average Coverage: 14.76

 Enie_Contig_12511 Average Coverage: 32.24

 Enie_Contig_12513 Average Coverage: 18.39

 Enie_Contig_12515 Average Coverage: 12.24

 Enie_Contig_12517 Average Coverage: 15.57

 Enie_Contig_12518 Average Coverage: 14.49

 Enie_Contig_12519 Average Coverage: 15.00

 Enie_Contig_12522 Average Coverage: 12.19

 Enie_Contig_12523 Average Coverage: 25.47

 Enie_Contig_12525 Average Coverage: 17.10

 Enie_Contig_12526 Average Coverage: 11.88

 Enie_Contig_12527 Average Coverage: 10.35

 Enie_Contig_12528 Average Coverage: 10.47
G
 Enie_Contig_12529 Average Coverage: 12.72

 Enie_Contig_12533 Average Coverage: 10.36

 Enie_Contig_12534 Average Coverage: 11.64

 Enie_Contig_12536 Average Coverage: 14.25

 Enie_Contig_12537 Average Coverage: 12.55

 Enie_Contig_12539 Average Coverage: 18.86

 Enie_Contig_12542 Average Coverage: 12.47

 Enie_Contig_12543 Average Coverage: 13.04

 Enie_Contig_12546 Average Coverage: 14.27
t
 Enie_Contig_12547 Average Coverage: 13.65

 Enie_Contig_12548 Average Coverage: 10.94

 Enie_Contig_12552 Average Coverage: 13.29

 Enie_Contig_12555 Average Coverage: 19.78

 Enie_Contig_12557 Average Coverage: 17.70
t
 Enie_Contig_12562 Average Coverage: 15.89

 Enie_Contig_12563 Average Coverage: 17.71

 Enie_Contig_12565 Average Coverage: 14.48
t
 Enie_Contig_12568 Average Coverage: 21.06

 Enie_Contig_12570 Average Coverage: 14.42

 Enie_Contig_12571 Average Coverage: 6.69

 Enie_Contig_12572 Average Coverage: 16.27

 Enie_Contig_12573 Average Coverage: 12.15

 Enie_Contig_12575 Average Coverage: 29.06
t
 Enie_Contig_12577 Average Coverage: 18.30
t
 Enie_Contig_12579 Average Coverage: 12.99

 Enie_Contig_12582 Average Coverage: 11.86

 Enie_Contig_12584 Average Coverage: 18.31

 Enie_Contig_12586 Average Coverage: 4.52

 Enie_Contig_12588 Average Coverage: 27.33
t
 Enie_Contig_12589 Average Coverage: 12.77

 Enie_Contig_12591 Average Coverage: 13.24

 Enie_Contig_12592 Average Coverage: 13.71

 Enie_Contig_12593 Average Coverage: 11.29

 Enie_Contig_12594 Average Coverage: 13.79

 Enie_Contig_12601 Average Coverage: 14.32

 Enie_Contig_12605 Average Coverage: 14.42

 Enie_Contig_12606 Average Coverage: 14.16
t
 Enie_Contig_12607 Average Coverage: 13.79

 Enie_Contig_12608 Average Coverage: 14.62

 Enie_Contig_12611 Average Coverage: 14.93
G
 Enie_Contig_12612 Average Coverage: 10.81

 Enie_Contig_12613 Average Coverage: 14.71
Gt
 Enie_Contig_12614 Average Coverage: 14.78

 Enie_Contig_12615 Average Coverage: 13.55
t
 Enie_Contig_12617 Average Coverage: 14.53

 Enie_Contig_12619 Average Coverage: 15.00

 Enie_Contig_12620 Average Coverage: 15.84

 Enie_Contig_12621 Average Coverage: 12.39

 Enie_Contig_12623 Average Coverage: 7.91

 Enie_Contig_12624 Average Coverage: 28.96

 Enie_Contig_12625 Average Coverage: 14.93

 Enie_Contig_12626 Average Coverage: 13.51

 Enie_Contig_12628 Average Coverage: 10.57

 Enie_Contig_12629 Average Coverage: 17.16

 Enie_Contig_12630 Average Coverage: 14.29

 Enie_Contig_12631 Average Coverage: 10.95

 Enie_Contig_12632 Average Coverage: 14.29
t
 Enie_Contig_12633 Average Coverage: 9.22

 Enie_Contig_12634 Average Coverage: 13.65

 Enie_Contig_12635 Average Coverage: 15.75

 Enie_Contig_12636 Average Coverage: 14.65

 Enie_Contig_12637 Average Coverage: 12.04

 Enie_Contig_12640 Average Coverage: 14.48

 Enie_Contig_12641 Average Coverage: 19.15
t
 Enie_Contig_12642 Average Coverage: 15.19

 Enie_Contig_12643 Average Coverage: 18.89
t
 Enie_Contig_12644 Average Coverage: 9.48

 Enie_Contig_12645 Average Coverage: 13.08

 Enie_Contig_12646 Average Coverage: 15.13

 Enie_Contig_12648 Average Coverage: 24.13

 Enie_Contig_12650 Average Coverage: 14.24

 Enie_Contig_12651 Average Coverage: 18.50

 Enie_Contig_12655 Average Coverage: 14.54

 Enie_Contig_12656 Average Coverage: 12.96

 Enie_Contig_12659 Average Coverage: 15.15

 Enie_Contig_12660 Average Coverage: 14.67

 Enie_Contig_12666 Average Coverage: 14.34
t
 Enie_Contig_12668 Average Coverage: 9.85

 Enie_Contig_12669 Average Coverage: 12.17

 Enie_Contig_12676 Average Coverage: 15.01

 Enie_Contig_12677 Average Coverage: 16.87

 Enie_Contig_12678 Average Coverage: 10.52

 Enie_Contig_12680 Average Coverage: 7.49

 Enie_Contig_12681 Average Coverage: 14.24

 Enie_Contig_12682 Average Coverage: 16.30

 Enie_Contig_12683 Average Coverage: 17.18

 Enie_Contig_12684 Average Coverage: 13.72

 Enie_Contig_12686 Average Coverage: 14.94

 Enie_Contig_12688 Average Coverage: 14.62

 Enie_Contig_12689 Average Coverage: 22.00

 Enie_Contig_12692 Average Coverage: 10.34

 Enie_Contig_12693 Average Coverage: 12.87

 Enie_Contig_12694 Average Coverage: 11.16

 Enie_Contig_12695 Average Coverage: 11.30

 Enie_Contig_12696 Average Coverage: 10.20

 Enie_Contig_12699 Average Coverage: 17.59

 Enie_Contig_12700 Average Coverage: 13.54

 Enie_Contig_12701 Average Coverage: 23.77

 Enie_Contig_12703 Average Coverage: 15.01

 Enie_Contig_12704 Average Coverage: 9.28

 Enie_Contig_12706 Average Coverage: 13.17

 Enie_Contig_12707 Average Coverage: 13.55

 Enie_Contig_12708 Average Coverage: 12.33

 Enie_Contig_12709 Average Coverage: 11.67

 Enie_Contig_12711 Average Coverage: 16.73
G
 Enie_Contig_12713 Average Coverage: 14.87

 Enie_Contig_12715 Average Coverage: 12.00

 Enie_Contig_12717 Average Coverage: 16.87

 Enie_Contig_12718 Average Coverage: 23.50

 Enie_Contig_12719 Average Coverage: 25.27

 Enie_Contig_12722 Average Coverage: 16.21

 Enie_Contig_12723 Average Coverage: 11.23

 Enie_Contig_12724 Average Coverage: 14.46

 Enie_Contig_12727 Average Coverage: 11.96

 Enie_Contig_12729 Average Coverage: 11.40

 Enie_Contig_12730 Average Coverage: 13.43

 Enie_Contig_12731 Average Coverage: 14.92
G
 Enie_Contig_12733 Average Coverage: 14.04

 Enie_Contig_12735 Average Coverage: 27.65

 Enie_Contig_12737 Average Coverage: 14.46

 Enie_Contig_12741 Average Coverage: 38.14

 Enie_Contig_12742 Average Coverage: 9.94
t
 Enie_Contig_12744 Average Coverage: 18.80

 Enie_Contig_12745 Average Coverage: 9.92

 Enie_Contig_12747 Average Coverage: 19.60

 Enie_Contig_12749 Average Coverage: 5.32

 Enie_Contig_12752 Average Coverage: 10.41

 Enie_Contig_12753 Average Coverage: 11.36

 Enie_Contig_12755 Average Coverage: 10.59

 Enie_Contig_12765 Average Coverage: 23.45

 Enie_Contig_12767 Average Coverage: 13.85

 Enie_Contig_12768 Average Coverage: 14.20
t
 Enie_Contig_12769 Average Coverage: 21.10

 Enie_Contig_12770 Average Coverage: 11.26
G
 Enie_Contig_12771 Average Coverage: 8.02

 Enie_Contig_12774 Average Coverage: 25.98

 Enie_Contig_12775 Average Coverage: 30.45

 Enie_Contig_12777 Average Coverage: 11.06

 Enie_Contig_12778 Average Coverage: 19.13

 Enie_Contig_12780 Average Coverage: 12.56

 Enie_Contig_12781 Average Coverage: 23.24

 Enie_Contig_12784 Average Coverage: 21.84

 Enie_Contig_12788 Average Coverage: 14.65

 Enie_Contig_12789 Average Coverage: 21.67
t
 Enie_Contig_12790 Average Coverage: 13.39

 Enie_Contig_12791 Average Coverage: 10.12

 Enie_Contig_12792 Average Coverage: 10.33

 Enie_Contig_12795 Average Coverage: 28.72

 Enie_Contig_12796 Average Coverage: 15.35

 Enie_Contig_12797 Average Coverage: 14.35

 Enie_Contig_12802 Average Coverage: 11.80

 Enie_Contig_12803 Average Coverage: 16.45
t
 Enie_Contig_12808 Average Coverage: 21.19

 Enie_Contig_12812 Average Coverage: 14.68

 Enie_Contig_12817 Average Coverage: 15.72

 Enie_Contig_12819 Average Coverage: 15.56
G
 Enie_Contig_12822 Average Coverage: 11.48

 Enie_Contig_12824 Average Coverage: 8.15

 Enie_Contig_12825 Average Coverage: 14.70

 Enie_Contig_12826 Average Coverage: 16.22

 Enie_Contig_12828 Average Coverage: 13.18

 Enie_Contig_12829 Average Coverage: 9.31
G
 Enie_Contig_12831 Average Coverage: 16.89

 Enie_Contig_12832 Average Coverage: 17.38

 Enie_Contig_12833 Average Coverage: 31.52
tG
 Enie_Contig_12834 Average Coverage: 14.18
G
 Enie_Contig_12835 Average Coverage: 13.61

 Enie_Contig_12836 Average Coverage: 11.85

 Enie_Contig_12840 Average Coverage: 22.74

 Enie_Contig_12841 Average Coverage: 18.01

 Enie_Contig_12843 Average Coverage: 13.49

 Enie_Contig_12845 Average Coverage: 16.86

 Enie_Contig_12846 Average Coverage: 13.95

 Enie_Contig_12847 Average Coverage: 17.98

 Enie_Contig_12849 Average Coverage: 15.25

 Enie_Contig_12850 Average Coverage: 14.00

 Enie_Contig_12851 Average Coverage: 12.99

 Enie_Contig_12852 Average Coverage: 16.13

 Enie_Contig_12853 Average Coverage: 16.36

 Enie_Contig_12854 Average Coverage: 5.74

 Enie_Contig_12856 Average Coverage: 14.61

 Enie_Contig_12857 Average Coverage: 10.35
G
 Enie_Contig_12858 Average Coverage: 18.55

 Enie_Contig_12859 Average Coverage: 34.81

 Enie_Contig_12860 Average Coverage: 21.63

 Enie_Contig_12863 Average Coverage: 18.92

 Enie_Contig_12865 Average Coverage: 12.89

 Enie_Contig_12866 Average Coverage: 12.79

 Enie_Contig_12867 Average Coverage: 12.71

 Enie_Contig_12868 Average Coverage: 19.59

 Enie_Contig_12869 Average Coverage: 11.96

 Enie_Contig_12871 Average Coverage: 15.85

 Enie_Contig_12872 Average Coverage: 12.65

 Enie_Contig_12878 Average Coverage: 19.15

 Enie_Contig_12880 Average Coverage: 16.31

 Enie_Contig_12881 Average Coverage: 11.02

 Enie_Contig_12882 Average Coverage: 15.12
G
 Enie_Contig_12883 Average Coverage: 11.11

 Enie_Contig_12885 Average Coverage: 7.89

 Enie_Contig_12886 Average Coverage: 19.08

 Enie_Contig_12887 Average Coverage: 28.76

 Enie_Contig_12889 Average Coverage: 23.48

 Enie_Contig_12895 Average Coverage: 18.29

 Enie_Contig_12896 Average Coverage: 12.64

 Enie_Contig_12898 Average Coverage: 9.25
t
 Enie_Contig_12899 Average Coverage: 13.96

 Enie_Contig_12900 Average Coverage: 15.48

 Enie_Contig_12906 Average Coverage: 13.49

 Enie_Contig_12908 Average Coverage: 13.73

 Enie_Contig_12910 Average Coverage: 11.75
G
 Enie_Contig_12911 Average Coverage: 23.12

 Enie_Contig_12913 Average Coverage: 10.83

 Enie_Contig_12914 Average Coverage: 15.10

 Enie_Contig_12915 Average Coverage: 10.62

 Enie_Contig_12916 Average Coverage: 13.35

 Enie_Contig_12918 Average Coverage: 17.80

 Enie_Contig_12919 Average Coverage: 34.67

 Enie_Contig_12921 Average Coverage: 6.37

 Enie_Contig_12922 Average Coverage: 11.43
tt
 Enie_Contig_12926 Average Coverage: 12.04

 Enie_Contig_12930 Average Coverage: 16.58

 Enie_Contig_12933 Average Coverage: 23.99

 Enie_Contig_12935 Average Coverage: 14.81

 Enie_Contig_12936 Average Coverage: 10.38

 Enie_Contig_12937 Average Coverage: 12.92

 Enie_Contig_12939 Average Coverage: 20.30

 Enie_Contig_12942 Average Coverage: 17.79

 Enie_Contig_12943 Average Coverage: 13.93

 Enie_Contig_12944 Average Coverage: 19.33

 Enie_Contig_12945 Average Coverage: 16.36

 Enie_Contig_12948 Average Coverage: 14.88

 Enie_Contig_12951 Average Coverage: 17.98

 Enie_Contig_12953 Average Coverage: 4.42

 Enie_Contig_12954 Average Coverage: 16.00

 Enie_Contig_12956 Average Coverage: 25.36
G
 Enie_Contig_12957 Average Coverage: 13.40
t
 Enie_Contig_12958 Average Coverage: 25.91

 Enie_Contig_12959 Average Coverage: 30.44

 Enie_Contig_12960 Average Coverage: 15.65

 Enie_Contig_12962 Average Coverage: 30.91

 Enie_Contig_12966 Average Coverage: 23.48

 Enie_Contig_12967 Average Coverage: 13.57

 Enie_Contig_12969 Average Coverage: 14.23

 Enie_Contig_12971 Average Coverage: 13.88
G
 Enie_Contig_12972 Average Coverage: 21.68

 Enie_Contig_12973 Average Coverage: 16.16

 Enie_Contig_12974 Average Coverage: 14.11

 Enie_Contig_12975 Average Coverage: 3.91

 Enie_Contig_12976 Average Coverage: 24.83

 Enie_Contig_12978 Average Coverage: 16.26

 Enie_Contig_12979 Average Coverage: 13.04
G
 Enie_Contig_12980 Average Coverage: 12.32

 Enie_Contig_12981 Average Coverage: 21.29

 Enie_Contig_12983 Average Coverage: 13.28

 Enie_Contig_12984 Average Coverage: 7.68

 Enie_Contig_12987 Average Coverage: 16.66
GG
 Enie_Contig_12988 Average Coverage: 14.63

 Enie_Contig_12989 Average Coverage: 14.94

 Enie_Contig_12990 Average Coverage: 18.92

 Enie_Contig_12994 Average Coverage: 24.05

 Enie_Contig_12998 Average Coverage: 14.23

 Enie_Contig_13002 Average Coverage: 20.97

 Enie_Contig_13007 Average Coverage: 20.69

 Enie_Contig_13009 Average Coverage: 12.48

 Enie_Contig_13011 Average Coverage: 16.12
G
 Enie_Contig_13013 Average Coverage: 14.48

 Enie_Contig_13014 Average Coverage: 18.27

 Enie_Contig_13015 Average Coverage: 16.66

 Enie_Contig_13017 Average Coverage: 16.26

 Enie_Contig_13018 Average Coverage: 20.93

 Enie_Contig_13020 Average Coverage: 12.04

 Enie_Contig_13023 Average Coverage: 13.74

 Enie_Contig_13024 Average Coverage: 27.24

 Enie_Contig_13025 Average Coverage: 17.41

 Enie_Contig_13027 Average Coverage: 9.98

 Enie_Contig_13028 Average Coverage: 16.26

 Enie_Contig_13030 Average Coverage: 14.02
tt
 Enie_Contig_13031 Average Coverage: 13.26

 Enie_Contig_13034 Average Coverage: 15.50

 Enie_Contig_13035 Average Coverage: 14.71

 Enie_Contig_13040 Average Coverage: 11.67
G
 Enie_Contig_13043 Average Coverage: 18.82

 Enie_Contig_13044 Average Coverage: 15.62

 Enie_Contig_13050 Average Coverage: 12.68
G
 Enie_Contig_13051 Average Coverage: 13.99

 Enie_Contig_13052 Average Coverage: 9.54
G
 Enie_Contig_13055 Average Coverage: 18.12

 Enie_Contig_13056 Average Coverage: 11.64

 Enie_Contig_13057 Average Coverage: 17.05

 Enie_Contig_13058 Average Coverage: 13.44

 Enie_Contig_13059 Average Coverage: 14.34

 Enie_Contig_13060 Average Coverage: 14.05
G
 Enie_Contig_13061 Average Coverage: 13.56

 Enie_Contig_13063 Average Coverage: 14.03

 Enie_Contig_13064 Average Coverage: 24.91

 Enie_Contig_13069 Average Coverage: 14.93
t
 Enie_Contig_13070 Average Coverage: 11.32

 Enie_Contig_13071 Average Coverage: 35.11
t
 Enie_Contig_13072 Average Coverage: 12.79

 Enie_Contig_13073 Average Coverage: 14.23
G
 Enie_Contig_13074 Average Coverage: 24.18

 Enie_Contig_13075 Average Coverage: 17.54

 Enie_Contig_13076 Average Coverage: 14.69

 Enie_Contig_13079 Average Coverage: 14.47

 Enie_Contig_13082 Average Coverage: 17.23

 Enie_Contig_13083 Average Coverage: 15.83

 Enie_Contig_13085 Average Coverage: 13.86

 Enie_Contig_13086 Average Coverage: 9.89

 Enie_Contig_13087 Average Coverage: 12.76

 Enie_Contig_13088 Average Coverage: 13.15

 Enie_Contig_13094 Average Coverage: 7.56

 Enie_Contig_13095 Average Coverage: 16.11

 Enie_Contig_13097 Average Coverage: 15.93

 Enie_Contig_13099 Average Coverage: 13.99

 Enie_Contig_13101 Average Coverage: 13.23

 Enie_Contig_13103 Average Coverage: 14.89

 Enie_Contig_13105 Average Coverage: 10.89

 Enie_Contig_13108 Average Coverage: 20.42

 Enie_Contig_13111 Average Coverage: 13.95

 Enie_Contig_13113 Average Coverage: 13.04
GG
 Enie_Contig_13114 Average Coverage: 31.00
G
 Enie_Contig_13116 Average Coverage: 13.91
t
 Enie_Contig_13117 Average Coverage: 13.91

 Enie_Contig_13118 Average Coverage: 12.35

 Enie_Contig_13121 Average Coverage: 10.96

 Enie_Contig_13122 Average Coverage: 13.12

 Enie_Contig_13124 Average Coverage: 14.70

 Enie_Contig_13128 Average Coverage: 13.79

 Enie_Contig_13130 Average Coverage: 23.55

 Enie_Contig_13132 Average Coverage: 19.43

 Enie_Contig_13133 Average Coverage: 13.91

 Enie_Contig_13134 Average Coverage: 24.76

 Enie_Contig_13135 Average Coverage: 12.90

 Enie_Contig_13137 Average Coverage: 11.22

 Enie_Contig_13139 Average Coverage: 12.90

 Enie_Contig_13140 Average Coverage: 13.09

 Enie_Contig_13146 Average Coverage: 12.56

 Enie_Contig_13147 Average Coverage: 25.11

 Enie_Contig_13149 Average Coverage: 13.07

 Enie_Contig_13150 Average Coverage: 28.82

 Enie_Contig_13151 Average Coverage: 23.27

 Enie_Contig_13152 Average Coverage: 24.53

 Enie_Contig_13156 Average Coverage: 14.27

 Enie_Contig_13157 Average Coverage: 14.45

 Enie_Contig_13158 Average Coverage: 13.69

 Enie_Contig_13159 Average Coverage: 12.50

 Enie_Contig_13160 Average Coverage: 27.36
G
 Enie_Contig_13161 Average Coverage: 26.17

 Enie_Contig_13162 Average Coverage: 16.01

 Enie_Contig_13163 Average Coverage: 15.20
t
 Enie_Contig_13164 Average Coverage: 14.20

 Enie_Contig_13168 Average Coverage: 13.85

 Enie_Contig_13173 Average Coverage: 22.10

 Enie_Contig_13174 Average Coverage: 15.17

 Enie_Contig_13175 Average Coverage: 14.05

 Enie_Contig_13176 Average Coverage: 15.20

 Enie_Contig_13177 Average Coverage: 17.95

 Enie_Contig_13178 Average Coverage: 17.44

 Enie_Contig_13179 Average Coverage: 39.30

 Enie_Contig_13182 Average Coverage: 16.19

 Enie_Contig_13185 Average Coverage: 16.19

 Enie_Contig_13186 Average Coverage: 12.62

 Enie_Contig_13187 Average Coverage: 15.27

 Enie_Contig_13189 Average Coverage: 11.22

 Enie_Contig_13190 Average Coverage: 20.88

 Enie_Contig_13191 Average Coverage: 16.09

 Enie_Contig_13193 Average Coverage: 13.84

 Enie_Contig_13194 Average Coverage: 24.22

 Enie_Contig_13195 Average Coverage: 10.98

 Enie_Contig_13196 Average Coverage: 20.99

 Enie_Contig_13197 Average Coverage: 19.32

 Enie_Contig_13198 Average Coverage: 21.28

 Enie_Contig_13199 Average Coverage: 11.51

 Enie_Contig_13201 Average Coverage: 21.49

 Enie_Contig_13203 Average Coverage: 13.74

 Enie_Contig_13206 Average Coverage: 12.90
G
 Enie_Contig_13209 Average Coverage: 13.28

 Enie_Contig_13212 Average Coverage: 12.65

 Enie_Contig_13214 Average Coverage: 12.99
G
 Enie_Contig_13216 Average Coverage: 15.28

 Enie_Contig_13217 Average Coverage: 15.45

 Enie_Contig_13218 Average Coverage: 9.90

 Enie_Contig_13220 Average Coverage: 8.52

 Enie_Contig_13221 Average Coverage: 14.87

 Enie_Contig_13223 Average Coverage: 24.50

 Enie_Contig_13227 Average Coverage: 12.88

 Enie_Contig_13229 Average Coverage: 13.14

 Enie_Contig_13232 Average Coverage: 17.98
G
 Enie_Contig_13235 Average Coverage: 34.47

 Enie_Contig_13236 Average Coverage: 13.49

 Enie_Contig_13237 Average Coverage: 13.14

 Enie_Contig_13241 Average Coverage: 12.63

 Enie_Contig_13242 Average Coverage: 15.22

 Enie_Contig_13243 Average Coverage: 8.59

 Enie_Contig_13245 Average Coverage: 16.59

 Enie_Contig_13246 Average Coverage: 12.63

 Enie_Contig_13248 Average Coverage: 15.89

 Enie_Contig_13250 Average Coverage: 16.23

 Enie_Contig_13251 Average Coverage: 13.79

 Enie_Contig_13254 Average Coverage: 13.84

 Enie_Contig_13259 Average Coverage: 12.84

 Enie_Contig_13260 Average Coverage: 13.18

 Enie_Contig_13262 Average Coverage: 10.43

 Enie_Contig_13263 Average Coverage: 9.02

 Enie_Contig_13269 Average Coverage: 14.13

 Enie_Contig_13271 Average Coverage: 14.45

 Enie_Contig_13272 Average Coverage: 27.14

 Enie_Contig_13276 Average Coverage: 33.87

 Enie_Contig_13278 Average Coverage: 14.78

 Enie_Contig_13279 Average Coverage: 12.97

 Enie_Contig_13281 Average Coverage: 35.87

 Enie_Contig_13285 Average Coverage: 15.01

 Enie_Contig_13286 Average Coverage: 11.48

 Enie_Contig_13287 Average Coverage: 37.33

 Enie_Contig_13288 Average Coverage: 15.00

 Enie_Contig_13289 Average Coverage: 24.12

 Enie_Contig_13291 Average Coverage: 11.10

 Enie_Contig_13292 Average Coverage: 13.93
t
 Enie_Contig_13295 Average Coverage: 19.23

 Enie_Contig_13297 Average Coverage: 14.09

 Enie_Contig_13298 Average Coverage: 12.19

 Enie_Contig_13300 Average Coverage: 7.95

 Enie_Contig_13301 Average Coverage: 12.01

 Enie_Contig_13304 Average Coverage: 16.66

 Enie_Contig_13306 Average Coverage: 34.73

 Enie_Contig_13307 Average Coverage: 11.99

 Enie_Contig_13309 Average Coverage: 12.46

 Enie_Contig_13311 Average Coverage: 12.81
G
 Enie_Contig_13312 Average Coverage: 38.57

 Enie_Contig_13314 Average Coverage: 12.27

 Enie_Contig_13316 Average Coverage: 15.51

 Enie_Contig_13318 Average Coverage: 15.68

 Enie_Contig_13320 Average Coverage: 13.09

 Enie_Contig_13323 Average Coverage: 14.40

 Enie_Contig_13324 Average Coverage: 12.93
Gt
 Enie_Contig_13325 Average Coverage: 17.48

 Enie_Contig_13327 Average Coverage: 16.87

 Enie_Contig_13328 Average Coverage: 14.98

 Enie_Contig_13329 Average Coverage: 12.07
G
 Enie_Contig_13332 Average Coverage: 15.12

 Enie_Contig_13333 Average Coverage: 14.68

 Enie_Contig_13335 Average Coverage: 18.47

 Enie_Contig_13336 Average Coverage: 18.32

 Enie_Contig_13337 Average Coverage: 11.98

 Enie_Contig_13338 Average Coverage: 12.71

 Enie_Contig_13339 Average Coverage: 14.52

 Enie_Contig_13340 Average Coverage: 25.45

 Enie_Contig_13342 Average Coverage: 15.60

 Enie_Contig_13343 Average Coverage: 13.49

 Enie_Contig_13344 Average Coverage: 12.81

 Enie_Contig_13346 Average Coverage: 14.20

 Enie_Contig_13347 Average Coverage: 7.76

 Enie_Contig_13348 Average Coverage: 14.27

 Enie_Contig_13350 Average Coverage: 11.33

 Enie_Contig_13351 Average Coverage: 15.79

 Enie_Contig_13352 Average Coverage: 16.51

 Enie_Contig_13354 Average Coverage: 12.59

 Enie_Contig_13355 Average Coverage: 13.57

 Enie_Contig_13356 Average Coverage: 19.31

 Enie_Contig_13361 Average Coverage: 37.03

 Enie_Contig_13362 Average Coverage: 15.53

 Enie_Contig_13363 Average Coverage: 14.61

 Enie_Contig_13364 Average Coverage: 9.69

 Enie_Contig_13366 Average Coverage: 18.73

 Enie_Contig_13367 Average Coverage: 17.29

 Enie_Contig_13369 Average Coverage: 21.27

 Enie_Contig_13371 Average Coverage: 10.52

 Enie_Contig_13375 Average Coverage: 13.52

 Enie_Contig_13377 Average Coverage: 14.16

 Enie_Contig_13378 Average Coverage: 14.86

 Enie_Contig_13384 Average Coverage: 14.86

 Enie_Contig_13386 Average Coverage: 14.75
t
 Enie_Contig_13389 Average Coverage: 15.09

 Enie_Contig_13391 Average Coverage: 10.39

 Enie_Contig_13392 Average Coverage: 20.72

 Enie_Contig_13393 Average Coverage: 22.28

 Enie_Contig_13395 Average Coverage: 14.63

 Enie_Contig_13396 Average Coverage: 13.88

 Enie_Contig_13397 Average Coverage: 14.62

 Enie_Contig_13398 Average Coverage: 12.88
G
 Enie_Contig_13399 Average Coverage: 13.60

 Enie_Contig_13401 Average Coverage: 13.74

 Enie_Contig_13402 Average Coverage: 11.77

 Enie_Contig_13404 Average Coverage: 34.90
G
 Enie_Contig_13405 Average Coverage: 21.08

 Enie_Contig_13406 Average Coverage: 9.26

 Enie_Contig_13407 Average Coverage: 17.98

 Enie_Contig_13408 Average Coverage: 14.23

 Enie_Contig_13409 Average Coverage: 11.41

 Enie_Contig_13410 Average Coverage: 16.76

 Enie_Contig_13413 Average Coverage: 17.14

 Enie_Contig_13414 Average Coverage: 25.19
t
 Enie_Contig_13418 Average Coverage: 14.75

 Enie_Contig_13419 Average Coverage: 14.79

 Enie_Contig_13420 Average Coverage: 32.39
G
 Enie_Contig_13421 Average Coverage: 16.70

 Enie_Contig_13425 Average Coverage: 13.16

 Enie_Contig_13426 Average Coverage: 12.39

 Enie_Contig_13427 Average Coverage: 15.96

 Enie_Contig_13429 Average Coverage: 16.50
t
 Enie_Contig_13430 Average Coverage: 13.73

 Enie_Contig_13431 Average Coverage: 11.41

 Enie_Contig_13432 Average Coverage: 14.58

 Enie_Contig_13434 Average Coverage: 15.36

 Enie_Contig_13436 Average Coverage: 18.21

 Enie_Contig_13439 Average Coverage: 16.07

 Enie_Contig_13441 Average Coverage: 12.78

 Enie_Contig_13442 Average Coverage: 13.34

 Enie_Contig_13445 Average Coverage: 13.67

 Enie_Contig_13446 Average Coverage: 13.22
G
 Enie_Contig_13448 Average Coverage: 9.37

 Enie_Contig_13450 Average Coverage: 17.09

 Enie_Contig_13451 Average Coverage: 11.01

 Enie_Contig_13452 Average Coverage: 14.81

 Enie_Contig_13453 Average Coverage: 15.63

 Enie_Contig_13455 Average Coverage: 15.07

 Enie_Contig_13456 Average Coverage: 16.11

 Enie_Contig_13458 Average Coverage: 17.80

 Enie_Contig_13459 Average Coverage: 17.55
G
 Enie_Contig_13463 Average Coverage: 16.67

 Enie_Contig_13466 Average Coverage: 11.06

 Enie_Contig_13467 Average Coverage: 13.90

 Enie_Contig_13469 Average Coverage: 13.39

 Enie_Contig_13473 Average Coverage: 23.79

 Enie_Contig_13475 Average Coverage: 9.85

 Enie_Contig_13476 Average Coverage: 11.78

 Enie_Contig_13477 Average Coverage: 16.46

 Enie_Contig_13479 Average Coverage: 25.00
t
 Enie_Contig_13482 Average Coverage: 14.17

 Enie_Contig_13483 Average Coverage: 16.73

 Enie_Contig_13486 Average Coverage: 19.89

 Enie_Contig_13487 Average Coverage: 15.43

 Enie_Contig_13488 Average Coverage: 15.24

 Enie_Contig_13490 Average Coverage: 6.25

 Enie_Contig_13493 Average Coverage: 24.20

 Enie_Contig_13494 Average Coverage: 13.63

 Enie_Contig_13495 Average Coverage: 12.86

 Enie_Contig_13497 Average Coverage: 13.94
t
 Enie_Contig_13498 Average Coverage: 10.03

 Enie_Contig_13499 Average Coverage: 9.67
tt
 Enie_Contig_13500 Average Coverage: 7.33

 Enie_Contig_13501 Average Coverage: 16.42

 Enie_Contig_13504 Average Coverage: 12.65

 Enie_Contig_13506 Average Coverage: 14.88
G
 Enie_Contig_13507 Average Coverage: 12.52

 Enie_Contig_13510 Average Coverage: 14.12

 Enie_Contig_13511 Average Coverage: 12.31

 Enie_Contig_13513 Average Coverage: 14.16

 Enie_Contig_13514 Average Coverage: 15.56

 Enie_Contig_13515 Average Coverage: 15.56

 Enie_Contig_13516 Average Coverage: 13.42

 Enie_Contig_13517 Average Coverage: 13.81
G
 Enie_Contig_13518 Average Coverage: 14.84

 Enie_Contig_13523 Average Coverage: 13.59

 Enie_Contig_13526 Average Coverage: 9.81
GG
 Enie_Contig_13528 Average Coverage: 12.95

 Enie_Contig_13529 Average Coverage: 15.39

 Enie_Contig_13530 Average Coverage: 11.84

 Enie_Contig_13531 Average Coverage: 12.07

 Enie_Contig_13534 Average Coverage: 22.75
t
 Enie_Contig_13536 Average Coverage: 13.65

 Enie_Contig_13537 Average Coverage: 16.23

 Enie_Contig_13538 Average Coverage: 9.82

 Enie_Contig_13539 Average Coverage: 16.06

 Enie_Contig_13541 Average Coverage: 14.87

 Enie_Contig_13543 Average Coverage: 28.79

 Enie_Contig_13546 Average Coverage: 19.08

 Enie_Contig_13547 Average Coverage: 12.72

 Enie_Contig_13548 Average Coverage: 18.37

 Enie_Contig_13550 Average Coverage: 14.91

 Enie_Contig_13551 Average Coverage: 14.63

 Enie_Contig_13552 Average Coverage: 13.04

 Enie_Contig_13553 Average Coverage: 12.20

 Enie_Contig_13555 Average Coverage: 15.32

 Enie_Contig_13559 Average Coverage: 22.72

 Enie_Contig_13560 Average Coverage: 11.72

 Enie_Contig_13561 Average Coverage: 15.56

 Enie_Contig_13562 Average Coverage: 19.33

 Enie_Contig_13564 Average Coverage: 15.50
G
 Enie_Contig_13565 Average Coverage: 34.31

 Enie_Contig_13566 Average Coverage: 17.25

 Enie_Contig_13567 Average Coverage: 13.60

 Enie_Contig_13570 Average Coverage: 15.49

 Enie_Contig_13571 Average Coverage: 15.79

 Enie_Contig_13574 Average Coverage: 10.79

 Enie_Contig_13575 Average Coverage: 13.60

 Enie_Contig_13578 Average Coverage: 14.78

 Enie_Contig_13583 Average Coverage: 14.31

 Enie_Contig_13584 Average Coverage: 18.75

 Enie_Contig_13585 Average Coverage: 13.67
t
 Enie_Contig_13587 Average Coverage: 19.94

 Enie_Contig_13589 Average Coverage: 15.14

 Enie_Contig_13590 Average Coverage: 16.80

 Enie_Contig_13591 Average Coverage: 15.15

 Enie_Contig_13592 Average Coverage: 14.62

 Enie_Contig_13593 Average Coverage: 14.58

 Enie_Contig_13595 Average Coverage: 25.33

 Enie_Contig_13596 Average Coverage: 13.96

 Enie_Contig_13597 Average Coverage: 13.60

 Enie_Contig_13598 Average Coverage: 22.92

 Enie_Contig_13599 Average Coverage: 15.49
G
 Enie_Contig_13600 Average Coverage: 15.48

 Enie_Contig_13601 Average Coverage: 16.78

 Enie_Contig_13602 Average Coverage: 15.88
t
 Enie_Contig_13607 Average Coverage: 31.14

 Enie_Contig_13609 Average Coverage: 17.25

 Enie_Contig_13611 Average Coverage: 14.70

 Enie_Contig_13612 Average Coverage: 15.65

 Enie_Contig_13613 Average Coverage: 14.12

 Enie_Contig_13616 Average Coverage: 14.24
t
 Enie_Contig_13617 Average Coverage: 17.80
GG
 Enie_Contig_13618 Average Coverage: 12.20

 Enie_Contig_13619 Average Coverage: 15.99

 Enie_Contig_13620 Average Coverage: 12.45

 Enie_Contig_13623 Average Coverage: 16.04

 Enie_Contig_13625 Average Coverage: 15.07

 Enie_Contig_13626 Average Coverage: 16.76

 Enie_Contig_13629 Average Coverage: 14.42

 Enie_Contig_13631 Average Coverage: 17.39
t
 Enie_Contig_13633 Average Coverage: 14.41

 Enie_Contig_13634 Average Coverage: 13.98

 Enie_Contig_13635 Average Coverage: 16.34

 Enie_Contig_13640 Average Coverage: 12.41

 Enie_Contig_13641 Average Coverage: 14.62

 Enie_Contig_13643 Average Coverage: 15.30

 Enie_Contig_13644 Average Coverage: 15.14

 Enie_Contig_13645 Average Coverage: 10.91

 Enie_Contig_13649 Average Coverage: 18.80

 Enie_Contig_13650 Average Coverage: 17.66

 Enie_Contig_13654 Average Coverage: 37.42

 Enie_Contig_13657 Average Coverage: 14.51

 Enie_Contig_13658 Average Coverage: 14.48

 Enie_Contig_13659 Average Coverage: 27.22

 Enie_Contig_13660 Average Coverage: 12.51

 Enie_Contig_13662 Average Coverage: 23.55

 Enie_Contig_13663 Average Coverage: 13.28

 Enie_Contig_13665 Average Coverage: 11.41

 Enie_Contig_13667 Average Coverage: 25.99

 Enie_Contig_13670 Average Coverage: 14.93

 Enie_Contig_13671 Average Coverage: 24.48

 Enie_Contig_13673 Average Coverage: 11.47

 Enie_Contig_13674 Average Coverage: 18.18

 Enie_Contig_13675 Average Coverage: 13.26

 Enie_Contig_13676 Average Coverage: 11.32
G
 Enie_Contig_13678 Average Coverage: 15.06

 Enie_Contig_13681 Average Coverage: 21.68

 Enie_Contig_13682 Average Coverage: 23.15

 Enie_Contig_13683 Average Coverage: 13.27

 Enie_Contig_13684 Average Coverage: 11.32
t
 Enie_Contig_13686 Average Coverage: 13.08

 Enie_Contig_13687 Average Coverage: 15.62

 Enie_Contig_13688 Average Coverage: 25.05

 Enie_Contig_13690 Average Coverage: 13.84
G
 Enie_Contig_13693 Average Coverage: 15.23
t
 Enie_Contig_13694 Average Coverage: 20.08

 Enie_Contig_13695 Average Coverage: 31.90

 Enie_Contig_13697 Average Coverage: 29.92

 Enie_Contig_13698 Average Coverage: 10.49

 Enie_Contig_13699 Average Coverage: 34.28
t
 Enie_Contig_13701 Average Coverage: 12.68

 Enie_Contig_13702 Average Coverage: 13.92

 Enie_Contig_13706 Average Coverage: 13.80

 Enie_Contig_13707 Average Coverage: 12.05

 Enie_Contig_13710 Average Coverage: 10.87

 Enie_Contig_13714 Average Coverage: 12.59

 Enie_Contig_13717 Average Coverage: 13.29

 Enie_Contig_13718 Average Coverage: 13.35
G
 Enie_Contig_13720 Average Coverage: 3.61

 Enie_Contig_13723 Average Coverage: 14.27

 Enie_Contig_13725 Average Coverage: 16.39

 Enie_Contig_13727 Average Coverage: 15.48

 Enie_Contig_13728 Average Coverage: 17.54

 Enie_Contig_13729 Average Coverage: 28.30

 Enie_Contig_13730 Average Coverage: 11.70

 Enie_Contig_13732 Average Coverage: 7.59

 Enie_Contig_13733 Average Coverage: 14.75

 Enie_Contig_13735 Average Coverage: 16.78

 Enie_Contig_13738 Average Coverage: 39.20
t
 Enie_Contig_13739 Average Coverage: 29.48

 Enie_Contig_13740 Average Coverage: 14.32

 Enie_Contig_13741 Average Coverage: 15.85

 Enie_Contig_13742 Average Coverage: 14.91

 Enie_Contig_13743 Average Coverage: 11.85

 Enie_Contig_13745 Average Coverage: 13.32
G
 Enie_Contig_13746 Average Coverage: 15.83

 Enie_Contig_13748 Average Coverage: 15.24

 Enie_Contig_13752 Average Coverage: 19.77

 Enie_Contig_13753 Average Coverage: 13.69

 Enie_Contig_13755 Average Coverage: 25.57

 Enie_Contig_13760 Average Coverage: 15.65

 Enie_Contig_13764 Average Coverage: 13.28

 Enie_Contig_13766 Average Coverage: 12.44

 Enie_Contig_13769 Average Coverage: 23.98

 Enie_Contig_13770 Average Coverage: 12.85

 Enie_Contig_13773 Average Coverage: 13.26
G
 Enie_Contig_13774 Average Coverage: 12.89
GGt
 Enie_Contig_13776 Average Coverage: 11.26

 Enie_Contig_13779 Average Coverage: 14.86

 Enie_Contig_13780 Average Coverage: 13.85

 Enie_Contig_13781 Average Coverage: 9.86
G
 Enie_Contig_13783 Average Coverage: 15.28

 Enie_Contig_13784 Average Coverage: 13.96
G
 Enie_Contig_13785 Average Coverage: 16.39

 Enie_Contig_13787 Average Coverage: 14.06

 Enie_Contig_13788 Average Coverage: 18.96

 Enie_Contig_13790 Average Coverage: 14.81

 Enie_Contig_13792 Average Coverage: 8.24

 Enie_Contig_13794 Average Coverage: 16.09

 Enie_Contig_13795 Average Coverage: 12.60

 Enie_Contig_13796 Average Coverage: 22.18

 Enie_Contig_13797 Average Coverage: 21.18

 Enie_Contig_13798 Average Coverage: 23.02

 Enie_Contig_13799 Average Coverage: 8.84

 Enie_Contig_13801 Average Coverage: 12.45

 Enie_Contig_13802 Average Coverage: 13.18

 Enie_Contig_13803 Average Coverage: 14.90

 Enie_Contig_13804 Average Coverage: 14.33

 Enie_Contig_13805 Average Coverage: 21.25

 Enie_Contig_13807 Average Coverage: 14.59

 Enie_Contig_13808 Average Coverage: 15.72

 Enie_Contig_13810 Average Coverage: 12.25

 Enie_Contig_13811 Average Coverage: 20.95

 Enie_Contig_13814 Average Coverage: 7.70

 Enie_Contig_13821 Average Coverage: 35.34
t
 Enie_Contig_13823 Average Coverage: 17.77

 Enie_Contig_13824 Average Coverage: 9.31

 Enie_Contig_13826 Average Coverage: 14.10

 Enie_Contig_13827 Average Coverage: 31.25

 Enie_Contig_13828 Average Coverage: 12.92

 Enie_Contig_13829 Average Coverage: 13.06
t
 Enie_Contig_13830 Average Coverage: 12.50

 Enie_Contig_13831 Average Coverage: 12.33

 Enie_Contig_13832 Average Coverage: 12.25

 Enie_Contig_13834 Average Coverage: 15.98
G
 Enie_Contig_13835 Average Coverage: 15.55

 Enie_Contig_13836 Average Coverage: 18.59

 Enie_Contig_13837 Average Coverage: 14.46

 Enie_Contig_13838 Average Coverage: 13.88

 Enie_Contig_13839 Average Coverage: 15.79
G
 Enie_Contig_13842 Average Coverage: 17.24

 Enie_Contig_13845 Average Coverage: 14.65

 Enie_Contig_13847 Average Coverage: 16.14

 Enie_Contig_13848 Average Coverage: 21.31

 Enie_Contig_13849 Average Coverage: 13.98

 Enie_Contig_13850 Average Coverage: 34.37

 Enie_Contig_13851 Average Coverage: 21.81

 Enie_Contig_13852 Average Coverage: 13.20

 Enie_Contig_13853 Average Coverage: 31.04

 Enie_Contig_13856 Average Coverage: 10.79

 Enie_Contig_13859 Average Coverage: 18.89

 Enie_Contig_13860 Average Coverage: 35.34
G
 Enie_Contig_13861 Average Coverage: 13.22

 Enie_Contig_13862 Average Coverage: 11.36
tt
 Enie_Contig_13863 Average Coverage: 11.05

 Enie_Contig_13864 Average Coverage: 13.92

 Enie_Contig_13866 Average Coverage: 11.98

 Enie_Contig_13867 Average Coverage: 16.03

 Enie_Contig_13868 Average Coverage: 15.51

 Enie_Contig_13869 Average Coverage: 31.78

 Enie_Contig_13871 Average Coverage: 15.12

 Enie_Contig_13873 Average Coverage: 10.14
t
 Enie_Contig_13875 Average Coverage: 11.40

 Enie_Contig_13877 Average Coverage: 16.09

 Enie_Contig_13880 Average Coverage: 15.39

 Enie_Contig_13886 Average Coverage: 25.72

 Enie_Contig_13889 Average Coverage: 15.41

 Enie_Contig_13890 Average Coverage: 17.08
t
 Enie_Contig_13892 Average Coverage: 19.19

 Enie_Contig_13894 Average Coverage: 15.75

 Enie_Contig_13896 Average Coverage: 16.84

 Enie_Contig_13898 Average Coverage: 11.78
G
 Enie_Contig_13900 Average Coverage: 15.29

 Enie_Contig_13901 Average Coverage: 16.17

 Enie_Contig_13902 Average Coverage: 15.82

 Enie_Contig_13903 Average Coverage: 10.06
t
 Enie_Contig_13905 Average Coverage: 15.02

 Enie_Contig_13906 Average Coverage: 14.06

 Enie_Contig_13909 Average Coverage: 22.23

 Enie_Contig_13910 Average Coverage: 31.83

 Enie_Contig_13912 Average Coverage: 18.53
t
 Enie_Contig_13913 Average Coverage: 10.13

 Enie_Contig_13915 Average Coverage: 14.12

 Enie_Contig_13916 Average Coverage: 14.18

 Enie_Contig_13918 Average Coverage: 16.84

 Enie_Contig_13919 Average Coverage: 12.58

 Enie_Contig_13921 Average Coverage: 8.92

 Enie_Contig_13922 Average Coverage: 20.07

 Enie_Contig_13923 Average Coverage: 13.29

 Enie_Contig_13927 Average Coverage: 14.84

 Enie_Contig_13928 Average Coverage: 15.65

 Enie_Contig_13929 Average Coverage: 13.59

 Enie_Contig_13931 Average Coverage: 14.74

 Enie_Contig_13932 Average Coverage: 27.81

 Enie_Contig_13933 Average Coverage: 13.75
t
 Enie_Contig_13935 Average Coverage: 15.38
G
 Enie_Contig_13937 Average Coverage: 13.42

 Enie_Contig_13938 Average Coverage: 34.98

 Enie_Contig_13941 Average Coverage: 14.74
G
 Enie_Contig_13943 Average Coverage: 12.78
t
 Enie_Contig_13944 Average Coverage: 17.23

 Enie_Contig_13945 Average Coverage: 14.52

 Enie_Contig_13950 Average Coverage: 9.66

 Enie_Contig_13951 Average Coverage: 15.87

 Enie_Contig_13952 Average Coverage: 16.66

 Enie_Contig_13953 Average Coverage: 9.12
t
 Enie_Contig_13954 Average Coverage: 11.40

 Enie_Contig_13955 Average Coverage: 31.29

 Enie_Contig_13956 Average Coverage: 14.94

 Enie_Contig_13959 Average Coverage: 15.38

 Enie_Contig_13961 Average Coverage: 16.01

 Enie_Contig_13963 Average Coverage: 11.61

 Enie_Contig_13964 Average Coverage: 16.45

 Enie_Contig_13967 Average Coverage: 22.12

 Enie_Contig_13969 Average Coverage: 15.94

 Enie_Contig_13970 Average Coverage: 27.98
G
 Enie_Contig_13972 Average Coverage: 15.33

 Enie_Contig_13973 Average Coverage: 14.90

 Enie_Contig_13974 Average Coverage: 14.27

 Enie_Contig_13978 Average Coverage: 10.88

 Enie_Contig_13979 Average Coverage: 11.17

 Enie_Contig_13980 Average Coverage: 15.21

 Enie_Contig_13981 Average Coverage: 10.86

 Enie_Contig_13982 Average Coverage: 32.69

 Enie_Contig_13984 Average Coverage: 10.52

 Enie_Contig_13985 Average Coverage: 11.43

 Enie_Contig_13986 Average Coverage: 15.04

 Enie_Contig_13987 Average Coverage: 17.54

 Enie_Contig_13990 Average Coverage: 14.60

 Enie_Contig_13991 Average Coverage: 10.96

 Enie_Contig_13992 Average Coverage: 11.75

 Enie_Contig_13993 Average Coverage: 12.33

 Enie_Contig_13994 Average Coverage: 11.40

 Enie_Contig_13995 Average Coverage: 13.07

 Enie_Contig_13996 Average Coverage: 9.11
t
 Enie_Contig_13997 Average Coverage: 21.15

 Enie_Contig_13999 Average Coverage: 13.29

 Enie_Contig_14000 Average Coverage: 13.92

 Enie_Contig_14001 Average Coverage: 17.10

 Enie_Contig_14002 Average Coverage: 16.09

 Enie_Contig_14005 Average Coverage: 10.46

 Enie_Contig_14008 Average Coverage: 12.13

 Enie_Contig_14009 Average Coverage: 23.80
Gt
 Enie_Contig_14010 Average Coverage: 14.04

 Enie_Contig_14011 Average Coverage: 11.07

 Enie_Contig_14012 Average Coverage: 15.56

 Enie_Contig_14013 Average Coverage: 13.09

 Enie_Contig_14014 Average Coverage: 15.05

 Enie_Contig_14017 Average Coverage: 12.51

 Enie_Contig_14021 Average Coverage: 11.84

 Enie_Contig_14022 Average Coverage: 10.03

 Enie_Contig_14024 Average Coverage: 20.99

 Enie_Contig_14025 Average Coverage: 12.62

 Enie_Contig_14027 Average Coverage: 14.92

 Enie_Contig_14029 Average Coverage: 12.85

 Enie_Contig_14031 Average Coverage: 26.46
G
 Enie_Contig_14032 Average Coverage: 20.19

 Enie_Contig_14033 Average Coverage: 13.09
G
 Enie_Contig_14038 Average Coverage: 39.21

 Enie_Contig_14039 Average Coverage: 18.39
t
 Enie_Contig_14040 Average Coverage: 13.16

 Enie_Contig_14041 Average Coverage: 10.43

 Enie_Contig_14043 Average Coverage: 16.90

 Enie_Contig_14046 Average Coverage: 10.85

 Enie_Contig_14048 Average Coverage: 15.47

 Enie_Contig_14049 Average Coverage: 21.89

 Enie_Contig_14050 Average Coverage: 6.39

 Enie_Contig_14053 Average Coverage: 16.54

 Enie_Contig_14054 Average Coverage: 12.33

 Enie_Contig_14055 Average Coverage: 11.88

 Enie_Contig_14058 Average Coverage: 14.05

 Enie_Contig_14059 Average Coverage: 14.61

 Enie_Contig_14061 Average Coverage: 18.49

 Enie_Contig_14063 Average Coverage: 13.40

 Enie_Contig_14064 Average Coverage: 15.28

 Enie_Contig_14065 Average Coverage: 14.14

 Enie_Contig_14068 Average Coverage: 13.55
G
 Enie_Contig_14069 Average Coverage: 17.69

 Enie_Contig_14071 Average Coverage: 19.10

 Enie_Contig_14072 Average Coverage: 9.21
t
 Enie_Contig_14074 Average Coverage: 13.80
t
 Enie_Contig_14075 Average Coverage: 14.64

 Enie_Contig_14076 Average Coverage: 19.35

 Enie_Contig_14077 Average Coverage: 13.95

 Enie_Contig_14078 Average Coverage: 12.49

 Enie_Contig_14080 Average Coverage: 10.88

 Enie_Contig_14081 Average Coverage: 14.86

 Enie_Contig_14083 Average Coverage: 11.87

 Enie_Contig_14084 Average Coverage: 15.06

 Enie_Contig_14089 Average Coverage: 32.09

 Enie_Contig_14093 Average Coverage: 18.74

 Enie_Contig_14094 Average Coverage: 15.11

 Enie_Contig_14095 Average Coverage: 12.86

 Enie_Contig_14096 Average Coverage: 15.95

 Enie_Contig_14097 Average Coverage: 11.77

 Enie_Contig_14098 Average Coverage: 16.72
t
 Enie_Contig_14099 Average Coverage: 11.80

 Enie_Contig_14100 Average Coverage: 12.96

 Enie_Contig_14101 Average Coverage: 14.57

 Enie_Contig_14105 Average Coverage: 22.86

 Enie_Contig_14106 Average Coverage: 17.29

 Enie_Contig_14107 Average Coverage: 11.51

 Enie_Contig_14108 Average Coverage: 10.59

 Enie_Contig_14109 Average Coverage: 12.75

 Enie_Contig_14111 Average Coverage: 15.32

 Enie_Contig_14112 Average Coverage: 19.13

 Enie_Contig_14113 Average Coverage: 19.60

 Enie_Contig_14114 Average Coverage: 14.28

 Enie_Contig_14115 Average Coverage: 15.64

 Enie_Contig_14116 Average Coverage: 13.26

 Enie_Contig_14117 Average Coverage: 15.57

 Enie_Contig_14118 Average Coverage: 14.52

 Enie_Contig_14120 Average Coverage: 15.70

 Enie_Contig_14122 Average Coverage: 15.28

 Enie_Contig_14123 Average Coverage: 12.40

 Enie_Contig_14124 Average Coverage: 13.34

 Enie_Contig_14125 Average Coverage: 22.77
t
 Enie_Contig_14126 Average Coverage: 10.40

 Enie_Contig_14128 Average Coverage: 8.75
G
 Enie_Contig_14129 Average Coverage: 11.50
t
 Enie_Contig_14130 Average Coverage: 12.05

 Enie_Contig_14132 Average Coverage: 20.22

 Enie_Contig_14133 Average Coverage: 13.22

 Enie_Contig_14134 Average Coverage: 15.24

 Enie_Contig_14135 Average Coverage: 14.33

 Enie_Contig_14136 Average Coverage: 14.00
t
 Enie_Contig_14138 Average Coverage: 37.51

 Enie_Contig_14139 Average Coverage: 16.48

 Enie_Contig_14142 Average Coverage: 15.15

 Enie_Contig_14143 Average Coverage: 9.74

 Enie_Contig_14146 Average Coverage: 16.54

 Enie_Contig_14148 Average Coverage: 18.11

 Enie_Contig_14149 Average Coverage: 11.31

 Enie_Contig_14150 Average Coverage: 14.99

 Enie_Contig_14151 Average Coverage: 12.63

 Enie_Contig_14152 Average Coverage: 14.97

 Enie_Contig_14160 Average Coverage: 12.95

 Enie_Contig_14162 Average Coverage: 32.07

 Enie_Contig_14164 Average Coverage: 12.41

 Enie_Contig_14165 Average Coverage: 15.64

 Enie_Contig_14166 Average Coverage: 28.56

 Enie_Contig_14167 Average Coverage: 7.95

 Enie_Contig_14168 Average Coverage: 14.74

 Enie_Contig_14170 Average Coverage: 16.51

 Enie_Contig_14171 Average Coverage: 14.47

 Enie_Contig_14174 Average Coverage: 13.54

 Enie_Contig_14175 Average Coverage: 36.77
tGG
 Enie_Contig_14176 Average Coverage: 24.57

 Enie_Contig_14177 Average Coverage: 14.85

 Enie_Contig_14182 Average Coverage: 14.97
t
 Enie_Contig_14184 Average Coverage: 10.84
t
 Enie_Contig_14185 Average Coverage: 14.88

 Enie_Contig_14186 Average Coverage: 12.16

 Enie_Contig_14187 Average Coverage: 13.28

 Enie_Contig_14188 Average Coverage: 15.50

 Enie_Contig_14189 Average Coverage: 13.67

 Enie_Contig_14192 Average Coverage: 14.49

 Enie_Contig_14193 Average Coverage: 28.47

 Enie_Contig_14194 Average Coverage: 12.35

 Enie_Contig_14197 Average Coverage: 14.90

 Enie_Contig_14201 Average Coverage: 14.36

 Enie_Contig_14202 Average Coverage: 15.15

 Enie_Contig_14205 Average Coverage: 14.14

 Enie_Contig_14206 Average Coverage: 17.80

 Enie_Contig_14207 Average Coverage: 21.91

 Enie_Contig_14208 Average Coverage: 14.03

 Enie_Contig_14209 Average Coverage: 14.52

 Enie_Contig_14211 Average Coverage: 15.42

 Enie_Contig_14212 Average Coverage: 18.29
G
 Enie_Contig_14213 Average Coverage: 14.17

 Enie_Contig_14214 Average Coverage: 18.59

 Enie_Contig_14215 Average Coverage: 12.08

 Enie_Contig_14216 Average Coverage: 13.62

 Enie_Contig_14217 Average Coverage: 30.39

 Enie_Contig_14219 Average Coverage: 12.80

 Enie_Contig_14221 Average Coverage: 12.89

 Enie_Contig_14222 Average Coverage: 31.49

 Enie_Contig_14224 Average Coverage: 10.57

 Enie_Contig_14225 Average Coverage: 19.90

 Enie_Contig_14226 Average Coverage: 12.43

 Enie_Contig_14227 Average Coverage: 16.21

 Enie_Contig_14228 Average Coverage: 10.64

 Enie_Contig_14230 Average Coverage: 8.97

 Enie_Contig_14231 Average Coverage: 14.34

 Enie_Contig_14233 Average Coverage: 16.77
G
 Enie_Contig_14235 Average Coverage: 13.52

 Enie_Contig_14236 Average Coverage: 15.02

 Enie_Contig_14244 Average Coverage: 7.44

 Enie_Contig_14245 Average Coverage: 8.70

 Enie_Contig_14246 Average Coverage: 23.86

 Enie_Contig_14247 Average Coverage: 15.70

 Enie_Contig_14248 Average Coverage: 13.43

 Enie_Contig_14249 Average Coverage: 18.13

 Enie_Contig_14251 Average Coverage: 10.92

 Enie_Contig_14252 Average Coverage: 23.51

 Enie_Contig_14253 Average Coverage: 13.03
tG
 Enie_Contig_14254 Average Coverage: 15.83

 Enie_Contig_14256 Average Coverage: 14.40

 Enie_Contig_14258 Average Coverage: 13.00

 Enie_Contig_14259 Average Coverage: 16.58

 Enie_Contig_14260 Average Coverage: 35.20

 Enie_Contig_14261 Average Coverage: 15.57

 Enie_Contig_14264 Average Coverage: 14.60

 Enie_Contig_14266 Average Coverage: 14.35

 Enie_Contig_14267 Average Coverage: 13.87

 Enie_Contig_14268 Average Coverage: 12.20

 Enie_Contig_14270 Average Coverage: 13.49

 Enie_Contig_14272 Average Coverage: 16.03

 Enie_Contig_14275 Average Coverage: 9.73

 Enie_Contig_14276 Average Coverage: 11.89

 Enie_Contig_14278 Average Coverage: 14.41

 Enie_Contig_14279 Average Coverage: 22.46

 Enie_Contig_14281 Average Coverage: 13.86

 Enie_Contig_14282 Average Coverage: 7.21

 Enie_Contig_14283 Average Coverage: 12.91

 Enie_Contig_14284 Average Coverage: 19.93
t
 Enie_Contig_14285 Average Coverage: 14.47

 Enie_Contig_14286 Average Coverage: 12.45

 Enie_Contig_14287 Average Coverage: 12.92

 Enie_Contig_14288 Average Coverage: 15.83

 Enie_Contig_14289 Average Coverage: 11.66

 Enie_Contig_14290 Average Coverage: 8.89
G
 Enie_Contig_14291 Average Coverage: 18.06

 Enie_Contig_14292 Average Coverage: 11.19

 Enie_Contig_14293 Average Coverage: 28.52

 Enie_Contig_14295 Average Coverage: 11.76

 Enie_Contig_14297 Average Coverage: 20.53

 Enie_Contig_14299 Average Coverage: 25.42

 Enie_Contig_14300 Average Coverage: 14.51

 Enie_Contig_14302 Average Coverage: 30.32

 Enie_Contig_14304 Average Coverage: 10.58
t
 Enie_Contig_14305 Average Coverage: 23.16

 Enie_Contig_14309 Average Coverage: 15.42

 Enie_Contig_14310 Average Coverage: 20.53

 Enie_Contig_14311 Average Coverage: 16.27

 Enie_Contig_14312 Average Coverage: 19.28

 Enie_Contig_14314 Average Coverage: 11.59

 Enie_Contig_14316 Average Coverage: 15.92

 Enie_Contig_14317 Average Coverage: 19.87

 Enie_Contig_14318 Average Coverage: 16.01

 Enie_Contig_14319 Average Coverage: 19.80

 Enie_Contig_14320 Average Coverage: 12.47

 Enie_Contig_14322 Average Coverage: 16.21

 Enie_Contig_14323 Average Coverage: 11.74

 Enie_Contig_14324 Average Coverage: 15.68
t
 Enie_Contig_14325 Average Coverage: 13.93

 Enie_Contig_14327 Average Coverage: 16.32

 Enie_Contig_14328 Average Coverage: 24.32

 Enie_Contig_14330 Average Coverage: 14.00

 Enie_Contig_14331 Average Coverage: 15.61

 Enie_Contig_14332 Average Coverage: 13.23

 Enie_Contig_14334 Average Coverage: 13.00

 Enie_Contig_14335 Average Coverage: 14.87

 Enie_Contig_14336 Average Coverage: 14.00

 Enie_Contig_14337 Average Coverage: 14.86

 Enie_Contig_14338 Average Coverage: 21.00

 Enie_Contig_14339 Average Coverage: 14.98

 Enie_Contig_14340 Average Coverage: 5.95

 Enie_Contig_14341 Average Coverage: 14.42

 Enie_Contig_14342 Average Coverage: 13.83

 Enie_Contig_14343 Average Coverage: 10.74

 Enie_Contig_14344 Average Coverage: 16.09

 Enie_Contig_14345 Average Coverage: 13.80

 Enie_Contig_14348 Average Coverage: 22.67

 Enie_Contig_14350 Average Coverage: 14.96

 Enie_Contig_14352 Average Coverage: 30.43

 Enie_Contig_14353 Average Coverage: 17.02

 Enie_Contig_14355 Average Coverage: 16.17

 Enie_Contig_14356 Average Coverage: 14.47

 Enie_Contig_14357 Average Coverage: 12.34
G
 Enie_Contig_14360 Average Coverage: 13.40

 Enie_Contig_14361 Average Coverage: 15.58

 Enie_Contig_14362 Average Coverage: 16.45

 Enie_Contig_14364 Average Coverage: 17.84
t
 Enie_Contig_14366 Average Coverage: 12.44

 Enie_Contig_14368 Average Coverage: 16.60

 Enie_Contig_14369 Average Coverage: 12.20

 Enie_Contig_14371 Average Coverage: 15.48

 Enie_Contig_14372 Average Coverage: 15.91

 Enie_Contig_14374 Average Coverage: 27.65

 Enie_Contig_14375 Average Coverage: 16.17

 Enie_Contig_14376 Average Coverage: 15.10

 Enie_Contig_14377 Average Coverage: 14.71

 Enie_Contig_14379 Average Coverage: 14.55

 Enie_Contig_14380 Average Coverage: 17.93

 Enie_Contig_14382 Average Coverage: 9.79
G
 Enie_Contig_14383 Average Coverage: 30.20
t
 Enie_Contig_14386 Average Coverage: 13.52

 Enie_Contig_14388 Average Coverage: 10.14

 Enie_Contig_14389 Average Coverage: 38.95

 Enie_Contig_14391 Average Coverage: 13.28

 Enie_Contig_14392 Average Coverage: 16.77

 Enie_Contig_14395 Average Coverage: 10.07

 Enie_Contig_14399 Average Coverage: 7.35

 Enie_Contig_14401 Average Coverage: 11.72

 Enie_Contig_14404 Average Coverage: 14.78

 Enie_Contig_14405 Average Coverage: 14.51

 Enie_Contig_14407 Average Coverage: 10.57

 Enie_Contig_14409 Average Coverage: 13.80
t
 Enie_Contig_14412 Average Coverage: 14.24
G
 Enie_Contig_14414 Average Coverage: 16.61

 Enie_Contig_14415 Average Coverage: 14.21

 Enie_Contig_14418 Average Coverage: 15.56

 Enie_Contig_14419 Average Coverage: 31.22

 Enie_Contig_14420 Average Coverage: 14.89

 Enie_Contig_14421 Average Coverage: 14.84

 Enie_Contig_14423 Average Coverage: 14.97
G
 Enie_Contig_14425 Average Coverage: 15.06

 Enie_Contig_14426 Average Coverage: 13.09
t
 Enie_Contig_14427 Average Coverage: 19.28

 Enie_Contig_14428 Average Coverage: 9.92

 Enie_Contig_14429 Average Coverage: 15.67

 Enie_Contig_14430 Average Coverage: 12.77

 Enie_Contig_14431 Average Coverage: 10.09

 Enie_Contig_14434 Average Coverage: 15.21

 Enie_Contig_14435 Average Coverage: 17.59

 Enie_Contig_14437 Average Coverage: 10.42

 Enie_Contig_14438 Average Coverage: 15.23

 Enie_Contig_14439 Average Coverage: 7.13

 Enie_Contig_14441 Average Coverage: 10.54
t
 Enie_Contig_14442 Average Coverage: 14.52

 Enie_Contig_14444 Average Coverage: 12.46

 Enie_Contig_14447 Average Coverage: 10.68

 Enie_Contig_14448 Average Coverage: 11.13

 Enie_Contig_14450 Average Coverage: 12.58

 Enie_Contig_14451 Average Coverage: 7.61

 Enie_Contig_14452 Average Coverage: 12.19

 Enie_Contig_14454 Average Coverage: 16.38

 Enie_Contig_14455 Average Coverage: 16.79

 Enie_Contig_14456 Average Coverage: 11.74

 Enie_Contig_14458 Average Coverage: 11.17

 Enie_Contig_14459 Average Coverage: 16.32
G
 Enie_Contig_14460 Average Coverage: 14.27

 Enie_Contig_14461 Average Coverage: 13.91

 Enie_Contig_14464 Average Coverage: 25.22

 Enie_Contig_14465 Average Coverage: 27.83

 Enie_Contig_14466 Average Coverage: 13.01

 Enie_Contig_14467 Average Coverage: 16.70
Gt
 Enie_Contig_14468 Average Coverage: 35.36

 Enie_Contig_14469 Average Coverage: 14.72
tt
 Enie_Contig_14470 Average Coverage: 13.77
t
 Enie_Contig_14474 Average Coverage: 14.88

 Enie_Contig_14475 Average Coverage: 19.56

 Enie_Contig_14476 Average Coverage: 17.45

 Enie_Contig_14478 Average Coverage: 19.99

 Enie_Contig_14479 Average Coverage: 13.30

 Enie_Contig_14480 Average Coverage: 14.34

 Enie_Contig_14481 Average Coverage: 12.43

 Enie_Contig_14482 Average Coverage: 14.17

 Enie_Contig_14484 Average Coverage: 18.67
G
 Enie_Contig_14485 Average Coverage: 15.43

 Enie_Contig_14487 Average Coverage: 17.55

 Enie_Contig_14488 Average Coverage: 8.97

 Enie_Contig_14489 Average Coverage: 13.19

 Enie_Contig_14491 Average Coverage: 10.98

 Enie_Contig_14492 Average Coverage: 9.87

 Enie_Contig_14493 Average Coverage: 13.76
t
 Enie_Contig_14496 Average Coverage: 10.11

 Enie_Contig_14497 Average Coverage: 12.92

 Enie_Contig_14498 Average Coverage: 14.25

 Enie_Contig_14500 Average Coverage: 19.02

 Enie_Contig_14501 Average Coverage: 17.03

 Enie_Contig_14503 Average Coverage: 18.04

 Enie_Contig_14504 Average Coverage: 7.31

 Enie_Contig_14508 Average Coverage: 13.17
G
 Enie_Contig_14511 Average Coverage: 17.23

 Enie_Contig_14512 Average Coverage: 16.25

 Enie_Contig_14514 Average Coverage: 16.40
t
 Enie_Contig_14515 Average Coverage: 14.00

 Enie_Contig_14520 Average Coverage: 14.55

 Enie_Contig_14521 Average Coverage: 16.59

 Enie_Contig_14523 Average Coverage: 27.49

 Enie_Contig_14524 Average Coverage: 14.44

 Enie_Contig_14526 Average Coverage: 34.69

 Enie_Contig_14527 Average Coverage: 24.54

 Enie_Contig_14528 Average Coverage: 14.04

 Enie_Contig_14529 Average Coverage: 14.02

 Enie_Contig_14531 Average Coverage: 18.04

 Enie_Contig_14532 Average Coverage: 13.09

 Enie_Contig_14533 Average Coverage: 14.58

 Enie_Contig_14534 Average Coverage: 14.07
t
 Enie_Contig_14535 Average Coverage: 14.39

 Enie_Contig_14536 Average Coverage: 11.61

 Enie_Contig_14539 Average Coverage: 16.47
t
 Enie_Contig_14542 Average Coverage: 27.55

 Enie_Contig_14543 Average Coverage: 18.69

 Enie_Contig_14546 Average Coverage: 13.02

 Enie_Contig_14547 Average Coverage: 13.29

 Enie_Contig_14548 Average Coverage: 15.47

 Enie_Contig_14550 Average Coverage: 27.76

 Enie_Contig_14551 Average Coverage: 10.43

 Enie_Contig_14552 Average Coverage: 14.22
G
 Enie_Contig_14555 Average Coverage: 23.10

 Enie_Contig_14556 Average Coverage: 12.71
t
 Enie_Contig_14557 Average Coverage: 17.88

 Enie_Contig_14559 Average Coverage: 14.18

 Enie_Contig_14561 Average Coverage: 11.07

 Enie_Contig_14562 Average Coverage: 13.30

 Enie_Contig_14563 Average Coverage: 16.94
t
 Enie_Contig_14564 Average Coverage: 28.91

 Enie_Contig_14565 Average Coverage: 25.05

 Enie_Contig_14566 Average Coverage: 14.91

 Enie_Contig_14569 Average Coverage: 13.56

 Enie_Contig_14570 Average Coverage: 13.01

 Enie_Contig_14571 Average Coverage: 13.72

 Enie_Contig_14572 Average Coverage: 14.03

 Enie_Contig_14573 Average Coverage: 15.10

 Enie_Contig_14578 Average Coverage: 14.55

 Enie_Contig_14581 Average Coverage: 12.61

 Enie_Contig_14582 Average Coverage: 33.86

 Enie_Contig_14584 Average Coverage: 14.84
t
 Enie_Contig_14585 Average Coverage: 16.48

 Enie_Contig_14587 Average Coverage: 13.76

 Enie_Contig_14588 Average Coverage: 12.83

 Enie_Contig_14589 Average Coverage: 13.97

 Enie_Contig_14590 Average Coverage: 17.58

 Enie_Contig_14591 Average Coverage: 15.95

 Enie_Contig_14594 Average Coverage: 33.02

 Enie_Contig_14598 Average Coverage: 13.91

 Enie_Contig_14601 Average Coverage: 13.14

 Enie_Contig_14602 Average Coverage: 20.48

 Enie_Contig_14603 Average Coverage: 14.26

 Enie_Contig_14604 Average Coverage: 16.03

 Enie_Contig_14606 Average Coverage: 12.67
G
 Enie_Contig_14615 Average Coverage: 10.79

 Enie_Contig_14616 Average Coverage: 21.63

 Enie_Contig_14621 Average Coverage: 18.58

 Enie_Contig_14622 Average Coverage: 18.11

 Enie_Contig_14623 Average Coverage: 19.61

 Enie_Contig_14624 Average Coverage: 14.18

 Enie_Contig_14626 Average Coverage: 11.58

 Enie_Contig_14627 Average Coverage: 21.13

 Enie_Contig_14628 Average Coverage: 14.84

 Enie_Contig_14629 Average Coverage: 18.85

 Enie_Contig_14630 Average Coverage: 14.21

 Enie_Contig_14631 Average Coverage: 16.62

 Enie_Contig_14632 Average Coverage: 29.63

 Enie_Contig_14633 Average Coverage: 15.69
t
 Enie_Contig_14634 Average Coverage: 39.31
t
 Enie_Contig_14636 Average Coverage: 29.46

 Enie_Contig_14637 Average Coverage: 15.23

 Enie_Contig_14638 Average Coverage: 10.98
t
 Enie_Contig_14640 Average Coverage: 17.25

 Enie_Contig_14641 Average Coverage: 14.65

 Enie_Contig_14643 Average Coverage: 19.31

 Enie_Contig_14644 Average Coverage: 13.66

 Enie_Contig_14645 Average Coverage: 13.18

 Enie_Contig_14646 Average Coverage: 13.41

 Enie_Contig_14647 Average Coverage: 14.02

 Enie_Contig_14649 Average Coverage: 13.96

 Enie_Contig_14652 Average Coverage: 25.96

 Enie_Contig_14653 Average Coverage: 20.31

 Enie_Contig_14654 Average Coverage: 19.53

 Enie_Contig_14656 Average Coverage: 15.63

 Enie_Contig_14657 Average Coverage: 11.74

 Enie_Contig_14658 Average Coverage: 15.96

 Enie_Contig_14660 Average Coverage: 15.10

 Enie_Contig_14661 Average Coverage: 14.26

 Enie_Contig_14662 Average Coverage: 13.74

 Enie_Contig_14663 Average Coverage: 12.83

 Enie_Contig_14664 Average Coverage: 13.03

 Enie_Contig_14665 Average Coverage: 27.19

 Enie_Contig_14666 Average Coverage: 15.81

 Enie_Contig_14667 Average Coverage: 29.23

 Enie_Contig_14668 Average Coverage: 13.66

 Enie_Contig_14671 Average Coverage: 12.34

 Enie_Contig_14672 Average Coverage: 13.74

 Enie_Contig_14675 Average Coverage: 14.56

 Enie_Contig_14676 Average Coverage: 17.28

 Enie_Contig_14677 Average Coverage: 13.07

 Enie_Contig_14678 Average Coverage: 9.62

 Enie_Contig_14680 Average Coverage: 18.94

 Enie_Contig_14681 Average Coverage: 14.88

 Enie_Contig_14683 Average Coverage: 14.63

 Enie_Contig_14685 Average Coverage: 23.23

 Enie_Contig_14687 Average Coverage: 14.09

 Enie_Contig_14689 Average Coverage: 16.82

 Enie_Contig_14690 Average Coverage: 15.30

 Enie_Contig_14691 Average Coverage: 13.18
G
 Enie_Contig_14695 Average Coverage: 14.28

 Enie_Contig_14696 Average Coverage: 17.65

 Enie_Contig_14698 Average Coverage: 19.01

 Enie_Contig_14701 Average Coverage: 13.04

 Enie_Contig_14703 Average Coverage: 14.73

 Enie_Contig_14704 Average Coverage: 11.70

 Enie_Contig_14705 Average Coverage: 6.85

 Enie_Contig_14706 Average Coverage: 18.47

 Enie_Contig_14707 Average Coverage: 29.43

 Enie_Contig_14708 Average Coverage: 32.38

 Enie_Contig_14709 Average Coverage: 19.11

 Enie_Contig_14710 Average Coverage: 12.15

 Enie_Contig_14711 Average Coverage: 29.01
G
 Enie_Contig_14714 Average Coverage: 17.68
G
 Enie_Contig_14715 Average Coverage: 11.11

 Enie_Contig_14716 Average Coverage: 15.33

 Enie_Contig_14717 Average Coverage: 12.88

 Enie_Contig_14718 Average Coverage: 14.42

 Enie_Contig_14721 Average Coverage: 13.47

 Enie_Contig_14722 Average Coverage: 13.49

 Enie_Contig_14724 Average Coverage: 13.02

 Enie_Contig_14727 Average Coverage: 14.92

 Enie_Contig_14728 Average Coverage: 14.90

 Enie_Contig_14729 Average Coverage: 14.68

 Enie_Contig_14730 Average Coverage: 14.24

 Enie_Contig_14731 Average Coverage: 16.42

 Enie_Contig_14732 Average Coverage: 18.70

 Enie_Contig_14733 Average Coverage: 13.31

 Enie_Contig_14734 Average Coverage: 27.94

 Enie_Contig_14736 Average Coverage: 27.89

 Enie_Contig_14739 Average Coverage: 14.50

 Enie_Contig_14741 Average Coverage: 16.27

 Enie_Contig_14743 Average Coverage: 14.74

 Enie_Contig_14744 Average Coverage: 11.28

 Enie_Contig_14745 Average Coverage: 16.70

 Enie_Contig_14746 Average Coverage: 18.55

 Enie_Contig_14747 Average Coverage: 17.41

 Enie_Contig_14748 Average Coverage: 12.34

 Enie_Contig_14750 Average Coverage: 13.91

 Enie_Contig_14752 Average Coverage: 14.46

 Enie_Contig_14753 Average Coverage: 13.44

 Enie_Contig_14754 Average Coverage: 14.95

 Enie_Contig_14756 Average Coverage: 15.35

 Enie_Contig_14759 Average Coverage: 14.27

 Enie_Contig_14763 Average Coverage: 8.83

 Enie_Contig_14764 Average Coverage: 15.40

 Enie_Contig_14767 Average Coverage: 9.23

 Enie_Contig_14768 Average Coverage: 12.63

 Enie_Contig_14774 Average Coverage: 8.70

 Enie_Contig_14776 Average Coverage: 14.33
t
 Enie_Contig_14777 Average Coverage: 14.64

 Enie_Contig_14778 Average Coverage: 15.30
G
 Enie_Contig_14780 Average Coverage: 11.03

 Enie_Contig_14781 Average Coverage: 25.38

 Enie_Contig_14782 Average Coverage: 14.18

 Enie_Contig_14783 Average Coverage: 26.92

 Enie_Contig_14784 Average Coverage: 15.60

 Enie_Contig_14785 Average Coverage: 13.94

 Enie_Contig_14786 Average Coverage: 9.48

 Enie_Contig_14787 Average Coverage: 15.10

 Enie_Contig_14788 Average Coverage: 13.68

 Enie_Contig_14789 Average Coverage: 15.71

 Enie_Contig_14790 Average Coverage: 12.41
G
 Enie_Contig_14791 Average Coverage: 14.50

 Enie_Contig_14792 Average Coverage: 15.79

 Enie_Contig_14793 Average Coverage: 13.04

 Enie_Contig_14795 Average Coverage: 13.42

 Enie_Contig_14797 Average Coverage: 12.22

 Enie_Contig_14801 Average Coverage: 25.43

 Enie_Contig_14802 Average Coverage: 12.52

 Enie_Contig_14805 Average Coverage: 15.32

 Enie_Contig_14808 Average Coverage: 10.03

 Enie_Contig_14809 Average Coverage: 16.45

 Enie_Contig_14810 Average Coverage: 33.33

 Enie_Contig_14812 Average Coverage: 13.43

 Enie_Contig_14813 Average Coverage: 14.67

 Enie_Contig_14814 Average Coverage: 14.93
Gt
 Enie_Contig_14815 Average Coverage: 16.36

 Enie_Contig_14816 Average Coverage: 32.67

 Enie_Contig_14818 Average Coverage: 16.21

 Enie_Contig_14819 Average Coverage: 15.08

 Enie_Contig_14820 Average Coverage: 11.32
G
 Enie_Contig_14822 Average Coverage: 12.21

 Enie_Contig_14823 Average Coverage: 15.74
G
 Enie_Contig_14824 Average Coverage: 18.16

 Enie_Contig_14825 Average Coverage: 18.51

 Enie_Contig_14827 Average Coverage: 15.12
t
 Enie_Contig_14828 Average Coverage: 15.75

 Enie_Contig_14830 Average Coverage: 9.52

 Enie_Contig_14832 Average Coverage: 15.58

 Enie_Contig_14833 Average Coverage: 21.66

 Enie_Contig_14837 Average Coverage: 13.73

 Enie_Contig_14838 Average Coverage: 13.02

 Enie_Contig_14839 Average Coverage: 23.36

 Enie_Contig_14841 Average Coverage: 14.17
G
 Enie_Contig_14842 Average Coverage: 17.79

 Enie_Contig_14843 Average Coverage: 13.63

 Enie_Contig_14845 Average Coverage: 35.74
G
 Enie_Contig_14846 Average Coverage: 13.13

 Enie_Contig_14847 Average Coverage: 16.25
G
 Enie_Contig_14848 Average Coverage: 31.57

 Enie_Contig_14851 Average Coverage: 14.91
t
 Enie_Contig_14852 Average Coverage: 20.59

 Enie_Contig_14854 Average Coverage: 15.48

 Enie_Contig_14855 Average Coverage: 11.91

 Enie_Contig_14856 Average Coverage: 9.80

 Enie_Contig_14857 Average Coverage: 13.32

 Enie_Contig_14860 Average Coverage: 12.98

 Enie_Contig_14861 Average Coverage: 13.20

 Enie_Contig_14864 Average Coverage: 14.99

 Enie_Contig_14865 Average Coverage: 29.30

 Enie_Contig_14867 Average Coverage: 12.15

 Enie_Contig_14868 Average Coverage: 11.45

 Enie_Contig_14869 Average Coverage: 14.13

 Enie_Contig_14871 Average Coverage: 13.56

 Enie_Contig_14872 Average Coverage: 14.29

 Enie_Contig_14874 Average Coverage: 21.89

 Enie_Contig_14876 Average Coverage: 13.93

 Enie_Contig_14877 Average Coverage: 14.16

 Enie_Contig_14878 Average Coverage: 10.02

 Enie_Contig_14880 Average Coverage: 14.93

 Enie_Contig_14881 Average Coverage: 13.65

 Enie_Contig_14882 Average Coverage: 14.50

 Enie_Contig_14883 Average Coverage: 12.77

 Enie_Contig_14884 Average Coverage: 13.93

 Enie_Contig_14886 Average Coverage: 14.13

 Enie_Contig_14890 Average Coverage: 36.53
tt
 Enie_Contig_14891 Average Coverage: 13.69

 Enie_Contig_14892 Average Coverage: 11.51

 Enie_Contig_14893 Average Coverage: 15.03

 Enie_Contig_14894 Average Coverage: 11.72

 Enie_Contig_14895 Average Coverage: 21.44

 Enie_Contig_14896 Average Coverage: 39.20

 Enie_Contig_14897 Average Coverage: 12.46

 Enie_Contig_14898 Average Coverage: 8.64

 Enie_Contig_14899 Average Coverage: 15.11

 Enie_Contig_14900 Average Coverage: 15.67

 Enie_Contig_14901 Average Coverage: 14.26

 Enie_Contig_14904 Average Coverage: 14.94

 Enie_Contig_14906 Average Coverage: 15.77

 Enie_Contig_14907 Average Coverage: 33.74

 Enie_Contig_14910 Average Coverage: 25.55

 Enie_Contig_14911 Average Coverage: 19.65

 Enie_Contig_14912 Average Coverage: 14.57

 Enie_Contig_14913 Average Coverage: 19.20
G
 Enie_Contig_14914 Average Coverage: 12.29

 Enie_Contig_14915 Average Coverage: 13.54
t
 Enie_Contig_14916 Average Coverage: 10.12

 Enie_Contig_14920 Average Coverage: 15.54

 Enie_Contig_14924 Average Coverage: 14.02

 Enie_Contig_14925 Average Coverage: 36.85

 Enie_Contig_14926 Average Coverage: 15.85

 Enie_Contig_14927 Average Coverage: 14.96

 Enie_Contig_14928 Average Coverage: 14.71

 Enie_Contig_14929 Average Coverage: 16.22

 Enie_Contig_14930 Average Coverage: 12.49

 Enie_Contig_14931 Average Coverage: 14.91

 Enie_Contig_14932 Average Coverage: 15.33

 Enie_Contig_14933 Average Coverage: 27.35

 Enie_Contig_14935 Average Coverage: 15.87

 Enie_Contig_14936 Average Coverage: 15.48

 Enie_Contig_14937 Average Coverage: 15.53

 Enie_Contig_14938 Average Coverage: 33.76
G
 Enie_Contig_14939 Average Coverage: 13.05

 Enie_Contig_14941 Average Coverage: 16.74

 Enie_Contig_14943 Average Coverage: 13.71

 Enie_Contig_14944 Average Coverage: 14.37

 Enie_Contig_14946 Average Coverage: 14.54

 Enie_Contig_14947 Average Coverage: 23.95

 Enie_Contig_14948 Average Coverage: 15.14

 Enie_Contig_14949 Average Coverage: 18.04

 Enie_Contig_14951 Average Coverage: 13.25

 Enie_Contig_14952 Average Coverage: 10.68

 Enie_Contig_14954 Average Coverage: 11.40

 Enie_Contig_14955 Average Coverage: 10.88

 Enie_Contig_14956 Average Coverage: 12.70

 Enie_Contig_14957 Average Coverage: 13.56

 Enie_Contig_14958 Average Coverage: 10.95

 Enie_Contig_14959 Average Coverage: 17.77

 Enie_Contig_14960 Average Coverage: 13.45

 Enie_Contig_14961 Average Coverage: 16.30

 Enie_Contig_14962 Average Coverage: 7.70

 Enie_Contig_14963 Average Coverage: 14.61

 Enie_Contig_14965 Average Coverage: 13.91

 Enie_Contig_14967 Average Coverage: 15.89

 Enie_Contig_14969 Average Coverage: 20.45

 Enie_Contig_14971 Average Coverage: 20.40

 Enie_Contig_14972 Average Coverage: 12.16

 Enie_Contig_14973 Average Coverage: 12.71

 Enie_Contig_14976 Average Coverage: 13.68

 Enie_Contig_14977 Average Coverage: 5.71

 Enie_Contig_14978 Average Coverage: 22.51

 Enie_Contig_14979 Average Coverage: 26.84

 Enie_Contig_14981 Average Coverage: 16.72

 Enie_Contig_14983 Average Coverage: 10.76

 Enie_Contig_14984 Average Coverage: 15.58

 Enie_Contig_14985 Average Coverage: 19.17

 Enie_Contig_14988 Average Coverage: 22.56

 Enie_Contig_14989 Average Coverage: 17.02

 Enie_Contig_14990 Average Coverage: 13.60

 Enie_Contig_14991 Average Coverage: 10.33

 Enie_Contig_14992 Average Coverage: 23.27
t
 Enie_Contig_14993 Average Coverage: 16.88

 Enie_Contig_14995 Average Coverage: 14.68

 Enie_Contig_14997 Average Coverage: 13.76

 Enie_Contig_14998 Average Coverage: 14.85

 Enie_Contig_14999 Average Coverage: 14.06

 Enie_Contig_15001 Average Coverage: 15.33

 Enie_Contig_15002 Average Coverage: 24.27

 Enie_Contig_15003 Average Coverage: 10.65

 Enie_Contig_15005 Average Coverage: 13.35

 Enie_Contig_15009 Average Coverage: 10.79

 Enie_Contig_15010 Average Coverage: 14.17

 Enie_Contig_15011 Average Coverage: 11.80

 Enie_Contig_15013 Average Coverage: 16.37

 Enie_Contig_15014 Average Coverage: 13.08

 Enie_Contig_15015 Average Coverage: 20.38

 Enie_Contig_15016 Average Coverage: 8.13

 Enie_Contig_15017 Average Coverage: 13.53

 Enie_Contig_15018 Average Coverage: 8.96

 Enie_Contig_15019 Average Coverage: 10.78

 Enie_Contig_15021 Average Coverage: 20.86

 Enie_Contig_15023 Average Coverage: 19.71

 Enie_Contig_15025 Average Coverage: 13.58

 Enie_Contig_15028 Average Coverage: 27.95
t
 Enie_Contig_15029 Average Coverage: 13.31
G
 Enie_Contig_15030 Average Coverage: 21.97
t
 Enie_Contig_15032 Average Coverage: 21.03

 Enie_Contig_15036 Average Coverage: 15.18

 Enie_Contig_15037 Average Coverage: 27.29

 Enie_Contig_15038 Average Coverage: 28.77

 Enie_Contig_15039 Average Coverage: 16.72
t
 Enie_Contig_15040 Average Coverage: 12.66

 Enie_Contig_15041 Average Coverage: 15.20

 Enie_Contig_15042 Average Coverage: 16.29
t
 Enie_Contig_15045 Average Coverage: 11.52

 Enie_Contig_15048 Average Coverage: 13.81

 Enie_Contig_15049 Average Coverage: 15.37

 Enie_Contig_15050 Average Coverage: 14.57

 Enie_Contig_15051 Average Coverage: 17.82

 Enie_Contig_15052 Average Coverage: 20.70

 Enie_Contig_15053 Average Coverage: 19.01

 Enie_Contig_15054 Average Coverage: 15.90

 Enie_Contig_15056 Average Coverage: 16.50

 Enie_Contig_15058 Average Coverage: 34.78

 Enie_Contig_15059 Average Coverage: 11.55
Gt
 Enie_Contig_15063 Average Coverage: 11.83

 Enie_Contig_15064 Average Coverage: 10.53

 Enie_Contig_15066 Average Coverage: 15.57

 Enie_Contig_15067 Average Coverage: 13.49

 Enie_Contig_15069 Average Coverage: 13.60

 Enie_Contig_15070 Average Coverage: 13.88

 Enie_Contig_15072 Average Coverage: 15.49

 Enie_Contig_15078 Average Coverage: 14.81

 Enie_Contig_15079 Average Coverage: 16.31

 Enie_Contig_15080 Average Coverage: 15.48

 Enie_Contig_15081 Average Coverage: 26.69

 Enie_Contig_15082 Average Coverage: 11.14

 Enie_Contig_15083 Average Coverage: 16.80

 Enie_Contig_15084 Average Coverage: 13.12

 Enie_Contig_15085 Average Coverage: 14.12

 Enie_Contig_15086 Average Coverage: 10.17

 Enie_Contig_15087 Average Coverage: 17.38

 Enie_Contig_15088 Average Coverage: 21.11

 Enie_Contig_15089 Average Coverage: 14.78

 Enie_Contig_15090 Average Coverage: 15.78

 Enie_Contig_15093 Average Coverage: 11.52

 Enie_Contig_15094 Average Coverage: 13.24
G
 Enie_Contig_15095 Average Coverage: 13.50

 Enie_Contig_15097 Average Coverage: 15.97

 Enie_Contig_15098 Average Coverage: 12.69

 Enie_Contig_15099 Average Coverage: 11.96

 Enie_Contig_15100 Average Coverage: 13.67

 Enie_Contig_15102 Average Coverage: 15.36

 Enie_Contig_15105 Average Coverage: 16.43

 Enie_Contig_15107 Average Coverage: 10.14

 Enie_Contig_15110 Average Coverage: 26.50

 Enie_Contig_15111 Average Coverage: 21.36

 Enie_Contig_15112 Average Coverage: 12.62

 Enie_Contig_15113 Average Coverage: 8.73

 Enie_Contig_15114 Average Coverage: 13.62

 Enie_Contig_15115 Average Coverage: 10.86

 Enie_Contig_15117 Average Coverage: 16.43

 Enie_Contig_15119 Average Coverage: 12.49

 Enie_Contig_15121 Average Coverage: 12.27

 Enie_Contig_15122 Average Coverage: 12.11

 Enie_Contig_15124 Average Coverage: 13.41

 Enie_Contig_15125 Average Coverage: 15.27

 Enie_Contig_15126 Average Coverage: 15.20

 Enie_Contig_15127 Average Coverage: 13.51

 Enie_Contig_15128 Average Coverage: 14.85

 Enie_Contig_15132 Average Coverage: 13.18
G
 Enie_Contig_15133 Average Coverage: 15.32

 Enie_Contig_15134 Average Coverage: 32.96

 Enie_Contig_15136 Average Coverage: 11.23

 Enie_Contig_15137 Average Coverage: 16.62

 Enie_Contig_15138 Average Coverage: 18.65

 Enie_Contig_15141 Average Coverage: 12.29

 Enie_Contig_15142 Average Coverage: 14.06

 Enie_Contig_15143 Average Coverage: 10.05

 Enie_Contig_15144 Average Coverage: 17.15

 Enie_Contig_15145 Average Coverage: 13.19

 Enie_Contig_15147 Average Coverage: 13.87

 Enie_Contig_15148 Average Coverage: 23.36

 Enie_Contig_15149 Average Coverage: 16.71

 Enie_Contig_15150 Average Coverage: 21.14
G
 Enie_Contig_15151 Average Coverage: 13.88

 Enie_Contig_15153 Average Coverage: 11.77
G
 Enie_Contig_15156 Average Coverage: 24.60

 Enie_Contig_15159 Average Coverage: 18.65

 Enie_Contig_15160 Average Coverage: 9.46

 Enie_Contig_15161 Average Coverage: 11.61

 Enie_Contig_15163 Average Coverage: 15.65

 Enie_Contig_15164 Average Coverage: 15.97

 Enie_Contig_15167 Average Coverage: 25.42

 Enie_Contig_15168 Average Coverage: 13.90

 Enie_Contig_15170 Average Coverage: 15.90

 Enie_Contig_15171 Average Coverage: 13.60

 Enie_Contig_15173 Average Coverage: 20.47

 Enie_Contig_15175 Average Coverage: 15.82

 Enie_Contig_15176 Average Coverage: 13.35
G
 Enie_Contig_15178 Average Coverage: 13.81

 Enie_Contig_15179 Average Coverage: 11.59

 Enie_Contig_15180 Average Coverage: 10.93

 Enie_Contig_15183 Average Coverage: 21.14

 Enie_Contig_15184 Average Coverage: 10.19
GG
 Enie_Contig_15187 Average Coverage: 15.65

 Enie_Contig_15188 Average Coverage: 29.87

 Enie_Contig_15189 Average Coverage: 15.65
t
 Enie_Contig_15190 Average Coverage: 12.31

 Enie_Contig_15191 Average Coverage: 7.88

 Enie_Contig_15196 Average Coverage: 11.96

 Enie_Contig_15198 Average Coverage: 19.74

 Enie_Contig_15199 Average Coverage: 17.61

 Enie_Contig_15200 Average Coverage: 13.66

 Enie_Contig_15201 Average Coverage: 10.42

 Enie_Contig_15202 Average Coverage: 16.94

 Enie_Contig_15204 Average Coverage: 14.08

 Enie_Contig_15205 Average Coverage: 13.94
G
 Enie_Contig_15206 Average Coverage: 13.27

 Enie_Contig_15210 Average Coverage: 13.88

 Enie_Contig_15212 Average Coverage: 12.44

 Enie_Contig_15214 Average Coverage: 10.28
G
 Enie_Contig_15215 Average Coverage: 18.51

 Enie_Contig_15216 Average Coverage: 17.78

 Enie_Contig_15218 Average Coverage: 12.95

 Enie_Contig_15219 Average Coverage: 39.68

 Enie_Contig_15221 Average Coverage: 14.61
G
 Enie_Contig_15223 Average Coverage: 10.19

 Enie_Contig_15224 Average Coverage: 15.56

 Enie_Contig_15227 Average Coverage: 21.29

 Enie_Contig_15228 Average Coverage: 9.71

 Enie_Contig_15229 Average Coverage: 11.13

 Enie_Contig_15231 Average Coverage: 15.12

 Enie_Contig_15232 Average Coverage: 16.46

 Enie_Contig_15233 Average Coverage: 14.86

 Enie_Contig_15235 Average Coverage: 14.66
G
 Enie_Contig_15236 Average Coverage: 14.07

 Enie_Contig_15238 Average Coverage: 13.76

 Enie_Contig_15239 Average Coverage: 9.91

 Enie_Contig_15242 Average Coverage: 14.08

 Enie_Contig_15243 Average Coverage: 16.84

 Enie_Contig_15244 Average Coverage: 27.43
t
 Enie_Contig_15245 Average Coverage: 10.15

 Enie_Contig_15247 Average Coverage: 13.02

 Enie_Contig_15248 Average Coverage: 13.40

 Enie_Contig_15250 Average Coverage: 9.91

 Enie_Contig_15251 Average Coverage: 39.54
t
 Enie_Contig_15253 Average Coverage: 25.16

 Enie_Contig_15254 Average Coverage: 8.94

 Enie_Contig_15255 Average Coverage: 38.42

 Enie_Contig_15256 Average Coverage: 13.48

 Enie_Contig_15257 Average Coverage: 12.96

 Enie_Contig_15258 Average Coverage: 10.84

 Enie_Contig_15259 Average Coverage: 11.76

 Enie_Contig_15260 Average Coverage: 11.61

 Enie_Contig_15261 Average Coverage: 21.96

 Enie_Contig_15262 Average Coverage: 12.09

 Enie_Contig_15263 Average Coverage: 12.34
t
 Enie_Contig_15264 Average Coverage: 15.12

 Enie_Contig_15265 Average Coverage: 13.29

 Enie_Contig_15266 Average Coverage: 9.24

 Enie_Contig_15267 Average Coverage: 7.22

 Enie_Contig_15268 Average Coverage: 23.13

 Enie_Contig_15270 Average Coverage: 10.16
t
 Enie_Contig_15272 Average Coverage: 12.96

 Enie_Contig_15273 Average Coverage: 10.54

 Enie_Contig_15274 Average Coverage: 15.33

 Enie_Contig_15281 Average Coverage: 13.04

 Enie_Contig_15282 Average Coverage: 11.38
G
 Enie_Contig_15284 Average Coverage: 8.40

 Enie_Contig_15285 Average Coverage: 15.55

 Enie_Contig_15286 Average Coverage: 14.94

 Enie_Contig_15287 Average Coverage: 12.57

 Enie_Contig_15288 Average Coverage: 12.48

 Enie_Contig_15290 Average Coverage: 11.73

 Enie_Contig_15292 Average Coverage: 11.36
G
 Enie_Contig_15293 Average Coverage: 13.12

 Enie_Contig_15294 Average Coverage: 20.33

 Enie_Contig_15295 Average Coverage: 14.50

 Enie_Contig_15297 Average Coverage: 15.52

 Enie_Contig_15298 Average Coverage: 14.85

 Enie_Contig_15300 Average Coverage: 17.74

 Enie_Contig_15301 Average Coverage: 12.15

 Enie_Contig_15302 Average Coverage: 14.24

 Enie_Contig_15303 Average Coverage: 9.86

 Enie_Contig_15304 Average Coverage: 14.96
tt
 Enie_Contig_15305 Average Coverage: 14.20

 Enie_Contig_15306 Average Coverage: 24.24
G
 Enie_Contig_15310 Average Coverage: 14.84

 Enie_Contig_15312 Average Coverage: 12.91

 Enie_Contig_15314 Average Coverage: 12.00

 Enie_Contig_15316 Average Coverage: 23.73

 Enie_Contig_15319 Average Coverage: 16.65

 Enie_Contig_15321 Average Coverage: 14.27
G
 Enie_Contig_15322 Average Coverage: 13.00

 Enie_Contig_15323 Average Coverage: 23.29

 Enie_Contig_15324 Average Coverage: 18.02

 Enie_Contig_15326 Average Coverage: 14.95
t
 Enie_Contig_15327 Average Coverage: 14.94

 Enie_Contig_15329 Average Coverage: 15.32

 Enie_Contig_15330 Average Coverage: 11.97
G
 Enie_Contig_15331 Average Coverage: 15.02

 Enie_Contig_15332 Average Coverage: 13.58

 Enie_Contig_15334 Average Coverage: 13.32

 Enie_Contig_15335 Average Coverage: 13.67

 Enie_Contig_15337 Average Coverage: 34.52

 Enie_Contig_15338 Average Coverage: 11.51
t
 Enie_Contig_15339 Average Coverage: 15.05

 Enie_Contig_15340 Average Coverage: 10.87
G
 Enie_Contig_15342 Average Coverage: 7.93

 Enie_Contig_15344 Average Coverage: 12.34

 Enie_Contig_15345 Average Coverage: 14.81

 Enie_Contig_15346 Average Coverage: 14.02

 Enie_Contig_15348 Average Coverage: 38.98

 Enie_Contig_15349 Average Coverage: 27.83

 Enie_Contig_15350 Average Coverage: 11.71

 Enie_Contig_15352 Average Coverage: 11.55

 Enie_Contig_15354 Average Coverage: 11.65

 Enie_Contig_15357 Average Coverage: 15.30

 Enie_Contig_15358 Average Coverage: 15.44

 Enie_Contig_15359 Average Coverage: 14.70

 Enie_Contig_15360 Average Coverage: 12.98

 Enie_Contig_15363 Average Coverage: 11.67

 Enie_Contig_15365 Average Coverage: 14.40

 Enie_Contig_15367 Average Coverage: 11.70
G
 Enie_Contig_15368 Average Coverage: 15.26

 Enie_Contig_15369 Average Coverage: 13.05

 Enie_Contig_15371 Average Coverage: 13.74

 Enie_Contig_15372 Average Coverage: 13.10

 Enie_Contig_15373 Average Coverage: 13.17

 Enie_Contig_15376 Average Coverage: 17.22

 Enie_Contig_15378 Average Coverage: 12.08

 Enie_Contig_15380 Average Coverage: 17.14

 Enie_Contig_15381 Average Coverage: 11.87
G
 Enie_Contig_15383 Average Coverage: 15.71

 Enie_Contig_15384 Average Coverage: 14.50

 Enie_Contig_15385 Average Coverage: 15.49

 Enie_Contig_15386 Average Coverage: 11.36
t
 Enie_Contig_15388 Average Coverage: 14.09

 Enie_Contig_15390 Average Coverage: 13.71

 Enie_Contig_15391 Average Coverage: 13.39

 Enie_Contig_15392 Average Coverage: 13.91

 Enie_Contig_15393 Average Coverage: 13.19

 Enie_Contig_15397 Average Coverage: 10.71
G
 Enie_Contig_15398 Average Coverage: 14.49

 Enie_Contig_15399 Average Coverage: 9.20

 Enie_Contig_15400 Average Coverage: 17.59

 Enie_Contig_15401 Average Coverage: 19.78
G
 Enie_Contig_15402 Average Coverage: 13.45
G
 Enie_Contig_15404 Average Coverage: 17.09

 Enie_Contig_15405 Average Coverage: 31.50

 Enie_Contig_15406 Average Coverage: 11.70

 Enie_Contig_15407 Average Coverage: 12.24

 Enie_Contig_15408 Average Coverage: 14.80

 Enie_Contig_15409 Average Coverage: 8.75
t
 Enie_Contig_15411 Average Coverage: 13.81
G
 Enie_Contig_15413 Average Coverage: 9.14
G
 Enie_Contig_15414 Average Coverage: 8.33

 Enie_Contig_15415 Average Coverage: 11.99

 Enie_Contig_15416 Average Coverage: 12.97

 Enie_Contig_15421 Average Coverage: 13.41

 Enie_Contig_15423 Average Coverage: 13.06

 Enie_Contig_15427 Average Coverage: 17.35

 Enie_Contig_15429 Average Coverage: 19.85

 Enie_Contig_15430 Average Coverage: 14.44

 Enie_Contig_15431 Average Coverage: 31.39

 Enie_Contig_15432 Average Coverage: 18.19

 Enie_Contig_15433 Average Coverage: 12.87

 Enie_Contig_15434 Average Coverage: 13.27
G
 Enie_Contig_15435 Average Coverage: 14.92

 Enie_Contig_15441 Average Coverage: 33.44
GtG
 Enie_Contig_15442 Average Coverage: 12.42

 Enie_Contig_15447 Average Coverage: 10.58

 Enie_Contig_15448 Average Coverage: 18.02

 Enie_Contig_15449 Average Coverage: 14.66

 Enie_Contig_15450 Average Coverage: 12.52

 Enie_Contig_15453 Average Coverage: 7.12

 Enie_Contig_15456 Average Coverage: 13.73

 Enie_Contig_15457 Average Coverage: 27.74

 Enie_Contig_15459 Average Coverage: 10.29

 Enie_Contig_15460 Average Coverage: 11.57

 Enie_Contig_15463 Average Coverage: 14.31

 Enie_Contig_15466 Average Coverage: 16.51

 Enie_Contig_15467 Average Coverage: 14.62

 Enie_Contig_15469 Average Coverage: 15.34

 Enie_Contig_15470 Average Coverage: 13.08

 Enie_Contig_15471 Average Coverage: 17.78

 Enie_Contig_15473 Average Coverage: 24.63

 Enie_Contig_15474 Average Coverage: 14.76

 Enie_Contig_15477 Average Coverage: 15.01

 Enie_Contig_15479 Average Coverage: 19.75

 Enie_Contig_15481 Average Coverage: 10.42

 Enie_Contig_15482 Average Coverage: 22.53

 Enie_Contig_15483 Average Coverage: 11.03

 Enie_Contig_15484 Average Coverage: 15.50

 Enie_Contig_15485 Average Coverage: 17.93

 Enie_Contig_15486 Average Coverage: 8.29
G
 Enie_Contig_15487 Average Coverage: 16.07

 Enie_Contig_15489 Average Coverage: 31.15

 Enie_Contig_15490 Average Coverage: 12.81

 Enie_Contig_15492 Average Coverage: 16.95

 Enie_Contig_15493 Average Coverage: 20.34

 Enie_Contig_15494 Average Coverage: 17.58

 Enie_Contig_15495 Average Coverage: 15.01

 Enie_Contig_15497 Average Coverage: 11.87

 Enie_Contig_15498 Average Coverage: 35.39

 Enie_Contig_15500 Average Coverage: 11.33

 Enie_Contig_15502 Average Coverage: 11.30

 Enie_Contig_15503 Average Coverage: 12.53

 Enie_Contig_15505 Average Coverage: 10.79

 Enie_Contig_15506 Average Coverage: 14.68

 Enie_Contig_15508 Average Coverage: 15.73

 Enie_Contig_15509 Average Coverage: 22.00

 Enie_Contig_15510 Average Coverage: 19.25

 Enie_Contig_15512 Average Coverage: 14.95

 Enie_Contig_15513 Average Coverage: 7.04

 Enie_Contig_15514 Average Coverage: 12.90

 Enie_Contig_15515 Average Coverage: 15.56

 Enie_Contig_15516 Average Coverage: 10.44

 Enie_Contig_15517 Average Coverage: 20.71

 Enie_Contig_15518 Average Coverage: 12.58

 Enie_Contig_15519 Average Coverage: 15.12

 Enie_Contig_15520 Average Coverage: 13.69

 Enie_Contig_15522 Average Coverage: 14.10
G
 Enie_Contig_15523 Average Coverage: 9.62

 Enie_Contig_15524 Average Coverage: 15.02

 Enie_Contig_15525 Average Coverage: 15.54

 Enie_Contig_15526 Average Coverage: 6.18
G
 Enie_Contig_15527 Average Coverage: 13.69

 Enie_Contig_15528 Average Coverage: 14.20

 Enie_Contig_15529 Average Coverage: 26.51
t
 Enie_Contig_15530 Average Coverage: 27.28
t
 Enie_Contig_15531 Average Coverage: 36.05

 Enie_Contig_15533 Average Coverage: 9.79

 Enie_Contig_15534 Average Coverage: 12.78

 Enie_Contig_15535 Average Coverage: 10.49

 Enie_Contig_15536 Average Coverage: 21.90
G
 Enie_Contig_15537 Average Coverage: 17.21

 Enie_Contig_15538 Average Coverage: 15.88
G
 Enie_Contig_15541 Average Coverage: 15.41

 Enie_Contig_15542 Average Coverage: 24.76
G
 Enie_Contig_15543 Average Coverage: 12.42
GG
 Enie_Contig_15544 Average Coverage: 14.94

 Enie_Contig_15545 Average Coverage: 11.64

 Enie_Contig_15546 Average Coverage: 15.14

 Enie_Contig_15547 Average Coverage: 15.44

 Enie_Contig_15548 Average Coverage: 12.59

 Enie_Contig_15549 Average Coverage: 35.51

 Enie_Contig_15550 Average Coverage: 7.45

 Enie_Contig_15554 Average Coverage: 11.54

 Enie_Contig_15555 Average Coverage: 17.57

 Enie_Contig_15556 Average Coverage: 13.92

 Enie_Contig_15557 Average Coverage: 14.42
G
 Enie_Contig_15558 Average Coverage: 13.28

 Enie_Contig_15560 Average Coverage: 11.28

 Enie_Contig_15561 Average Coverage: 18.37

 Enie_Contig_15562 Average Coverage: 12.41

 Enie_Contig_15563 Average Coverage: 21.93

 Enie_Contig_15564 Average Coverage: 35.85

 Enie_Contig_15566 Average Coverage: 12.00

 Enie_Contig_15567 Average Coverage: 10.11

 Enie_Contig_15568 Average Coverage: 20.96

 Enie_Contig_15569 Average Coverage: 13.39

 Enie_Contig_15572 Average Coverage: 22.79

 Enie_Contig_15574 Average Coverage: 31.44

 Enie_Contig_15576 Average Coverage: 15.58

 Enie_Contig_15577 Average Coverage: 12.72

 Enie_Contig_15578 Average Coverage: 14.42

 Enie_Contig_15579 Average Coverage: 15.85

 Enie_Contig_15584 Average Coverage: 12.27

 Enie_Contig_15585 Average Coverage: 18.68

 Enie_Contig_15586 Average Coverage: 12.80
t
 Enie_Contig_15587 Average Coverage: 14.24

 Enie_Contig_15588 Average Coverage: 20.97
G
 Enie_Contig_15589 Average Coverage: 14.06
G
 Enie_Contig_15590 Average Coverage: 16.53

 Enie_Contig_15591 Average Coverage: 12.99

 Enie_Contig_15592 Average Coverage: 21.57

 Enie_Contig_15593 Average Coverage: 12.23

 Enie_Contig_15594 Average Coverage: 20.81
G
 Enie_Contig_15596 Average Coverage: 19.05

 Enie_Contig_15598 Average Coverage: 10.86

 Enie_Contig_15599 Average Coverage: 11.58

 Enie_Contig_15600 Average Coverage: 30.70

 Enie_Contig_15601 Average Coverage: 13.82

 Enie_Contig_15603 Average Coverage: 12.91

 Enie_Contig_15607 Average Coverage: 10.23

 Enie_Contig_15608 Average Coverage: 14.76

 Enie_Contig_15610 Average Coverage: 14.62
G
 Enie_Contig_15612 Average Coverage: 15.66

 Enie_Contig_15614 Average Coverage: 8.44

 Enie_Contig_15615 Average Coverage: 16.39

 Enie_Contig_15618 Average Coverage: 14.12
G
 Enie_Contig_15620 Average Coverage: 11.29

 Enie_Contig_15621 Average Coverage: 9.60

 Enie_Contig_15622 Average Coverage: 16.49

 Enie_Contig_15623 Average Coverage: 11.53

 Enie_Contig_15624 Average Coverage: 15.83

 Enie_Contig_15626 Average Coverage: 37.28

 Enie_Contig_15627 Average Coverage: 16.47

 Enie_Contig_15629 Average Coverage: 13.14

 Enie_Contig_15630 Average Coverage: 6.95

 Enie_Contig_15631 Average Coverage: 9.97

 Enie_Contig_15634 Average Coverage: 12.56

 Enie_Contig_15635 Average Coverage: 12.97

 Enie_Contig_15636 Average Coverage: 2.62

 Enie_Contig_15638 Average Coverage: 31.04

 Enie_Contig_15639 Average Coverage: 20.19

 Enie_Contig_15643 Average Coverage: 8.44

 Enie_Contig_15645 Average Coverage: 17.10

 Enie_Contig_15646 Average Coverage: 11.60

 Enie_Contig_15647 Average Coverage: 15.37

 Enie_Contig_15649 Average Coverage: 12.51

 Enie_Contig_15650 Average Coverage: 22.44

 Enie_Contig_15651 Average Coverage: 13.35

 Enie_Contig_15653 Average Coverage: 14.67

 Enie_Contig_15654 Average Coverage: 18.43

 Enie_Contig_15655 Average Coverage: 13.62

 Enie_Contig_15656 Average Coverage: 15.76

 Enie_Contig_15657 Average Coverage: 13.52

 Enie_Contig_15658 Average Coverage: 15.74

 Enie_Contig_15661 Average Coverage: 13.48

 Enie_Contig_15662 Average Coverage: 15.71

 Enie_Contig_15664 Average Coverage: 16.56

 Enie_Contig_15666 Average Coverage: 17.69
t
 Enie_Contig_15667 Average Coverage: 12.10

 Enie_Contig_15668 Average Coverage: 13.49

 Enie_Contig_15669 Average Coverage: 12.43

 Enie_Contig_15671 Average Coverage: 10.89

 Enie_Contig_15672 Average Coverage: 32.49

 Enie_Contig_15675 Average Coverage: 11.80
G
 Enie_Contig_15676 Average Coverage: 29.51

 Enie_Contig_15681 Average Coverage: 29.37

 Enie_Contig_15683 Average Coverage: 12.59

 Enie_Contig_15689 Average Coverage: 15.79

 Enie_Contig_15690 Average Coverage: 16.38

 Enie_Contig_15691 Average Coverage: 14.36

 Enie_Contig_15692 Average Coverage: 13.50

 Enie_Contig_15694 Average Coverage: 17.01

 Enie_Contig_15695 Average Coverage: 11.86

 Enie_Contig_15697 Average Coverage: 15.80

 Enie_Contig_15698 Average Coverage: 14.35

 Enie_Contig_15699 Average Coverage: 12.99

 Enie_Contig_15700 Average Coverage: 15.68

 Enie_Contig_15701 Average Coverage: 12.54

 Enie_Contig_15702 Average Coverage: 14.65
G
 Enie_Contig_15703 Average Coverage: 16.15

 Enie_Contig_15706 Average Coverage: 11.79

 Enie_Contig_15708 Average Coverage: 14.65

 Enie_Contig_15709 Average Coverage: 14.66

 Enie_Contig_15710 Average Coverage: 9.75

 Enie_Contig_15712 Average Coverage: 15.04

 Enie_Contig_15713 Average Coverage: 12.60

 Enie_Contig_15714 Average Coverage: 11.65

 Enie_Contig_15715 Average Coverage: 12.97

 Enie_Contig_15716 Average Coverage: 15.86

 Enie_Contig_15717 Average Coverage: 13.37

 Enie_Contig_15718 Average Coverage: 9.20

 Enie_Contig_15720 Average Coverage: 10.17

 Enie_Contig_15721 Average Coverage: 16.80

 Enie_Contig_15725 Average Coverage: 38.88

 Enie_Contig_15726 Average Coverage: 10.49

 Enie_Contig_15728 Average Coverage: 8.27

 Enie_Contig_15729 Average Coverage: 39.23

 Enie_Contig_15730 Average Coverage: 13.89

 Enie_Contig_15731 Average Coverage: 15.42

 Enie_Contig_15732 Average Coverage: 12.64

 Enie_Contig_15733 Average Coverage: 14.28

 Enie_Contig_15734 Average Coverage: 39.84

 Enie_Contig_15735 Average Coverage: 16.14

 Enie_Contig_15737 Average Coverage: 12.56

 Enie_Contig_15738 Average Coverage: 16.08

 Enie_Contig_15739 Average Coverage: 37.58

 Enie_Contig_15742 Average Coverage: 16.38

 Enie_Contig_15743 Average Coverage: 8.59

 Enie_Contig_15746 Average Coverage: 12.41

 Enie_Contig_15748 Average Coverage: 15.26

 Enie_Contig_15749 Average Coverage: 14.99

 Enie_Contig_15751 Average Coverage: 9.74

 Enie_Contig_15752 Average Coverage: 12.54

 Enie_Contig_15753 Average Coverage: 23.85

 Enie_Contig_15756 Average Coverage: 12.53

 Enie_Contig_15757 Average Coverage: 17.07

 Enie_Contig_15760 Average Coverage: 21.28

 Enie_Contig_15761 Average Coverage: 14.45

 Enie_Contig_15763 Average Coverage: 11.23

 Enie_Contig_15764 Average Coverage: 17.96

 Enie_Contig_15765 Average Coverage: 8.30

 Enie_Contig_15766 Average Coverage: 9.99

 Enie_Contig_15767 Average Coverage: 16.43

 Enie_Contig_15768 Average Coverage: 11.47

 Enie_Contig_15769 Average Coverage: 18.10

 Enie_Contig_15770 Average Coverage: 11.25

 Enie_Contig_15771 Average Coverage: 14.16

 Enie_Contig_15772 Average Coverage: 11.64

 Enie_Contig_15774 Average Coverage: 15.14
t
 Enie_Contig_15775 Average Coverage: 11.81

 Enie_Contig_15776 Average Coverage: 14.09

 Enie_Contig_15777 Average Coverage: 12.78

 Enie_Contig_15778 Average Coverage: 12.93

 Enie_Contig_15779 Average Coverage: 16.01

 Enie_Contig_15780 Average Coverage: 13.56

 Enie_Contig_15781 Average Coverage: 8.33

 Enie_Contig_15782 Average Coverage: 11.67
GG
 Enie_Contig_15785 Average Coverage: 11.73

 Enie_Contig_15786 Average Coverage: 12.09

 Enie_Contig_15787 Average Coverage: 14.87

 Enie_Contig_15788 Average Coverage: 15.52

 Enie_Contig_15789 Average Coverage: 16.58

 Enie_Contig_15790 Average Coverage: 14.86

 Enie_Contig_15791 Average Coverage: 12.01

 Enie_Contig_15793 Average Coverage: 14.46

 Enie_Contig_15794 Average Coverage: 33.68
G
 Enie_Contig_15795 Average Coverage: 12.93
G
 Enie_Contig_15798 Average Coverage: 14.82

 Enie_Contig_15799 Average Coverage: 16.28

 Enie_Contig_15801 Average Coverage: 8.03

 Enie_Contig_15803 Average Coverage: 13.70

 Enie_Contig_15804 Average Coverage: 22.26

 Enie_Contig_15805 Average Coverage: 22.77

 Enie_Contig_15806 Average Coverage: 11.81

 Enie_Contig_15808 Average Coverage: 14.15

 Enie_Contig_15811 Average Coverage: 15.98

 Enie_Contig_15813 Average Coverage: 38.89

 Enie_Contig_15814 Average Coverage: 11.07

 Enie_Contig_15815 Average Coverage: 18.87

 Enie_Contig_15816 Average Coverage: 16.98

 Enie_Contig_15817 Average Coverage: 11.92

 Enie_Contig_15818 Average Coverage: 16.14

 Enie_Contig_15819 Average Coverage: 15.26

 Enie_Contig_15820 Average Coverage: 12.20
t
 Enie_Contig_15822 Average Coverage: 26.00
G
 Enie_Contig_15823 Average Coverage: 15.22

 Enie_Contig_15824 Average Coverage: 23.40
t
 Enie_Contig_15826 Average Coverage: 15.01

 Enie_Contig_15830 Average Coverage: 19.28

 Enie_Contig_15831 Average Coverage: 11.82

 Enie_Contig_15832 Average Coverage: 23.09

 Enie_Contig_15833 Average Coverage: 14.60

 Enie_Contig_15834 Average Coverage: 34.08

 Enie_Contig_15835 Average Coverage: 32.16
ttt
 Enie_Contig_15837 Average Coverage: 10.77

 Enie_Contig_15838 Average Coverage: 16.96

 Enie_Contig_15840 Average Coverage: 15.79
G
 Enie_Contig_15842 Average Coverage: 14.60

 Enie_Contig_15844 Average Coverage: 15.25

 Enie_Contig_15845 Average Coverage: 14.10

 Enie_Contig_15846 Average Coverage: 14.41

 Enie_Contig_15847 Average Coverage: 10.63

 Enie_Contig_15848 Average Coverage: 15.10

 Enie_Contig_15849 Average Coverage: 28.14

 Enie_Contig_15852 Average Coverage: 15.37

 Enie_Contig_15853 Average Coverage: 16.09

 Enie_Contig_15854 Average Coverage: 11.26

 Enie_Contig_15856 Average Coverage: 12.37

 Enie_Contig_15860 Average Coverage: 22.62

 Enie_Contig_15862 Average Coverage: 15.96

 Enie_Contig_15863 Average Coverage: 24.56

 Enie_Contig_15865 Average Coverage: 14.75

 Enie_Contig_15866 Average Coverage: 14.81

 Enie_Contig_15867 Average Coverage: 11.56

 Enie_Contig_15869 Average Coverage: 13.71

 Enie_Contig_15872 Average Coverage: 13.06
G
 Enie_Contig_15873 Average Coverage: 15.21

 Enie_Contig_15876 Average Coverage: 14.31

 Enie_Contig_15877 Average Coverage: 12.82

 Enie_Contig_15879 Average Coverage: 16.16

 Enie_Contig_15880 Average Coverage: 14.41

 Enie_Contig_15881 Average Coverage: 18.19

 Enie_Contig_15882 Average Coverage: 11.66

 Enie_Contig_15883 Average Coverage: 29.05

 Enie_Contig_15884 Average Coverage: 14.12

 Enie_Contig_15889 Average Coverage: 10.61

 Enie_Contig_15891 Average Coverage: 11.62

 Enie_Contig_15892 Average Coverage: 19.26

 Enie_Contig_15894 Average Coverage: 12.86
G
 Enie_Contig_15897 Average Coverage: 9.29
tt
 Enie_Contig_15898 Average Coverage: 14.02

 Enie_Contig_15900 Average Coverage: 11.68
t
 Enie_Contig_15901 Average Coverage: 10.14

 Enie_Contig_15903 Average Coverage: 12.50

 Enie_Contig_15906 Average Coverage: 13.28

 Enie_Contig_15907 Average Coverage: 13.32
t
 Enie_Contig_15908 Average Coverage: 14.26

 Enie_Contig_15911 Average Coverage: 11.99

 Enie_Contig_15912 Average Coverage: 11.57

 Enie_Contig_15913 Average Coverage: 11.27
Gt
 Enie_Contig_15914 Average Coverage: 15.96

 Enie_Contig_15915 Average Coverage: 15.06

 Enie_Contig_15916 Average Coverage: 12.25

 Enie_Contig_15918 Average Coverage: 13.30

 Enie_Contig_15919 Average Coverage: 14.62

 Enie_Contig_15920 Average Coverage: 14.27

 Enie_Contig_15923 Average Coverage: 13.92

 Enie_Contig_15925 Average Coverage: 16.62

 Enie_Contig_15926 Average Coverage: 15.51

 Enie_Contig_15928 Average Coverage: 11.55

 Enie_Contig_15929 Average Coverage: 14.22

 Enie_Contig_15930 Average Coverage: 17.54

 Enie_Contig_15931 Average Coverage: 14.32

 Enie_Contig_15933 Average Coverage: 16.76

 Enie_Contig_15935 Average Coverage: 8.15
G
 Enie_Contig_15936 Average Coverage: 16.31

 Enie_Contig_15937 Average Coverage: 24.38

 Enie_Contig_15938 Average Coverage: 32.37
t
 Enie_Contig_15939 Average Coverage: 17.73

 Enie_Contig_15940 Average Coverage: 15.39

 Enie_Contig_15941 Average Coverage: 15.48

 Enie_Contig_15942 Average Coverage: 24.45

 Enie_Contig_15943 Average Coverage: 21.58

 Enie_Contig_15944 Average Coverage: 11.95

 Enie_Contig_15945 Average Coverage: 14.92

 Enie_Contig_15946 Average Coverage: 8.91

 Enie_Contig_15947 Average Coverage: 14.44
t
 Enie_Contig_15950 Average Coverage: 13.74

 Enie_Contig_15952 Average Coverage: 13.38

 Enie_Contig_15953 Average Coverage: 22.98

 Enie_Contig_15954 Average Coverage: 13.32

 Enie_Contig_15955 Average Coverage: 15.14

 Enie_Contig_15957 Average Coverage: 29.88

 Enie_Contig_15958 Average Coverage: 13.46

 Enie_Contig_15960 Average Coverage: 14.25

 Enie_Contig_15961 Average Coverage: 11.60

 Enie_Contig_15963 Average Coverage: 14.44

 Enie_Contig_15964 Average Coverage: 15.89

 Enie_Contig_15966 Average Coverage: 19.64

 Enie_Contig_15967 Average Coverage: 7.15
t
 Enie_Contig_15969 Average Coverage: 12.75

 Enie_Contig_15972 Average Coverage: 30.70

 Enie_Contig_15973 Average Coverage: 15.15

 Enie_Contig_15975 Average Coverage: 14.51

 Enie_Contig_15976 Average Coverage: 15.28

 Enie_Contig_15978 Average Coverage: 13.58

 Enie_Contig_15979 Average Coverage: 32.39

 Enie_Contig_15982 Average Coverage: 25.05

 Enie_Contig_15983 Average Coverage: 27.49

 Enie_Contig_15985 Average Coverage: 15.40
t
 Enie_Contig_15986 Average Coverage: 16.75

 Enie_Contig_15988 Average Coverage: 11.64

 Enie_Contig_15989 Average Coverage: 10.56

 Enie_Contig_15990 Average Coverage: 13.13

 Enie_Contig_15991 Average Coverage: 9.50

 Enie_Contig_15992 Average Coverage: 16.16

 Enie_Contig_15993 Average Coverage: 35.25
t
 Enie_Contig_15994 Average Coverage: 15.34

 Enie_Contig_15995 Average Coverage: 16.37

 Enie_Contig_15996 Average Coverage: 10.45

 Enie_Contig_15997 Average Coverage: 15.69

 Enie_Contig_15999 Average Coverage: 17.34

 Enie_Contig_16000 Average Coverage: 13.90

 Enie_Contig_16001 Average Coverage: 14.87

 Enie_Contig_16002 Average Coverage: 12.79

 Enie_Contig_16004 Average Coverage: 10.24

 Enie_Contig_16006 Average Coverage: 10.02
t
 Enie_Contig_16007 Average Coverage: 13.55

 Enie_Contig_16008 Average Coverage: 19.89
G
 Enie_Contig_16013 Average Coverage: 16.13
G
 Enie_Contig_16014 Average Coverage: 11.96

 Enie_Contig_16015 Average Coverage: 14.85

 Enie_Contig_16016 Average Coverage: 32.02

 Enie_Contig_16017 Average Coverage: 12.29
t
 Enie_Contig_16020 Average Coverage: 22.56

 Enie_Contig_16021 Average Coverage: 6.46
t
 Enie_Contig_16022 Average Coverage: 13.51
t
 Enie_Contig_16023 Average Coverage: 20.42

 Enie_Contig_16024 Average Coverage: 14.34

 Enie_Contig_16025 Average Coverage: 11.02

 Enie_Contig_16026 Average Coverage: 12.59

 Enie_Contig_16027 Average Coverage: 15.89

 Enie_Contig_16028 Average Coverage: 13.72

 Enie_Contig_16029 Average Coverage: 10.25

 Enie_Contig_16030 Average Coverage: 33.68

 Enie_Contig_16031 Average Coverage: 11.06

 Enie_Contig_16033 Average Coverage: 14.38

 Enie_Contig_16034 Average Coverage: 15.28

 Enie_Contig_16035 Average Coverage: 11.08

 Enie_Contig_16036 Average Coverage: 7.18

 Enie_Contig_16037 Average Coverage: 12.79

 Enie_Contig_16039 Average Coverage: 25.84
tG
 Enie_Contig_16040 Average Coverage: 19.45

 Enie_Contig_16041 Average Coverage: 12.42

 Enie_Contig_16043 Average Coverage: 9.61

 Enie_Contig_16045 Average Coverage: 10.90

 Enie_Contig_16046 Average Coverage: 13.92
G
 Enie_Contig_16047 Average Coverage: 19.65

 Enie_Contig_16048 Average Coverage: 12.52

 Enie_Contig_16051 Average Coverage: 27.27

 Enie_Contig_16052 Average Coverage: 17.50

 Enie_Contig_16053 Average Coverage: 19.61
G
 Enie_Contig_16054 Average Coverage: 14.02

 Enie_Contig_16055 Average Coverage: 13.29

 Enie_Contig_16056 Average Coverage: 19.09

 Enie_Contig_16058 Average Coverage: 14.72

 Enie_Contig_16060 Average Coverage: 14.43

 Enie_Contig_16062 Average Coverage: 22.61

 Enie_Contig_16065 Average Coverage: 22.98

 Enie_Contig_16067 Average Coverage: 12.67

 Enie_Contig_16068 Average Coverage: 6.79

 Enie_Contig_16070 Average Coverage: 9.31

 Enie_Contig_16071 Average Coverage: 17.51

 Enie_Contig_16072 Average Coverage: 14.42

 Enie_Contig_16073 Average Coverage: 12.91

 Enie_Contig_16075 Average Coverage: 10.41

 Enie_Contig_16079 Average Coverage: 14.30

 Enie_Contig_16081 Average Coverage: 11.73

 Enie_Contig_16083 Average Coverage: 19.18

 Enie_Contig_16084 Average Coverage: 15.83

 Enie_Contig_16085 Average Coverage: 16.93

 Enie_Contig_16086 Average Coverage: 16.75

 Enie_Contig_16088 Average Coverage: 16.29

 Enie_Contig_16089 Average Coverage: 14.58

 Enie_Contig_16090 Average Coverage: 31.53

 Enie_Contig_16091 Average Coverage: 38.26
t
 Enie_Contig_16093 Average Coverage: 16.52

 Enie_Contig_16094 Average Coverage: 14.15

 Enie_Contig_16095 Average Coverage: 11.01

 Enie_Contig_16096 Average Coverage: 14.66

 Enie_Contig_16097 Average Coverage: 23.42

 Enie_Contig_16098 Average Coverage: 12.86

 Enie_Contig_16099 Average Coverage: 12.81

 Enie_Contig_16101 Average Coverage: 7.42

 Enie_Contig_16102 Average Coverage: 22.52
t
 Enie_Contig_16103 Average Coverage: 13.25

 Enie_Contig_16104 Average Coverage: 7.83

 Enie_Contig_16106 Average Coverage: 13.97

 Enie_Contig_16107 Average Coverage: 15.56

 Enie_Contig_16108 Average Coverage: 32.89

 Enie_Contig_16109 Average Coverage: 12.67

 Enie_Contig_16111 Average Coverage: 14.04

 Enie_Contig_16112 Average Coverage: 28.26

 Enie_Contig_16113 Average Coverage: 11.74

 Enie_Contig_16114 Average Coverage: 13.92

 Enie_Contig_16115 Average Coverage: 15.77

 Enie_Contig_16116 Average Coverage: 14.36

 Enie_Contig_16118 Average Coverage: 10.73

 Enie_Contig_16120 Average Coverage: 14.64

 Enie_Contig_16121 Average Coverage: 8.24

 Enie_Contig_16123 Average Coverage: 33.34

 Enie_Contig_16124 Average Coverage: 5.52

 Enie_Contig_16126 Average Coverage: 9.36

 Enie_Contig_16127 Average Coverage: 14.29

 Enie_Contig_16129 Average Coverage: 11.99
G
 Enie_Contig_16130 Average Coverage: 39.63

 Enie_Contig_16131 Average Coverage: 14.43

 Enie_Contig_16132 Average Coverage: 12.18

 Enie_Contig_16133 Average Coverage: 14.00

 Enie_Contig_16135 Average Coverage: 18.44

 Enie_Contig_16136 Average Coverage: 17.45

 Enie_Contig_16138 Average Coverage: 27.97

 Enie_Contig_16140 Average Coverage: 13.27

 Enie_Contig_16141 Average Coverage: 11.56

 Enie_Contig_16142 Average Coverage: 16.13

 Enie_Contig_16144 Average Coverage: 10.60

 Enie_Contig_16145 Average Coverage: 26.62
t
 Enie_Contig_16149 Average Coverage: 12.89

 Enie_Contig_16150 Average Coverage: 9.01
t
 Enie_Contig_16151 Average Coverage: 14.38

 Enie_Contig_16152 Average Coverage: 10.14

 Enie_Contig_16153 Average Coverage: 10.92
G
 Enie_Contig_16154 Average Coverage: 27.59

 Enie_Contig_16155 Average Coverage: 19.68

 Enie_Contig_16156 Average Coverage: 12.59

 Enie_Contig_16157 Average Coverage: 13.15

 Enie_Contig_16159 Average Coverage: 14.24
t
 Enie_Contig_16160 Average Coverage: 10.04

 Enie_Contig_16161 Average Coverage: 15.21

 Enie_Contig_16162 Average Coverage: 8.95

 Enie_Contig_16164 Average Coverage: 14.42

 Enie_Contig_16165 Average Coverage: 12.38

 Enie_Contig_16166 Average Coverage: 14.29

 Enie_Contig_16167 Average Coverage: 11.23

 Enie_Contig_16168 Average Coverage: 23.19
t
 Enie_Contig_16169 Average Coverage: 14.50

 Enie_Contig_16170 Average Coverage: 16.58

 Enie_Contig_16172 Average Coverage: 12.00

 Enie_Contig_16173 Average Coverage: 14.93

 Enie_Contig_16174 Average Coverage: 12.41

 Enie_Contig_16176 Average Coverage: 13.23

 Enie_Contig_16177 Average Coverage: 13.64
G
 Enie_Contig_16178 Average Coverage: 24.38

 Enie_Contig_16179 Average Coverage: 14.28

 Enie_Contig_16180 Average Coverage: 14.73

 Enie_Contig_16181 Average Coverage: 9.89

 Enie_Contig_16182 Average Coverage: 13.86

 Enie_Contig_16185 Average Coverage: 13.54

 Enie_Contig_16186 Average Coverage: 14.69

 Enie_Contig_16187 Average Coverage: 12.26

 Enie_Contig_16188 Average Coverage: 14.45

 Enie_Contig_16190 Average Coverage: 15.70

 Enie_Contig_16191 Average Coverage: 8.56

 Enie_Contig_16192 Average Coverage: 15.75

 Enie_Contig_16193 Average Coverage: 16.42

 Enie_Contig_16194 Average Coverage: 8.56

 Enie_Contig_16196 Average Coverage: 10.66
t
 Enie_Contig_16197 Average Coverage: 31.40

 Enie_Contig_16199 Average Coverage: 16.09

 Enie_Contig_16201 Average Coverage: 15.72

 Enie_Contig_16202 Average Coverage: 22.97

 Enie_Contig_16205 Average Coverage: 15.73

 Enie_Contig_16206 Average Coverage: 13.47

 Enie_Contig_16208 Average Coverage: 11.35

 Enie_Contig_16209 Average Coverage: 22.58

 Enie_Contig_16211 Average Coverage: 17.35

 Enie_Contig_16212 Average Coverage: 17.56

 Enie_Contig_16213 Average Coverage: 13.24
t
 Enie_Contig_16214 Average Coverage: 11.81

 Enie_Contig_16216 Average Coverage: 13.43

 Enie_Contig_16217 Average Coverage: 16.58

 Enie_Contig_16218 Average Coverage: 13.17

 Enie_Contig_16219 Average Coverage: 10.08

 Enie_Contig_16220 Average Coverage: 14.37

 Enie_Contig_16223 Average Coverage: 15.58

 Enie_Contig_16224 Average Coverage: 14.53

 Enie_Contig_16225 Average Coverage: 15.60

 Enie_Contig_16226 Average Coverage: 15.05

 Enie_Contig_16227 Average Coverage: 17.50

 Enie_Contig_16228 Average Coverage: 22.28

 Enie_Contig_16229 Average Coverage: 12.41

 Enie_Contig_16232 Average Coverage: 15.58
G
 Enie_Contig_16233 Average Coverage: 8.47

 Enie_Contig_16235 Average Coverage: 16.57

 Enie_Contig_16237 Average Coverage: 9.66

 Enie_Contig_16238 Average Coverage: 30.68
G
 Enie_Contig_16239 Average Coverage: 12.37

 Enie_Contig_16240 Average Coverage: 20.71

 Enie_Contig_16241 Average Coverage: 16.00

 Enie_Contig_16242 Average Coverage: 13.55

 Enie_Contig_16243 Average Coverage: 13.49

 Enie_Contig_16244 Average Coverage: 15.36

 Enie_Contig_16247 Average Coverage: 13.56

 Enie_Contig_16248 Average Coverage: 15.89

 Enie_Contig_16250 Average Coverage: 13.10

 Enie_Contig_16254 Average Coverage: 13.74
G
 Enie_Contig_16256 Average Coverage: 13.76

 Enie_Contig_16258 Average Coverage: 15.25

 Enie_Contig_16261 Average Coverage: 18.36
G
 Enie_Contig_16262 Average Coverage: 14.43

 Enie_Contig_16265 Average Coverage: 14.32

 Enie_Contig_16268 Average Coverage: 10.95

 Enie_Contig_16269 Average Coverage: 14.54

 Enie_Contig_16270 Average Coverage: 16.20

 Enie_Contig_16271 Average Coverage: 20.63

 Enie_Contig_16274 Average Coverage: 13.97

 Enie_Contig_16275 Average Coverage: 9.68

 Enie_Contig_16276 Average Coverage: 19.20

 Enie_Contig_16277 Average Coverage: 16.20
t
 Enie_Contig_16278 Average Coverage: 14.08

 Enie_Contig_16279 Average Coverage: 15.05

 Enie_Contig_16280 Average Coverage: 11.37

 Enie_Contig_16282 Average Coverage: 13.53

 Enie_Contig_16283 Average Coverage: 13.31

 Enie_Contig_16284 Average Coverage: 12.20

 Enie_Contig_16285 Average Coverage: 27.57

 Enie_Contig_16287 Average Coverage: 11.13

 Enie_Contig_16292 Average Coverage: 16.49

 Enie_Contig_16293 Average Coverage: 12.06
t
 Enie_Contig_16295 Average Coverage: 27.00

 Enie_Contig_16298 Average Coverage: 15.07

 Enie_Contig_16299 Average Coverage: 15.16

 Enie_Contig_16300 Average Coverage: 9.12

 Enie_Contig_16303 Average Coverage: 13.95

 Enie_Contig_16304 Average Coverage: 10.49

 Enie_Contig_16305 Average Coverage: 11.11

 Enie_Contig_16307 Average Coverage: 17.53

 Enie_Contig_16308 Average Coverage: 23.90
G
 Enie_Contig_16309 Average Coverage: 16.30

 Enie_Contig_16310 Average Coverage: 14.92

 Enie_Contig_16311 Average Coverage: 29.49

 Enie_Contig_16314 Average Coverage: 16.71

 Enie_Contig_16316 Average Coverage: 16.15

 Enie_Contig_16317 Average Coverage: 14.85

 Enie_Contig_16318 Average Coverage: 30.22

 Enie_Contig_16319 Average Coverage: 12.76

 Enie_Contig_16320 Average Coverage: 11.73

 Enie_Contig_16321 Average Coverage: 17.64

 Enie_Contig_16323 Average Coverage: 15.02

 Enie_Contig_16324 Average Coverage: 14.38

 Enie_Contig_16325 Average Coverage: 8.36
t
 Enie_Contig_16326 Average Coverage: 13.16

 Enie_Contig_16327 Average Coverage: 12.51

 Enie_Contig_16329 Average Coverage: 17.36

 Enie_Contig_16332 Average Coverage: 30.63

 Enie_Contig_16334 Average Coverage: 12.63

 Enie_Contig_16336 Average Coverage: 12.43

 Enie_Contig_16339 Average Coverage: 13.82

 Enie_Contig_16340 Average Coverage: 19.20

 Enie_Contig_16342 Average Coverage: 13.14

 Enie_Contig_16344 Average Coverage: 16.26

 Enie_Contig_16345 Average Coverage: 12.26

 Enie_Contig_16346 Average Coverage: 9.72

 Enie_Contig_16347 Average Coverage: 14.10

 Enie_Contig_16348 Average Coverage: 14.75

 Enie_Contig_16350 Average Coverage: 12.18
t
 Enie_Contig_16352 Average Coverage: 14.62

 Enie_Contig_16353 Average Coverage: 9.53

 Enie_Contig_16354 Average Coverage: 17.12

 Enie_Contig_16355 Average Coverage: 9.62

 Enie_Contig_16356 Average Coverage: 16.07

 Enie_Contig_16358 Average Coverage: 26.36

 Enie_Contig_16360 Average Coverage: 12.47

 Enie_Contig_16363 Average Coverage: 21.64

 Enie_Contig_16364 Average Coverage: 17.43
t
 Enie_Contig_16365 Average Coverage: 13.94

 Enie_Contig_16366 Average Coverage: 16.19

 Enie_Contig_16368 Average Coverage: 23.28

 Enie_Contig_16370 Average Coverage: 16.15

 Enie_Contig_16371 Average Coverage: 15.35

 Enie_Contig_16372 Average Coverage: 13.63

 Enie_Contig_16373 Average Coverage: 15.62

 Enie_Contig_16375 Average Coverage: 9.71

 Enie_Contig_16376 Average Coverage: 9.08

 Enie_Contig_16377 Average Coverage: 13.20
t
 Enie_Contig_16378 Average Coverage: 8.63

 Enie_Contig_16380 Average Coverage: 21.38

 Enie_Contig_16381 Average Coverage: 14.66

 Enie_Contig_16385 Average Coverage: 15.87

 Enie_Contig_16387 Average Coverage: 13.96

 Enie_Contig_16389 Average Coverage: 15.78

 Enie_Contig_16390 Average Coverage: 11.54
G
 Enie_Contig_16393 Average Coverage: 17.96

 Enie_Contig_16395 Average Coverage: 20.50

 Enie_Contig_16398 Average Coverage: 22.94

 Enie_Contig_16399 Average Coverage: 9.35
G
 Enie_Contig_16400 Average Coverage: 15.30

 Enie_Contig_16406 Average Coverage: 36.91

 Enie_Contig_16409 Average Coverage: 19.22

 Enie_Contig_16410 Average Coverage: 32.02
GG
 Enie_Contig_16413 Average Coverage: 17.07

 Enie_Contig_16416 Average Coverage: 28.43

 Enie_Contig_16417 Average Coverage: 14.41

 Enie_Contig_16419 Average Coverage: 13.28
G
 Enie_Contig_16420 Average Coverage: 15.45

 Enie_Contig_16422 Average Coverage: 15.33

 Enie_Contig_16423 Average Coverage: 7.15

 Enie_Contig_16426 Average Coverage: 12.66

 Enie_Contig_16429 Average Coverage: 13.13

 Enie_Contig_16431 Average Coverage: 11.68

 Enie_Contig_16433 Average Coverage: 11.26

 Enie_Contig_16434 Average Coverage: 33.32

 Enie_Contig_16435 Average Coverage: 11.60

 Enie_Contig_16437 Average Coverage: 6.89

 Enie_Contig_16438 Average Coverage: 24.36

 Enie_Contig_16439 Average Coverage: 12.47

 Enie_Contig_16440 Average Coverage: 32.89

 Enie_Contig_16443 Average Coverage: 15.04

 Enie_Contig_16446 Average Coverage: 20.34
GG
 Enie_Contig_16448 Average Coverage: 22.02

 Enie_Contig_16449 Average Coverage: 16.38

 Enie_Contig_16450 Average Coverage: 28.91

 Enie_Contig_16451 Average Coverage: 12.91

 Enie_Contig_16452 Average Coverage: 21.86

 Enie_Contig_16453 Average Coverage: 12.04

 Enie_Contig_16458 Average Coverage: 11.07
G
 Enie_Contig_16459 Average Coverage: 9.39

 Enie_Contig_16462 Average Coverage: 14.78

 Enie_Contig_16464 Average Coverage: 11.26

 Enie_Contig_16465 Average Coverage: 14.68

 Enie_Contig_16466 Average Coverage: 14.28

 Enie_Contig_16471 Average Coverage: 9.43

 Enie_Contig_16472 Average Coverage: 16.16

 Enie_Contig_16474 Average Coverage: 19.31
G
 Enie_Contig_16475 Average Coverage: 36.25

 Enie_Contig_16476 Average Coverage: 10.23
Gt
 Enie_Contig_16477 Average Coverage: 9.06

 Enie_Contig_16478 Average Coverage: 15.01

 Enie_Contig_16479 Average Coverage: 12.32

 Enie_Contig_16480 Average Coverage: 15.56

 Enie_Contig_16481 Average Coverage: 9.21

 Enie_Contig_16482 Average Coverage: 31.06

 Enie_Contig_16483 Average Coverage: 15.33

 Enie_Contig_16484 Average Coverage: 14.99

 Enie_Contig_16486 Average Coverage: 11.71

 Enie_Contig_16487 Average Coverage: 13.92

 Enie_Contig_16488 Average Coverage: 11.72

 Enie_Contig_16490 Average Coverage: 12.54

 Enie_Contig_16491 Average Coverage: 13.67

 Enie_Contig_16492 Average Coverage: 14.02

 Enie_Contig_16493 Average Coverage: 13.28

 Enie_Contig_16495 Average Coverage: 15.04

 Enie_Contig_16496 Average Coverage: 13.78

 Enie_Contig_16497 Average Coverage: 15.41

 Enie_Contig_16499 Average Coverage: 15.08

 Enie_Contig_16500 Average Coverage: 13.51

 Enie_Contig_16501 Average Coverage: 15.36

 Enie_Contig_16502 Average Coverage: 30.33

 Enie_Contig_16503 Average Coverage: 33.35

 Enie_Contig_16504 Average Coverage: 17.13

 Enie_Contig_16510 Average Coverage: 19.29

 Enie_Contig_16511 Average Coverage: 14.62

 Enie_Contig_16512 Average Coverage: 11.86

 Enie_Contig_16513 Average Coverage: 15.03

 Enie_Contig_16514 Average Coverage: 11.76

 Enie_Contig_16515 Average Coverage: 10.48

 Enie_Contig_16516 Average Coverage: 12.81

 Enie_Contig_16517 Average Coverage: 14.80
t
 Enie_Contig_16518 Average Coverage: 15.55

 Enie_Contig_16519 Average Coverage: 14.01

 Enie_Contig_16520 Average Coverage: 15.39

 Enie_Contig_16521 Average Coverage: 13.68

 Enie_Contig_16524 Average Coverage: 13.11

 Enie_Contig_16525 Average Coverage: 15.03

 Enie_Contig_16526 Average Coverage: 14.77

 Enie_Contig_16529 Average Coverage: 12.67

 Enie_Contig_16532 Average Coverage: 15.47
GG
 Enie_Contig_16533 Average Coverage: 14.95

 Enie_Contig_16534 Average Coverage: 12.76

 Enie_Contig_16535 Average Coverage: 15.30
t
 Enie_Contig_16536 Average Coverage: 36.30

 Enie_Contig_16537 Average Coverage: 12.97
G
 Enie_Contig_16538 Average Coverage: 14.49

 Enie_Contig_16539 Average Coverage: 14.95

 Enie_Contig_16540 Average Coverage: 23.32

 Enie_Contig_16541 Average Coverage: 13.65

 Enie_Contig_16542 Average Coverage: 18.92

 Enie_Contig_16543 Average Coverage: 12.41

 Enie_Contig_16544 Average Coverage: 11.04

 Enie_Contig_16546 Average Coverage: 9.51

 Enie_Contig_16549 Average Coverage: 22.73

 Enie_Contig_16551 Average Coverage: 26.78

 Enie_Contig_16553 Average Coverage: 14.31

 Enie_Contig_16554 Average Coverage: 12.43

 Enie_Contig_16555 Average Coverage: 10.63

 Enie_Contig_16556 Average Coverage: 7.43

 Enie_Contig_16558 Average Coverage: 9.01

 Enie_Contig_16560 Average Coverage: 16.19

 Enie_Contig_16561 Average Coverage: 14.29
G
 Enie_Contig_16565 Average Coverage: 11.74

 Enie_Contig_16566 Average Coverage: 15.07

 Enie_Contig_16567 Average Coverage: 15.75

 Enie_Contig_16569 Average Coverage: 8.98

 Enie_Contig_16570 Average Coverage: 14.38

 Enie_Contig_16571 Average Coverage: 15.37

 Enie_Contig_16572 Average Coverage: 15.01

 Enie_Contig_16573 Average Coverage: 11.78

 Enie_Contig_16574 Average Coverage: 14.60

 Enie_Contig_16575 Average Coverage: 16.08

 Enie_Contig_16577 Average Coverage: 12.64

 Enie_Contig_16578 Average Coverage: 10.55

 Enie_Contig_16579 Average Coverage: 13.79

 Enie_Contig_16580 Average Coverage: 14.56

 Enie_Contig_16581 Average Coverage: 23.43

 Enie_Contig_16582 Average Coverage: 14.35

 Enie_Contig_16583 Average Coverage: 13.69

 Enie_Contig_16584 Average Coverage: 20.20

 Enie_Contig_16585 Average Coverage: 17.00

 Enie_Contig_16586 Average Coverage: 12.65

 Enie_Contig_16587 Average Coverage: 12.18

 Enie_Contig_16588 Average Coverage: 21.25

 Enie_Contig_16589 Average Coverage: 22.03

 Enie_Contig_16590 Average Coverage: 12.90

 Enie_Contig_16591 Average Coverage: 5.28

 Enie_Contig_16592 Average Coverage: 18.32

 Enie_Contig_16594 Average Coverage: 13.70

 Enie_Contig_16597 Average Coverage: 14.18

 Enie_Contig_16601 Average Coverage: 14.29

 Enie_Contig_16602 Average Coverage: 14.73

 Enie_Contig_16603 Average Coverage: 28.03

 Enie_Contig_16607 Average Coverage: 11.23

 Enie_Contig_16608 Average Coverage: 14.03

 Enie_Contig_16609 Average Coverage: 13.60
G
 Enie_Contig_16610 Average Coverage: 11.84
G
 Enie_Contig_16611 Average Coverage: 17.30

 Enie_Contig_16612 Average Coverage: 11.67

 Enie_Contig_16614 Average Coverage: 16.42

 Enie_Contig_16615 Average Coverage: 18.73

 Enie_Contig_16616 Average Coverage: 15.33
G
 Enie_Contig_16618 Average Coverage: 13.68

 Enie_Contig_16619 Average Coverage: 10.96

 Enie_Contig_16625 Average Coverage: 15.06

 Enie_Contig_16627 Average Coverage: 20.50

 Enie_Contig_16628 Average Coverage: 27.00

 Enie_Contig_16630 Average Coverage: 13.05
G
 Enie_Contig_16631 Average Coverage: 22.24

 Enie_Contig_16632 Average Coverage: 15.13

 Enie_Contig_16633 Average Coverage: 22.94

 Enie_Contig_16636 Average Coverage: 13.19

 Enie_Contig_16637 Average Coverage: 23.56

 Enie_Contig_16638 Average Coverage: 14.05

 Enie_Contig_16639 Average Coverage: 18.05

 Enie_Contig_16640 Average Coverage: 13.32

 Enie_Contig_16641 Average Coverage: 2.94

 Enie_Contig_16642 Average Coverage: 14.10

 Enie_Contig_16645 Average Coverage: 9.49
G
 Enie_Contig_16646 Average Coverage: 13.02

 Enie_Contig_16647 Average Coverage: 27.62

 Enie_Contig_16648 Average Coverage: 15.03
t
 Enie_Contig_16649 Average Coverage: 21.71
Gt
 Enie_Contig_16651 Average Coverage: 13.07

 Enie_Contig_16652 Average Coverage: 14.54
G
 Enie_Contig_16653 Average Coverage: 8.29

 Enie_Contig_16654 Average Coverage: 14.66
tt
 Enie_Contig_16655 Average Coverage: 15.45

 Enie_Contig_16661 Average Coverage: 14.62

 Enie_Contig_16662 Average Coverage: 12.12
t
 Enie_Contig_16663 Average Coverage: 9.33

 Enie_Contig_16664 Average Coverage: 10.61

 Enie_Contig_16665 Average Coverage: 18.24

 Enie_Contig_16668 Average Coverage: 13.75

 Enie_Contig_16669 Average Coverage: 11.13

 Enie_Contig_16670 Average Coverage: 16.56

 Enie_Contig_16671 Average Coverage: 9.54

 Enie_Contig_16673 Average Coverage: 15.83

 Enie_Contig_16675 Average Coverage: 15.95

 Enie_Contig_16676 Average Coverage: 14.76

 Enie_Contig_16679 Average Coverage: 15.82

 Enie_Contig_16680 Average Coverage: 9.81

 Enie_Contig_16681 Average Coverage: 9.93
t
 Enie_Contig_16683 Average Coverage: 15.15

 Enie_Contig_16684 Average Coverage: 12.77

 Enie_Contig_16685 Average Coverage: 16.49

 Enie_Contig_16690 Average Coverage: 16.77

 Enie_Contig_16691 Average Coverage: 13.64

 Enie_Contig_16693 Average Coverage: 22.00

 Enie_Contig_16694 Average Coverage: 14.32

 Enie_Contig_16695 Average Coverage: 15.01

 Enie_Contig_16698 Average Coverage: 32.45

 Enie_Contig_16699 Average Coverage: 25.39

 Enie_Contig_16700 Average Coverage: 24.00

 Enie_Contig_16701 Average Coverage: 14.00

 Enie_Contig_16702 Average Coverage: 14.80

 Enie_Contig_16703 Average Coverage: 14.55

 Enie_Contig_16704 Average Coverage: 15.74

 Enie_Contig_16706 Average Coverage: 14.99

 Enie_Contig_16707 Average Coverage: 18.01
G
 Enie_Contig_16708 Average Coverage: 16.98

 Enie_Contig_16709 Average Coverage: 11.68

 Enie_Contig_16711 Average Coverage: 15.11

 Enie_Contig_16712 Average Coverage: 13.29

 Enie_Contig_16714 Average Coverage: 13.33

 Enie_Contig_16717 Average Coverage: 14.71

 Enie_Contig_16720 Average Coverage: 33.20

 Enie_Contig_16721 Average Coverage: 20.78
t
 Enie_Contig_16723 Average Coverage: 16.33

 Enie_Contig_16724 Average Coverage: 13.97

 Enie_Contig_16725 Average Coverage: 14.07

 Enie_Contig_16726 Average Coverage: 24.91

 Enie_Contig_16728 Average Coverage: 15.13

 Enie_Contig_16729 Average Coverage: 15.56

 Enie_Contig_16732 Average Coverage: 12.05

 Enie_Contig_16734 Average Coverage: 29.38

 Enie_Contig_16736 Average Coverage: 13.07

 Enie_Contig_16737 Average Coverage: 12.07

 Enie_Contig_16738 Average Coverage: 15.86

 Enie_Contig_16739 Average Coverage: 32.09

 Enie_Contig_16742 Average Coverage: 15.08

 Enie_Contig_16744 Average Coverage: 9.60

 Enie_Contig_16745 Average Coverage: 15.31

 Enie_Contig_16749 Average Coverage: 14.45

 Enie_Contig_16752 Average Coverage: 25.67

 Enie_Contig_16753 Average Coverage: 17.08

 Enie_Contig_16754 Average Coverage: 13.05

 Enie_Contig_16755 Average Coverage: 16.59

 Enie_Contig_16756 Average Coverage: 8.54

 Enie_Contig_16757 Average Coverage: 13.44

 Enie_Contig_16758 Average Coverage: 19.29

 Enie_Contig_16761 Average Coverage: 12.99

 Enie_Contig_16762 Average Coverage: 13.88

 Enie_Contig_16763 Average Coverage: 36.38

 Enie_Contig_16765 Average Coverage: 13.71

 Enie_Contig_16767 Average Coverage: 33.92
t
 Enie_Contig_16769 Average Coverage: 27.94

 Enie_Contig_16773 Average Coverage: 13.63

 Enie_Contig_16776 Average Coverage: 24.83
G
 Enie_Contig_16780 Average Coverage: 13.83

 Enie_Contig_16781 Average Coverage: 26.23

 Enie_Contig_16782 Average Coverage: 14.75

 Enie_Contig_16786 Average Coverage: 32.24

 Enie_Contig_16787 Average Coverage: 20.51

 Enie_Contig_16789 Average Coverage: 18.46

 Enie_Contig_16791 Average Coverage: 30.58

 Enie_Contig_16793 Average Coverage: 16.95

 Enie_Contig_16795 Average Coverage: 14.15
G
 Enie_Contig_16796 Average Coverage: 13.42

 Enie_Contig_16797 Average Coverage: 11.67

 Enie_Contig_16798 Average Coverage: 12.92
G
 Enie_Contig_16799 Average Coverage: 10.81

 Enie_Contig_16801 Average Coverage: 17.05

 Enie_Contig_16802 Average Coverage: 14.71

 Enie_Contig_16803 Average Coverage: 11.91
G
 Enie_Contig_16805 Average Coverage: 36.14

 Enie_Contig_16806 Average Coverage: 13.50
G
 Enie_Contig_16807 Average Coverage: 10.13

 Enie_Contig_16809 Average Coverage: 15.40

 Enie_Contig_16810 Average Coverage: 16.01

 Enie_Contig_16811 Average Coverage: 14.60
t
 Enie_Contig_16813 Average Coverage: 18.61

 Enie_Contig_16815 Average Coverage: 13.73
GG
 Enie_Contig_16816 Average Coverage: 21.42

 Enie_Contig_16817 Average Coverage: 12.36

 Enie_Contig_16818 Average Coverage: 12.55

 Enie_Contig_16820 Average Coverage: 15.46

 Enie_Contig_16821 Average Coverage: 16.07

 Enie_Contig_16822 Average Coverage: 15.17

 Enie_Contig_16824 Average Coverage: 10.47

 Enie_Contig_16826 Average Coverage: 11.69

 Enie_Contig_16827 Average Coverage: 10.55

 Enie_Contig_16828 Average Coverage: 13.26

 Enie_Contig_16829 Average Coverage: 13.11

 Enie_Contig_16830 Average Coverage: 15.92

 Enie_Contig_16831 Average Coverage: 8.25

 Enie_Contig_16832 Average Coverage: 16.75

 Enie_Contig_16837 Average Coverage: 14.75

 Enie_Contig_16840 Average Coverage: 28.00
G
 Enie_Contig_16841 Average Coverage: 15.81
G
 Enie_Contig_16842 Average Coverage: 12.48

 Enie_Contig_16843 Average Coverage: 13.75

 Enie_Contig_16845 Average Coverage: 14.34

 Enie_Contig_16846 Average Coverage: 13.57

 Enie_Contig_16848 Average Coverage: 14.20

 Enie_Contig_16849 Average Coverage: 14.04

 Enie_Contig_16851 Average Coverage: 13.47

 Enie_Contig_16853 Average Coverage: 17.86

 Enie_Contig_16854 Average Coverage: 13.74

 Enie_Contig_16857 Average Coverage: 10.91
G
 Enie_Contig_16858 Average Coverage: 16.59

 Enie_Contig_16861 Average Coverage: 10.36

 Enie_Contig_16863 Average Coverage: 20.10

 Enie_Contig_16864 Average Coverage: 12.05

 Enie_Contig_16865 Average Coverage: 13.75

 Enie_Contig_16866 Average Coverage: 7.45
t
 Enie_Contig_16867 Average Coverage: 13.83

 Enie_Contig_16869 Average Coverage: 8.72

 Enie_Contig_16870 Average Coverage: 18.21

 Enie_Contig_16871 Average Coverage: 19.16

 Enie_Contig_16872 Average Coverage: 14.61

 Enie_Contig_16874 Average Coverage: 10.44
t
 Enie_Contig_16875 Average Coverage: 10.81

 Enie_Contig_16876 Average Coverage: 13.28

 Enie_Contig_16878 Average Coverage: 12.80

 Enie_Contig_16880 Average Coverage: 11.78

 Enie_Contig_16882 Average Coverage: 15.06

 Enie_Contig_16884 Average Coverage: 14.39

 Enie_Contig_16885 Average Coverage: 38.68
t
 Enie_Contig_16886 Average Coverage: 27.22
G
 Enie_Contig_16887 Average Coverage: 15.81
G
 Enie_Contig_16888 Average Coverage: 6.51

 Enie_Contig_16889 Average Coverage: 13.71

 Enie_Contig_16890 Average Coverage: 14.18

 Enie_Contig_16891 Average Coverage: 14.40

 Enie_Contig_16892 Average Coverage: 12.81

 Enie_Contig_16893 Average Coverage: 14.18

 Enie_Contig_16894 Average Coverage: 10.32

 Enie_Contig_16896 Average Coverage: 18.09

 Enie_Contig_16897 Average Coverage: 13.23

 Enie_Contig_16898 Average Coverage: 17.77

 Enie_Contig_16899 Average Coverage: 18.39

 Enie_Contig_16900 Average Coverage: 33.09
t
 Enie_Contig_16901 Average Coverage: 9.44
G
 Enie_Contig_16903 Average Coverage: 15.83

 Enie_Contig_16904 Average Coverage: 10.76

 Enie_Contig_16905 Average Coverage: 16.48

 Enie_Contig_16906 Average Coverage: 8.05

 Enie_Contig_16909 Average Coverage: 15.97

 Enie_Contig_16910 Average Coverage: 13.86

 Enie_Contig_16911 Average Coverage: 20.06
t
 Enie_Contig_16912 Average Coverage: 20.78

 Enie_Contig_16915 Average Coverage: 10.84

 Enie_Contig_16917 Average Coverage: 10.90

 Enie_Contig_16918 Average Coverage: 30.43

 Enie_Contig_16920 Average Coverage: 35.22

 Enie_Contig_16922 Average Coverage: 6.46

 Enie_Contig_16923 Average Coverage: 20.82

 Enie_Contig_16924 Average Coverage: 22.25

 Enie_Contig_16925 Average Coverage: 19.04

 Enie_Contig_16927 Average Coverage: 13.38

 Enie_Contig_16928 Average Coverage: 7.69

 Enie_Contig_16929 Average Coverage: 24.25

 Enie_Contig_16930 Average Coverage: 33.60

 Enie_Contig_16931 Average Coverage: 10.72

 Enie_Contig_16932 Average Coverage: 13.54

 Enie_Contig_16933 Average Coverage: 14.74

 Enie_Contig_16934 Average Coverage: 12.15

 Enie_Contig_16935 Average Coverage: 14.50

 Enie_Contig_16938 Average Coverage: 11.74

 Enie_Contig_16939 Average Coverage: 15.87

 Enie_Contig_16940 Average Coverage: 15.31

 Enie_Contig_16942 Average Coverage: 9.89

 Enie_Contig_16946 Average Coverage: 12.96

 Enie_Contig_16947 Average Coverage: 12.29

 Enie_Contig_16948 Average Coverage: 15.08

 Enie_Contig_16950 Average Coverage: 15.02

 Enie_Contig_16951 Average Coverage: 13.05

 Enie_Contig_16952 Average Coverage: 16.58

 Enie_Contig_16955 Average Coverage: 10.89

 Enie_Contig_16956 Average Coverage: 12.83

 Enie_Contig_16959 Average Coverage: 17.15

 Enie_Contig_16960 Average Coverage: 14.20

 Enie_Contig_16963 Average Coverage: 24.88
tG
 Enie_Contig_16968 Average Coverage: 11.26

 Enie_Contig_16970 Average Coverage: 14.10

 Enie_Contig_16972 Average Coverage: 15.01

 Enie_Contig_16973 Average Coverage: 12.32

 Enie_Contig_16974 Average Coverage: 17.21

 Enie_Contig_16975 Average Coverage: 12.73
t
 Enie_Contig_16977 Average Coverage: 37.28
t
 Enie_Contig_16980 Average Coverage: 10.26

 Enie_Contig_16982 Average Coverage: 14.15

 Enie_Contig_16983 Average Coverage: 13.58

 Enie_Contig_16984 Average Coverage: 15.30

 Enie_Contig_16986 Average Coverage: 14.41

 Enie_Contig_16988 Average Coverage: 15.12

 Enie_Contig_16989 Average Coverage: 14.39

 Enie_Contig_16993 Average Coverage: 21.99
t
 Enie_Contig_16995 Average Coverage: 14.92

 Enie_Contig_16996 Average Coverage: 20.45

 Enie_Contig_16998 Average Coverage: 12.33

 Enie_Contig_16999 Average Coverage: 11.37

 Enie_Contig_17000 Average Coverage: 13.26

 Enie_Contig_17001 Average Coverage: 13.98

 Enie_Contig_17002 Average Coverage: 14.05

 Enie_Contig_17003 Average Coverage: 14.80

 Enie_Contig_17004 Average Coverage: 13.35

 Enie_Contig_17006 Average Coverage: 11.47

 Enie_Contig_17007 Average Coverage: 12.46

 Enie_Contig_17008 Average Coverage: 13.52

 Enie_Contig_17009 Average Coverage: 14.95

 Enie_Contig_17010 Average Coverage: 5.76

 Enie_Contig_17011 Average Coverage: 16.33

 Enie_Contig_17014 Average Coverage: 9.28

 Enie_Contig_17016 Average Coverage: 13.05

 Enie_Contig_17017 Average Coverage: 11.73

 Enie_Contig_17018 Average Coverage: 15.42

 Enie_Contig_17019 Average Coverage: 13.21

 Enie_Contig_17021 Average Coverage: 12.12

 Enie_Contig_17022 Average Coverage: 15.50

 Enie_Contig_17024 Average Coverage: 10.52

 Enie_Contig_17026 Average Coverage: 16.15

 Enie_Contig_17027 Average Coverage: 16.84

 Enie_Contig_17028 Average Coverage: 15.33

 Enie_Contig_17029 Average Coverage: 15.80

 Enie_Contig_17032 Average Coverage: 11.92

 Enie_Contig_17036 Average Coverage: 21.23

 Enie_Contig_17038 Average Coverage: 13.98

 Enie_Contig_17039 Average Coverage: 13.41

 Enie_Contig_17040 Average Coverage: 19.38

 Enie_Contig_17042 Average Coverage: 11.72

 Enie_Contig_17043 Average Coverage: 11.84

 Enie_Contig_17046 Average Coverage: 22.09

 Enie_Contig_17047 Average Coverage: 15.45

 Enie_Contig_17048 Average Coverage: 15.55

 Enie_Contig_17049 Average Coverage: 16.95

 Enie_Contig_17050 Average Coverage: 13.24

 Enie_Contig_17051 Average Coverage: 13.93

 Enie_Contig_17053 Average Coverage: 13.45

 Enie_Contig_17054 Average Coverage: 8.21

 Enie_Contig_17055 Average Coverage: 25.57
G
 Enie_Contig_17056 Average Coverage: 16.45

 Enie_Contig_17057 Average Coverage: 15.64

 Enie_Contig_17058 Average Coverage: 13.38

 Enie_Contig_17059 Average Coverage: 15.56

 Enie_Contig_17060 Average Coverage: 17.67

 Enie_Contig_17062 Average Coverage: 18.43

 Enie_Contig_17063 Average Coverage: 37.58

 Enie_Contig_17064 Average Coverage: 16.12

 Enie_Contig_17065 Average Coverage: 14.73
t
 Enie_Contig_17067 Average Coverage: 24.20

 Enie_Contig_17072 Average Coverage: 13.31

 Enie_Contig_17074 Average Coverage: 21.09

 Enie_Contig_17076 Average Coverage: 11.20

 Enie_Contig_17078 Average Coverage: 23.16

 Enie_Contig_17079 Average Coverage: 12.82

 Enie_Contig_17080 Average Coverage: 10.36

 Enie_Contig_17083 Average Coverage: 10.25

 Enie_Contig_17084 Average Coverage: 7.03

 Enie_Contig_17086 Average Coverage: 21.55

 Enie_Contig_17088 Average Coverage: 16.42

 Enie_Contig_17089 Average Coverage: 17.90

 Enie_Contig_17090 Average Coverage: 18.49

 Enie_Contig_17091 Average Coverage: 14.59

 Enie_Contig_17092 Average Coverage: 23.17

 Enie_Contig_17094 Average Coverage: 12.44

 Enie_Contig_17098 Average Coverage: 13.85

 Enie_Contig_17099 Average Coverage: 13.48

 Enie_Contig_17100 Average Coverage: 15.96

 Enie_Contig_17103 Average Coverage: 10.92
Gt
 Enie_Contig_17104 Average Coverage: 13.93

 Enie_Contig_17106 Average Coverage: 19.93

 Enie_Contig_17108 Average Coverage: 12.68

 Enie_Contig_17109 Average Coverage: 12.99

 Enie_Contig_17110 Average Coverage: 15.98

 Enie_Contig_17111 Average Coverage: 13.55

 Enie_Contig_17113 Average Coverage: 9.93

 Enie_Contig_17114 Average Coverage: 21.22

 Enie_Contig_17115 Average Coverage: 14.33

 Enie_Contig_17117 Average Coverage: 13.39

 Enie_Contig_17119 Average Coverage: 11.25

 Enie_Contig_17120 Average Coverage: 13.38

 Enie_Contig_17121 Average Coverage: 13.01

 Enie_Contig_17122 Average Coverage: 14.68

 Enie_Contig_17124 Average Coverage: 15.57

 Enie_Contig_17125 Average Coverage: 33.53

 Enie_Contig_17126 Average Coverage: 11.70

 Enie_Contig_17127 Average Coverage: 11.93

 Enie_Contig_17128 Average Coverage: 14.14

 Enie_Contig_17129 Average Coverage: 12.15

 Enie_Contig_17131 Average Coverage: 13.61

 Enie_Contig_17132 Average Coverage: 19.50

 Enie_Contig_17134 Average Coverage: 33.31

 Enie_Contig_17135 Average Coverage: 13.66

 Enie_Contig_17136 Average Coverage: 14.85

 Enie_Contig_17137 Average Coverage: 13.23

 Enie_Contig_17138 Average Coverage: 8.64

 Enie_Contig_17139 Average Coverage: 12.30

 Enie_Contig_17141 Average Coverage: 15.91

 Enie_Contig_17142 Average Coverage: 35.16

 Enie_Contig_17143 Average Coverage: 12.45

 Enie_Contig_17144 Average Coverage: 13.59
t
 Enie_Contig_17146 Average Coverage: 14.46

 Enie_Contig_17150 Average Coverage: 11.41

 Enie_Contig_17151 Average Coverage: 14.78

 Enie_Contig_17152 Average Coverage: 13.77

 Enie_Contig_17155 Average Coverage: 29.54

 Enie_Contig_17160 Average Coverage: 20.38

 Enie_Contig_17161 Average Coverage: 12.39

 Enie_Contig_17162 Average Coverage: 13.79

 Enie_Contig_17164 Average Coverage: 15.61

 Enie_Contig_17166 Average Coverage: 19.14

 Enie_Contig_17167 Average Coverage: 12.20

 Enie_Contig_17170 Average Coverage: 12.15

 Enie_Contig_17171 Average Coverage: 10.17

 Enie_Contig_17172 Average Coverage: 23.00

 Enie_Contig_17173 Average Coverage: 15.77

 Enie_Contig_17174 Average Coverage: 15.33

 Enie_Contig_17175 Average Coverage: 10.77

 Enie_Contig_17176 Average Coverage: 35.94

 Enie_Contig_17177 Average Coverage: 13.84

 Enie_Contig_17178 Average Coverage: 20.35

 Enie_Contig_17179 Average Coverage: 14.58

 Enie_Contig_17180 Average Coverage: 14.14

 Enie_Contig_17181 Average Coverage: 18.31

 Enie_Contig_17182 Average Coverage: 11.07

 Enie_Contig_17183 Average Coverage: 14.11

 Enie_Contig_17184 Average Coverage: 14.49

 Enie_Contig_17185 Average Coverage: 39.08
t
 Enie_Contig_17186 Average Coverage: 10.79

 Enie_Contig_17188 Average Coverage: 14.35

 Enie_Contig_17190 Average Coverage: 13.21

 Enie_Contig_17191 Average Coverage: 14.63

 Enie_Contig_17192 Average Coverage: 14.44

 Enie_Contig_17193 Average Coverage: 16.88

 Enie_Contig_17195 Average Coverage: 9.58

 Enie_Contig_17196 Average Coverage: 16.30

 Enie_Contig_17197 Average Coverage: 11.12

 Enie_Contig_17198 Average Coverage: 9.29

 Enie_Contig_17199 Average Coverage: 13.55

 Enie_Contig_17200 Average Coverage: 12.79

 Enie_Contig_17201 Average Coverage: 14.22

 Enie_Contig_17203 Average Coverage: 13.27

 Enie_Contig_17204 Average Coverage: 17.79

 Enie_Contig_17205 Average Coverage: 14.07

 Enie_Contig_17207 Average Coverage: 12.32

 Enie_Contig_17208 Average Coverage: 14.33

 Enie_Contig_17209 Average Coverage: 20.69

 Enie_Contig_17210 Average Coverage: 14.91

 Enie_Contig_17211 Average Coverage: 13.68

 Enie_Contig_17212 Average Coverage: 13.09

 Enie_Contig_17215 Average Coverage: 13.51

 Enie_Contig_17216 Average Coverage: 15.04

 Enie_Contig_17217 Average Coverage: 13.27

 Enie_Contig_17218 Average Coverage: 13.03

 Enie_Contig_17219 Average Coverage: 11.38

 Enie_Contig_17220 Average Coverage: 9.27

 Enie_Contig_17221 Average Coverage: 8.76

 Enie_Contig_17223 Average Coverage: 16.38
t
 Enie_Contig_17224 Average Coverage: 11.88
G
 Enie_Contig_17225 Average Coverage: 13.80

 Enie_Contig_17227 Average Coverage: 16.14

 Enie_Contig_17228 Average Coverage: 15.30

 Enie_Contig_17229 Average Coverage: 9.76

 Enie_Contig_17230 Average Coverage: 18.40

 Enie_Contig_17231 Average Coverage: 13.00

 Enie_Contig_17235 Average Coverage: 12.23

 Enie_Contig_17239 Average Coverage: 23.03

 Enie_Contig_17240 Average Coverage: 13.34

 Enie_Contig_17241 Average Coverage: 13.69

 Enie_Contig_17242 Average Coverage: 15.60

 Enie_Contig_17244 Average Coverage: 14.93

 Enie_Contig_17245 Average Coverage: 7.92

 Enie_Contig_17246 Average Coverage: 17.92

 Enie_Contig_17249 Average Coverage: 13.15

 Enie_Contig_17250 Average Coverage: 9.76

 Enie_Contig_17251 Average Coverage: 14.41

 Enie_Contig_17253 Average Coverage: 17.48

 Enie_Contig_17255 Average Coverage: 23.05

 Enie_Contig_17256 Average Coverage: 31.34

 Enie_Contig_17257 Average Coverage: 16.30

 Enie_Contig_17258 Average Coverage: 9.10

 Enie_Contig_17260 Average Coverage: 23.57

 Enie_Contig_17261 Average Coverage: 15.58
G
 Enie_Contig_17263 Average Coverage: 13.71

 Enie_Contig_17264 Average Coverage: 38.27
t
 Enie_Contig_17265 Average Coverage: 14.18

 Enie_Contig_17266 Average Coverage: 9.96

 Enie_Contig_17269 Average Coverage: 8.44

 Enie_Contig_17270 Average Coverage: 14.04

 Enie_Contig_17272 Average Coverage: 25.06

 Enie_Contig_17273 Average Coverage: 36.60

 Enie_Contig_17274 Average Coverage: 12.67

 Enie_Contig_17275 Average Coverage: 14.51

 Enie_Contig_17276 Average Coverage: 14.68

 Enie_Contig_17279 Average Coverage: 18.09

 Enie_Contig_17280 Average Coverage: 25.98

 Enie_Contig_17284 Average Coverage: 10.71

 Enie_Contig_17285 Average Coverage: 12.37

 Enie_Contig_17286 Average Coverage: 15.00

 Enie_Contig_17290 Average Coverage: 12.52

 Enie_Contig_17292 Average Coverage: 12.54

 Enie_Contig_17293 Average Coverage: 28.79

 Enie_Contig_17294 Average Coverage: 19.50
t
 Enie_Contig_17295 Average Coverage: 18.69

 Enie_Contig_17296 Average Coverage: 15.36

 Enie_Contig_17297 Average Coverage: 12.48

 Enie_Contig_17300 Average Coverage: 13.26

 Enie_Contig_17301 Average Coverage: 12.53

 Enie_Contig_17304 Average Coverage: 14.85

 Enie_Contig_17305 Average Coverage: 13.92

 Enie_Contig_17307 Average Coverage: 14.08

 Enie_Contig_17308 Average Coverage: 12.32

 Enie_Contig_17310 Average Coverage: 23.54

 Enie_Contig_17311 Average Coverage: 13.68

 Enie_Contig_17312 Average Coverage: 29.75

 Enie_Contig_17313 Average Coverage: 11.86

 Enie_Contig_17314 Average Coverage: 9.18

 Enie_Contig_17315 Average Coverage: 16.83

 Enie_Contig_17316 Average Coverage: 18.75
G
 Enie_Contig_17317 Average Coverage: 12.60

 Enie_Contig_17318 Average Coverage: 13.58

 Enie_Contig_17319 Average Coverage: 14.82

 Enie_Contig_17320 Average Coverage: 14.13

 Enie_Contig_17321 Average Coverage: 13.14

 Enie_Contig_17322 Average Coverage: 15.55
t
 Enie_Contig_17323 Average Coverage: 12.03

 Enie_Contig_17326 Average Coverage: 14.34

 Enie_Contig_17327 Average Coverage: 9.72

 Enie_Contig_17328 Average Coverage: 20.81

 Enie_Contig_17329 Average Coverage: 14.95

 Enie_Contig_17330 Average Coverage: 11.17
t
 Enie_Contig_17332 Average Coverage: 11.37
G
 Enie_Contig_17334 Average Coverage: 21.64
t
 Enie_Contig_17335 Average Coverage: 15.48

 Enie_Contig_17336 Average Coverage: 15.34

 Enie_Contig_17338 Average Coverage: 9.91

 Enie_Contig_17339 Average Coverage: 7.92

 Enie_Contig_17340 Average Coverage: 12.44

 Enie_Contig_17341 Average Coverage: 16.08

 Enie_Contig_17343 Average Coverage: 8.60

 Enie_Contig_17344 Average Coverage: 12.69

 Enie_Contig_17345 Average Coverage: 23.79

 Enie_Contig_17346 Average Coverage: 12.53

 Enie_Contig_17348 Average Coverage: 15.97

 Enie_Contig_17350 Average Coverage: 12.66

 Enie_Contig_17351 Average Coverage: 13.25
t
 Enie_Contig_17352 Average Coverage: 15.23

 Enie_Contig_17353 Average Coverage: 13.35

 Enie_Contig_17354 Average Coverage: 13.23

 Enie_Contig_17355 Average Coverage: 17.01

 Enie_Contig_17356 Average Coverage: 13.35

 Enie_Contig_17357 Average Coverage: 12.57

 Enie_Contig_17359 Average Coverage: 14.38

 Enie_Contig_17360 Average Coverage: 15.44
G
 Enie_Contig_17361 Average Coverage: 11.31

 Enie_Contig_17362 Average Coverage: 10.45

 Enie_Contig_17363 Average Coverage: 15.34

 Enie_Contig_17365 Average Coverage: 15.28

 Enie_Contig_17367 Average Coverage: 13.45

 Enie_Contig_17369 Average Coverage: 29.89

 Enie_Contig_17370 Average Coverage: 15.98

 Enie_Contig_17373 Average Coverage: 14.78

 Enie_Contig_17375 Average Coverage: 15.84

 Enie_Contig_17376 Average Coverage: 10.39

 Enie_Contig_17377 Average Coverage: 15.67
t
 Enie_Contig_17378 Average Coverage: 15.60

 Enie_Contig_17380 Average Coverage: 19.90

 Enie_Contig_17386 Average Coverage: 19.13

 Enie_Contig_17387 Average Coverage: 13.99

 Enie_Contig_17388 Average Coverage: 21.93

 Enie_Contig_17389 Average Coverage: 11.47
t
 Enie_Contig_17390 Average Coverage: 11.77

 Enie_Contig_17391 Average Coverage: 25.69

 Enie_Contig_17392 Average Coverage: 8.25

 Enie_Contig_17393 Average Coverage: 19.93

 Enie_Contig_17394 Average Coverage: 14.05

 Enie_Contig_17395 Average Coverage: 11.27

 Enie_Contig_17396 Average Coverage: 12.31

 Enie_Contig_17399 Average Coverage: 11.75

 Enie_Contig_17403 Average Coverage: 28.06

 Enie_Contig_17404 Average Coverage: 31.95
G
 Enie_Contig_17405 Average Coverage: 12.63

 Enie_Contig_17406 Average Coverage: 26.55

 Enie_Contig_17408 Average Coverage: 15.49

 Enie_Contig_17409 Average Coverage: 12.22
Gt
 Enie_Contig_17411 Average Coverage: 8.52

 Enie_Contig_17412 Average Coverage: 13.34

 Enie_Contig_17413 Average Coverage: 11.79

 Enie_Contig_17414 Average Coverage: 13.54

 Enie_Contig_17415 Average Coverage: 21.57

 Enie_Contig_17416 Average Coverage: 13.48

 Enie_Contig_17418 Average Coverage: 11.90

 Enie_Contig_17419 Average Coverage: 14.19
G
 Enie_Contig_17420 Average Coverage: 15.07

 Enie_Contig_17421 Average Coverage: 21.81

 Enie_Contig_17422 Average Coverage: 13.83

 Enie_Contig_17423 Average Coverage: 12.84
G
 Enie_Contig_17425 Average Coverage: 19.69

 Enie_Contig_17427 Average Coverage: 14.63

 Enie_Contig_17430 Average Coverage: 13.28
G
 Enie_Contig_17431 Average Coverage: 13.47

 Enie_Contig_17432 Average Coverage: 14.62

 Enie_Contig_17433 Average Coverage: 15.09

 Enie_Contig_17434 Average Coverage: 21.75

 Enie_Contig_17435 Average Coverage: 11.56

 Enie_Contig_17436 Average Coverage: 14.27

 Enie_Contig_17437 Average Coverage: 11.80

 Enie_Contig_17438 Average Coverage: 14.44

 Enie_Contig_17439 Average Coverage: 11.87

 Enie_Contig_17440 Average Coverage: 14.53

 Enie_Contig_17441 Average Coverage: 9.15
G
 Enie_Contig_17442 Average Coverage: 19.97

 Enie_Contig_17443 Average Coverage: 16.63

 Enie_Contig_17445 Average Coverage: 16.84

 Enie_Contig_17447 Average Coverage: 28.59

 Enie_Contig_17448 Average Coverage: 29.38

 Enie_Contig_17449 Average Coverage: 14.64

 Enie_Contig_17450 Average Coverage: 11.34

 Enie_Contig_17451 Average Coverage: 8.47

 Enie_Contig_17452 Average Coverage: 12.84

 Enie_Contig_17453 Average Coverage: 11.61

 Enie_Contig_17454 Average Coverage: 13.61

 Enie_Contig_17455 Average Coverage: 15.07

 Enie_Contig_17456 Average Coverage: 14.07

 Enie_Contig_17457 Average Coverage: 19.88

 Enie_Contig_17458 Average Coverage: 7.41

 Enie_Contig_17460 Average Coverage: 17.22

 Enie_Contig_17461 Average Coverage: 34.11

 Enie_Contig_17462 Average Coverage: 13.49

 Enie_Contig_17463 Average Coverage: 26.08

 Enie_Contig_17466 Average Coverage: 14.55

 Enie_Contig_17469 Average Coverage: 36.14

 Enie_Contig_17470 Average Coverage: 22.83

 Enie_Contig_17471 Average Coverage: 15.25

 Enie_Contig_17474 Average Coverage: 17.16

 Enie_Contig_17475 Average Coverage: 11.18

 Enie_Contig_17477 Average Coverage: 11.70

 Enie_Contig_17479 Average Coverage: 19.13

 Enie_Contig_17481 Average Coverage: 14.97

 Enie_Contig_17482 Average Coverage: 15.38

 Enie_Contig_17483 Average Coverage: 26.12

 Enie_Contig_17484 Average Coverage: 9.99

 Enie_Contig_17486 Average Coverage: 39.58

 Enie_Contig_17488 Average Coverage: 30.86

 Enie_Contig_17489 Average Coverage: 10.71

 Enie_Contig_17490 Average Coverage: 13.11

 Enie_Contig_17491 Average Coverage: 13.33

 Enie_Contig_17492 Average Coverage: 11.69

 Enie_Contig_17494 Average Coverage: 12.45

 Enie_Contig_17496 Average Coverage: 14.51

 Enie_Contig_17497 Average Coverage: 15.46

 Enie_Contig_17498 Average Coverage: 20.48

 Enie_Contig_17499 Average Coverage: 11.88

 Enie_Contig_17501 Average Coverage: 21.22
t
 Enie_Contig_17503 Average Coverage: 13.09

 Enie_Contig_17505 Average Coverage: 23.74

 Enie_Contig_17506 Average Coverage: 8.79

 Enie_Contig_17508 Average Coverage: 11.24

 Enie_Contig_17513 Average Coverage: 38.84

 Enie_Contig_17514 Average Coverage: 19.64

 Enie_Contig_17515 Average Coverage: 11.21

 Enie_Contig_17516 Average Coverage: 13.70

 Enie_Contig_17517 Average Coverage: 17.17
GGt
 Enie_Contig_17519 Average Coverage: 12.04
G
 Enie_Contig_17520 Average Coverage: 10.23
t
 Enie_Contig_17521 Average Coverage: 14.23

 Enie_Contig_17522 Average Coverage: 12.85
t
 Enie_Contig_17523 Average Coverage: 10.62

 Enie_Contig_17524 Average Coverage: 12.84

 Enie_Contig_17526 Average Coverage: 39.02

 Enie_Contig_17528 Average Coverage: 14.23

 Enie_Contig_17529 Average Coverage: 11.20

 Enie_Contig_17530 Average Coverage: 11.57

 Enie_Contig_17531 Average Coverage: 15.70
G
 Enie_Contig_17532 Average Coverage: 16.91

 Enie_Contig_17533 Average Coverage: 9.69

 Enie_Contig_17534 Average Coverage: 14.40

 Enie_Contig_17535 Average Coverage: 14.08

 Enie_Contig_17536 Average Coverage: 14.18

 Enie_Contig_17537 Average Coverage: 15.46

 Enie_Contig_17538 Average Coverage: 9.71

 Enie_Contig_17539 Average Coverage: 17.11

 Enie_Contig_17540 Average Coverage: 13.04

 Enie_Contig_17541 Average Coverage: 17.31

 Enie_Contig_17543 Average Coverage: 24.36

 Enie_Contig_17545 Average Coverage: 14.60

 Enie_Contig_17546 Average Coverage: 13.75
t
 Enie_Contig_17547 Average Coverage: 17.99

 Enie_Contig_17548 Average Coverage: 11.78

 Enie_Contig_17549 Average Coverage: 14.39

 Enie_Contig_17550 Average Coverage: 13.02

 Enie_Contig_17551 Average Coverage: 12.96

 Enie_Contig_17552 Average Coverage: 14.11

 Enie_Contig_17554 Average Coverage: 14.41

 Enie_Contig_17555 Average Coverage: 7.36

 Enie_Contig_17556 Average Coverage: 13.78

 Enie_Contig_17557 Average Coverage: 13.60

 Enie_Contig_17560 Average Coverage: 24.46

 Enie_Contig_17562 Average Coverage: 18.77

 Enie_Contig_17563 Average Coverage: 12.80

 Enie_Contig_17564 Average Coverage: 15.57

 Enie_Contig_17565 Average Coverage: 13.21

 Enie_Contig_17567 Average Coverage: 16.39

 Enie_Contig_17568 Average Coverage: 17.97

 Enie_Contig_17569 Average Coverage: 14.77

 Enie_Contig_17570 Average Coverage: 18.09

 Enie_Contig_17572 Average Coverage: 15.49
t
 Enie_Contig_17573 Average Coverage: 25.64

 Enie_Contig_17574 Average Coverage: 14.19

 Enie_Contig_17575 Average Coverage: 8.45

 Enie_Contig_17576 Average Coverage: 18.04

 Enie_Contig_17582 Average Coverage: 14.54

 Enie_Contig_17583 Average Coverage: 12.73

 Enie_Contig_17585 Average Coverage: 13.70
t
 Enie_Contig_17586 Average Coverage: 12.54

 Enie_Contig_17587 Average Coverage: 13.43

 Enie_Contig_17588 Average Coverage: 11.81
t
 Enie_Contig_17589 Average Coverage: 14.28

 Enie_Contig_17590 Average Coverage: 14.80

 Enie_Contig_17591 Average Coverage: 12.71

 Enie_Contig_17592 Average Coverage: 13.62

 Enie_Contig_17596 Average Coverage: 16.60

 Enie_Contig_17600 Average Coverage: 9.15

 Enie_Contig_17601 Average Coverage: 13.74

 Enie_Contig_17602 Average Coverage: 16.08

 Enie_Contig_17603 Average Coverage: 9.74

 Enie_Contig_17605 Average Coverage: 14.71

 Enie_Contig_17606 Average Coverage: 22.83

 Enie_Contig_17607 Average Coverage: 21.67

 Enie_Contig_17608 Average Coverage: 18.74

 Enie_Contig_17610 Average Coverage: 16.99

 Enie_Contig_17611 Average Coverage: 14.29

 Enie_Contig_17616 Average Coverage: 22.55

 Enie_Contig_17618 Average Coverage: 11.47

 Enie_Contig_17619 Average Coverage: 14.41

 Enie_Contig_17621 Average Coverage: 13.21

 Enie_Contig_17622 Average Coverage: 18.87

 Enie_Contig_17623 Average Coverage: 20.86

 Enie_Contig_17625 Average Coverage: 14.46

 Enie_Contig_17626 Average Coverage: 12.15

 Enie_Contig_17628 Average Coverage: 11.12

 Enie_Contig_17629 Average Coverage: 12.39

 Enie_Contig_17630 Average Coverage: 11.72

 Enie_Contig_17631 Average Coverage: 19.51

 Enie_Contig_17634 Average Coverage: 21.44

 Enie_Contig_17635 Average Coverage: 15.03

 Enie_Contig_17639 Average Coverage: 10.60

 Enie_Contig_17640 Average Coverage: 14.98

 Enie_Contig_17641 Average Coverage: 15.95
t
 Enie_Contig_17642 Average Coverage: 7.77

 Enie_Contig_17646 Average Coverage: 33.56

 Enie_Contig_17648 Average Coverage: 17.22

 Enie_Contig_17652 Average Coverage: 13.25

 Enie_Contig_17658 Average Coverage: 24.21

 Enie_Contig_17659 Average Coverage: 15.76

 Enie_Contig_17660 Average Coverage: 15.35
G
 Enie_Contig_17661 Average Coverage: 12.91

 Enie_Contig_17663 Average Coverage: 16.20

 Enie_Contig_17664 Average Coverage: 15.09

 Enie_Contig_17665 Average Coverage: 14.92

 Enie_Contig_17666 Average Coverage: 12.70
t
 Enie_Contig_17667 Average Coverage: 21.30

 Enie_Contig_17669 Average Coverage: 14.41

 Enie_Contig_17670 Average Coverage: 11.66

 Enie_Contig_17671 Average Coverage: 13.61

 Enie_Contig_17673 Average Coverage: 16.41

 Enie_Contig_17674 Average Coverage: 11.58

 Enie_Contig_17677 Average Coverage: 11.75

 Enie_Contig_17679 Average Coverage: 10.65
t
 Enie_Contig_17680 Average Coverage: 13.89

 Enie_Contig_17682 Average Coverage: 8.66

 Enie_Contig_17683 Average Coverage: 14.16

 Enie_Contig_17684 Average Coverage: 18.25

 Enie_Contig_17685 Average Coverage: 13.04

 Enie_Contig_17686 Average Coverage: 16.25

 Enie_Contig_17688 Average Coverage: 14.83
t
 Enie_Contig_17690 Average Coverage: 13.92

 Enie_Contig_17691 Average Coverage: 22.07

 Enie_Contig_17692 Average Coverage: 16.54

 Enie_Contig_17693 Average Coverage: 14.50

 Enie_Contig_17694 Average Coverage: 14.63
GGG
 Enie_Contig_17695 Average Coverage: 17.37

 Enie_Contig_17697 Average Coverage: 13.77

 Enie_Contig_17698 Average Coverage: 11.50

 Enie_Contig_17699 Average Coverage: 12.98

 Enie_Contig_17700 Average Coverage: 16.32

 Enie_Contig_17701 Average Coverage: 12.21

 Enie_Contig_17703 Average Coverage: 16.80

 Enie_Contig_17704 Average Coverage: 14.52

 Enie_Contig_17705 Average Coverage: 11.01

 Enie_Contig_17706 Average Coverage: 9.58

 Enie_Contig_17707 Average Coverage: 12.20

 Enie_Contig_17709 Average Coverage: 15.24

 Enie_Contig_17710 Average Coverage: 18.10
G
 Enie_Contig_17713 Average Coverage: 14.83

 Enie_Contig_17714 Average Coverage: 11.12

 Enie_Contig_17715 Average Coverage: 11.68

 Enie_Contig_17716 Average Coverage: 13.30
tt
 Enie_Contig_17717 Average Coverage: 7.39

 Enie_Contig_17719 Average Coverage: 30.06
t
 Enie_Contig_17721 Average Coverage: 13.12

 Enie_Contig_17722 Average Coverage: 13.06

 Enie_Contig_17723 Average Coverage: 15.00

 Enie_Contig_17727 Average Coverage: 7.89

 Enie_Contig_17728 Average Coverage: 13.74
G
 Enie_Contig_17730 Average Coverage: 33.05

 Enie_Contig_17731 Average Coverage: 13.05

 Enie_Contig_17732 Average Coverage: 37.49

 Enie_Contig_17735 Average Coverage: 12.29

 Enie_Contig_17736 Average Coverage: 15.18

 Enie_Contig_17737 Average Coverage: 17.81

 Enie_Contig_17738 Average Coverage: 15.55

 Enie_Contig_17739 Average Coverage: 9.77
G
 Enie_Contig_17740 Average Coverage: 15.77

 Enie_Contig_17742 Average Coverage: 10.91
t
 Enie_Contig_17743 Average Coverage: 34.69

 Enie_Contig_17747 Average Coverage: 14.32

 Enie_Contig_17748 Average Coverage: 12.84

 Enie_Contig_17749 Average Coverage: 18.63

 Enie_Contig_17750 Average Coverage: 12.57

 Enie_Contig_17751 Average Coverage: 31.48

 Enie_Contig_17752 Average Coverage: 12.13

 Enie_Contig_17753 Average Coverage: 14.10

 Enie_Contig_17754 Average Coverage: 9.90

 Enie_Contig_17755 Average Coverage: 12.24

 Enie_Contig_17758 Average Coverage: 16.44

 Enie_Contig_17762 Average Coverage: 22.75

 Enie_Contig_17763 Average Coverage: 11.21

 Enie_Contig_17764 Average Coverage: 12.74

 Enie_Contig_17766 Average Coverage: 21.95

 Enie_Contig_17767 Average Coverage: 11.76

 Enie_Contig_17768 Average Coverage: 16.48

 Enie_Contig_17769 Average Coverage: 14.41

 Enie_Contig_17771 Average Coverage: 14.44

 Enie_Contig_17773 Average Coverage: 14.62

 Enie_Contig_17774 Average Coverage: 14.14

 Enie_Contig_17775 Average Coverage: 34.61

 Enie_Contig_17776 Average Coverage: 14.40

 Enie_Contig_17777 Average Coverage: 19.26

 Enie_Contig_17780 Average Coverage: 14.50

 Enie_Contig_17781 Average Coverage: 13.11

 Enie_Contig_17782 Average Coverage: 12.23

 Enie_Contig_17783 Average Coverage: 16.06

 Enie_Contig_17784 Average Coverage: 14.20

 Enie_Contig_17786 Average Coverage: 13.40

 Enie_Contig_17788 Average Coverage: 17.67

 Enie_Contig_17790 Average Coverage: 13.41

 Enie_Contig_17793 Average Coverage: 15.38

 Enie_Contig_17794 Average Coverage: 13.74

 Enie_Contig_17795 Average Coverage: 15.09

 Enie_Contig_17796 Average Coverage: 13.45

 Enie_Contig_17797 Average Coverage: 12.82

 Enie_Contig_17799 Average Coverage: 11.96

 Enie_Contig_17801 Average Coverage: 14.66

 Enie_Contig_17802 Average Coverage: 16.20

 Enie_Contig_17803 Average Coverage: 12.36

 Enie_Contig_17804 Average Coverage: 17.50

 Enie_Contig_17805 Average Coverage: 16.10

 Enie_Contig_17806 Average Coverage: 22.69
t
 Enie_Contig_17808 Average Coverage: 9.86

 Enie_Contig_17810 Average Coverage: 19.96

 Enie_Contig_17811 Average Coverage: 9.28

 Enie_Contig_17812 Average Coverage: 13.03

 Enie_Contig_17815 Average Coverage: 10.67

 Enie_Contig_17816 Average Coverage: 16.20

 Enie_Contig_17817 Average Coverage: 25.39

 Enie_Contig_17820 Average Coverage: 14.85

 Enie_Contig_17821 Average Coverage: 14.87

 Enie_Contig_17822 Average Coverage: 10.15

 Enie_Contig_17823 Average Coverage: 24.24

 Enie_Contig_17824 Average Coverage: 15.27

 Enie_Contig_17825 Average Coverage: 14.64

 Enie_Contig_17827 Average Coverage: 15.50

 Enie_Contig_17828 Average Coverage: 9.25

 Enie_Contig_17831 Average Coverage: 15.74

 Enie_Contig_17832 Average Coverage: 14.32

 Enie_Contig_17833 Average Coverage: 20.08

 Enie_Contig_17834 Average Coverage: 9.32

 Enie_Contig_17835 Average Coverage: 14.71

 Enie_Contig_17836 Average Coverage: 10.73

 Enie_Contig_17837 Average Coverage: 9.65

 Enie_Contig_17839 Average Coverage: 17.74

 Enie_Contig_17841 Average Coverage: 14.58

 Enie_Contig_17843 Average Coverage: 32.96

 Enie_Contig_17848 Average Coverage: 12.83

 Enie_Contig_17850 Average Coverage: 12.14

 Enie_Contig_17851 Average Coverage: 13.72

 Enie_Contig_17852 Average Coverage: 12.00

 Enie_Contig_17853 Average Coverage: 12.21

 Enie_Contig_17854 Average Coverage: 13.66

 Enie_Contig_17855 Average Coverage: 16.01

 Enie_Contig_17856 Average Coverage: 14.75
t
 Enie_Contig_17858 Average Coverage: 16.38

 Enie_Contig_17859 Average Coverage: 13.98

 Enie_Contig_17860 Average Coverage: 14.60

 Enie_Contig_17861 Average Coverage: 20.96

 Enie_Contig_17862 Average Coverage: 36.80

 Enie_Contig_17863 Average Coverage: 20.37

 Enie_Contig_17864 Average Coverage: 12.15

 Enie_Contig_17866 Average Coverage: 15.80

 Enie_Contig_17867 Average Coverage: 14.88

 Enie_Contig_17868 Average Coverage: 14.81

 Enie_Contig_17869 Average Coverage: 14.31
t
 Enie_Contig_17870 Average Coverage: 18.29

 Enie_Contig_17871 Average Coverage: 14.98

 Enie_Contig_17873 Average Coverage: 15.96

 Enie_Contig_17874 Average Coverage: 11.84

 Enie_Contig_17876 Average Coverage: 14.36

 Enie_Contig_17877 Average Coverage: 14.69

 Enie_Contig_17880 Average Coverage: 20.97
G
 Enie_Contig_17882 Average Coverage: 17.04

 Enie_Contig_17883 Average Coverage: 14.12

 Enie_Contig_17884 Average Coverage: 21.71
G
 Enie_Contig_17885 Average Coverage: 16.86

 Enie_Contig_17887 Average Coverage: 25.83

 Enie_Contig_17891 Average Coverage: 10.10

 Enie_Contig_17892 Average Coverage: 15.17

 Enie_Contig_17893 Average Coverage: 21.60

 Enie_Contig_17894 Average Coverage: 26.99

 Enie_Contig_17895 Average Coverage: 11.71

 Enie_Contig_17896 Average Coverage: 12.14

 Enie_Contig_17897 Average Coverage: 11.81

 Enie_Contig_17899 Average Coverage: 21.74

 Enie_Contig_17901 Average Coverage: 15.51
t
 Enie_Contig_17902 Average Coverage: 13.92

 Enie_Contig_17903 Average Coverage: 15.60

 Enie_Contig_17904 Average Coverage: 28.24

 Enie_Contig_17905 Average Coverage: 8.28

 Enie_Contig_17906 Average Coverage: 15.53

 Enie_Contig_17908 Average Coverage: 11.84

 Enie_Contig_17909 Average Coverage: 14.44

 Enie_Contig_17910 Average Coverage: 15.59

 Enie_Contig_17911 Average Coverage: 32.33

 Enie_Contig_17913 Average Coverage: 16.73

 Enie_Contig_17916 Average Coverage: 10.25

 Enie_Contig_17917 Average Coverage: 13.06

 Enie_Contig_17918 Average Coverage: 7.15
G
 Enie_Contig_17919 Average Coverage: 13.99
t
 Enie_Contig_17920 Average Coverage: 17.64

 Enie_Contig_17921 Average Coverage: 15.29

 Enie_Contig_17923 Average Coverage: 14.99

 Enie_Contig_17925 Average Coverage: 13.68

 Enie_Contig_17927 Average Coverage: 14.85

 Enie_Contig_17928 Average Coverage: 11.15

 Enie_Contig_17932 Average Coverage: 21.66

 Enie_Contig_17937 Average Coverage: 12.73

 Enie_Contig_17938 Average Coverage: 20.91

 Enie_Contig_17941 Average Coverage: 15.80

 Enie_Contig_17943 Average Coverage: 15.38

 Enie_Contig_17944 Average Coverage: 17.25

 Enie_Contig_17945 Average Coverage: 39.46

 Enie_Contig_17946 Average Coverage: 13.09

 Enie_Contig_17948 Average Coverage: 15.28

 Enie_Contig_17949 Average Coverage: 11.06

 Enie_Contig_17950 Average Coverage: 25.71

 Enie_Contig_17951 Average Coverage: 13.72

 Enie_Contig_17952 Average Coverage: 18.30

 Enie_Contig_17953 Average Coverage: 15.09

 Enie_Contig_17955 Average Coverage: 14.84

 Enie_Contig_17956 Average Coverage: 14.08

 Enie_Contig_17958 Average Coverage: 13.53

 Enie_Contig_17959 Average Coverage: 15.69

 Enie_Contig_17961 Average Coverage: 16.65

 Enie_Contig_17963 Average Coverage: 11.92

 Enie_Contig_17964 Average Coverage: 11.98

 Enie_Contig_17965 Average Coverage: 15.97

 Enie_Contig_17967 Average Coverage: 16.12

 Enie_Contig_17968 Average Coverage: 10.19

 Enie_Contig_17969 Average Coverage: 12.09

 Enie_Contig_17970 Average Coverage: 8.02

 Enie_Contig_17971 Average Coverage: 14.67
G
 Enie_Contig_17972 Average Coverage: 16.94

 Enie_Contig_17973 Average Coverage: 14.12

 Enie_Contig_17974 Average Coverage: 13.16

 Enie_Contig_17975 Average Coverage: 13.11

 Enie_Contig_17978 Average Coverage: 12.26

 Enie_Contig_17980 Average Coverage: 14.52

 Enie_Contig_17981 Average Coverage: 11.76

 Enie_Contig_17984 Average Coverage: 11.57

 Enie_Contig_17985 Average Coverage: 15.96

 Enie_Contig_17986 Average Coverage: 8.64

 Enie_Contig_17987 Average Coverage: 12.69

 Enie_Contig_17988 Average Coverage: 16.68

 Enie_Contig_17990 Average Coverage: 17.81
G
 Enie_Contig_17991 Average Coverage: 12.04
G
 Enie_Contig_17994 Average Coverage: 16.82

 Enie_Contig_17998 Average Coverage: 17.70

 Enie_Contig_18000 Average Coverage: 13.60

 Enie_Contig_18001 Average Coverage: 12.90

 Enie_Contig_18002 Average Coverage: 18.36

 Enie_Contig_18003 Average Coverage: 12.02

 Enie_Contig_18004 Average Coverage: 10.69

 Enie_Contig_18005 Average Coverage: 16.14

 Enie_Contig_18006 Average Coverage: 11.71

 Enie_Contig_18009 Average Coverage: 15.97
t
 Enie_Contig_18010 Average Coverage: 9.94

 Enie_Contig_18011 Average Coverage: 18.10

 Enie_Contig_18015 Average Coverage: 14.94
t
 Enie_Contig_18016 Average Coverage: 14.12
t
 Enie_Contig_18017 Average Coverage: 13.36

 Enie_Contig_18020 Average Coverage: 12.66

 Enie_Contig_18021 Average Coverage: 12.62

 Enie_Contig_18024 Average Coverage: 14.87

 Enie_Contig_18025 Average Coverage: 14.48

 Enie_Contig_18026 Average Coverage: 14.70

 Enie_Contig_18027 Average Coverage: 11.00

 Enie_Contig_18028 Average Coverage: 12.45

 Enie_Contig_18029 Average Coverage: 10.97

 Enie_Contig_18030 Average Coverage: 32.19

 Enie_Contig_18031 Average Coverage: 13.64

 Enie_Contig_18035 Average Coverage: 17.01
G
 Enie_Contig_18036 Average Coverage: 16.82

 Enie_Contig_18037 Average Coverage: 13.45

 Enie_Contig_18038 Average Coverage: 15.64

 Enie_Contig_18040 Average Coverage: 17.39
t
 Enie_Contig_18041 Average Coverage: 11.97

 Enie_Contig_18042 Average Coverage: 11.85

 Enie_Contig_18043 Average Coverage: 13.77

 Enie_Contig_18044 Average Coverage: 18.96

 Enie_Contig_18045 Average Coverage: 13.50

 Enie_Contig_18046 Average Coverage: 9.07

 Enie_Contig_18053 Average Coverage: 14.67

 Enie_Contig_18054 Average Coverage: 16.32
tG
 Enie_Contig_18055 Average Coverage: 12.68

 Enie_Contig_18056 Average Coverage: 30.14

 Enie_Contig_18057 Average Coverage: 13.74

 Enie_Contig_18059 Average Coverage: 12.64
t
 Enie_Contig_18060 Average Coverage: 16.01
G
 Enie_Contig_18062 Average Coverage: 15.28

 Enie_Contig_18063 Average Coverage: 10.16

 Enie_Contig_18064 Average Coverage: 15.03
G
 Enie_Contig_18066 Average Coverage: 23.27

 Enie_Contig_18068 Average Coverage: 11.49
G
 Enie_Contig_18069 Average Coverage: 11.51

 Enie_Contig_18070 Average Coverage: 16.08

 Enie_Contig_18071 Average Coverage: 13.82

 Enie_Contig_18073 Average Coverage: 14.49

 Enie_Contig_18074 Average Coverage: 25.53

 Enie_Contig_18076 Average Coverage: 16.51

 Enie_Contig_18077 Average Coverage: 30.86

 Enie_Contig_18079 Average Coverage: 15.70

 Enie_Contig_18080 Average Coverage: 11.02

 Enie_Contig_18082 Average Coverage: 13.89

 Enie_Contig_18083 Average Coverage: 15.75

 Enie_Contig_18084 Average Coverage: 12.75

 Enie_Contig_18085 Average Coverage: 13.67

 Enie_Contig_18087 Average Coverage: 15.04

 Enie_Contig_18088 Average Coverage: 13.95

 Enie_Contig_18089 Average Coverage: 12.46
G
 Enie_Contig_18090 Average Coverage: 13.37

 Enie_Contig_18091 Average Coverage: 12.61
G
 Enie_Contig_18092 Average Coverage: 14.08
G
 Enie_Contig_18093 Average Coverage: 12.99

 Enie_Contig_18094 Average Coverage: 11.39

 Enie_Contig_18096 Average Coverage: 8.53

 Enie_Contig_18097 Average Coverage: 14.19

 Enie_Contig_18098 Average Coverage: 13.63
GG
 Enie_Contig_18100 Average Coverage: 11.90
G
 Enie_Contig_18101 Average Coverage: 15.99
tG
 Enie_Contig_18102 Average Coverage: 33.39

 Enie_Contig_18103 Average Coverage: 17.56

 Enie_Contig_18104 Average Coverage: 15.91

 Enie_Contig_18106 Average Coverage: 9.00

 Enie_Contig_18107 Average Coverage: 10.60

 Enie_Contig_18108 Average Coverage: 15.42

 Enie_Contig_18109 Average Coverage: 7.78

 Enie_Contig_18110 Average Coverage: 16.26

 Enie_Contig_18113 Average Coverage: 15.04

 Enie_Contig_18114 Average Coverage: 12.96

 Enie_Contig_18115 Average Coverage: 12.88

 Enie_Contig_18116 Average Coverage: 32.80
t
 Enie_Contig_18117 Average Coverage: 37.76

 Enie_Contig_18118 Average Coverage: 22.79

 Enie_Contig_18119 Average Coverage: 13.88

 Enie_Contig_18120 Average Coverage: 9.46

 Enie_Contig_18121 Average Coverage: 10.57

 Enie_Contig_18123 Average Coverage: 18.28

 Enie_Contig_18124 Average Coverage: 14.35

 Enie_Contig_18125 Average Coverage: 16.21

 Enie_Contig_18126 Average Coverage: 13.83

 Enie_Contig_18127 Average Coverage: 11.08

 Enie_Contig_18129 Average Coverage: 15.62

 Enie_Contig_18131 Average Coverage: 14.54

 Enie_Contig_18132 Average Coverage: 12.84

 Enie_Contig_18133 Average Coverage: 13.06

 Enie_Contig_18134 Average Coverage: 13.30

 Enie_Contig_18135 Average Coverage: 17.85

 Enie_Contig_18136 Average Coverage: 14.23
t
 Enie_Contig_18137 Average Coverage: 7.12

 Enie_Contig_18138 Average Coverage: 15.69

 Enie_Contig_18140 Average Coverage: 12.22
t
 Enie_Contig_18142 Average Coverage: 12.77

 Enie_Contig_18145 Average Coverage: 12.90

 Enie_Contig_18146 Average Coverage: 14.55

 Enie_Contig_18148 Average Coverage: 13.96

 Enie_Contig_18150 Average Coverage: 15.96

 Enie_Contig_18151 Average Coverage: 13.39

 Enie_Contig_18153 Average Coverage: 9.61

 Enie_Contig_18154 Average Coverage: 13.02

 Enie_Contig_18155 Average Coverage: 28.12

 Enie_Contig_18157 Average Coverage: 14.15

 Enie_Contig_18158 Average Coverage: 12.62

 Enie_Contig_18159 Average Coverage: 19.67

 Enie_Contig_18161 Average Coverage: 11.43

 Enie_Contig_18163 Average Coverage: 14.07

 Enie_Contig_18165 Average Coverage: 24.77

 Enie_Contig_18166 Average Coverage: 8.46

 Enie_Contig_18167 Average Coverage: 15.54

 Enie_Contig_18169 Average Coverage: 14.95

 Enie_Contig_18170 Average Coverage: 14.33

 Enie_Contig_18171 Average Coverage: 12.59

 Enie_Contig_18173 Average Coverage: 14.49

 Enie_Contig_18174 Average Coverage: 12.50
G
 Enie_Contig_18178 Average Coverage: 13.89

 Enie_Contig_18181 Average Coverage: 19.34
Gt
 Enie_Contig_18182 Average Coverage: 16.64

 Enie_Contig_18183 Average Coverage: 15.58

 Enie_Contig_18184 Average Coverage: 16.53

 Enie_Contig_18185 Average Coverage: 18.11

 Enie_Contig_18186 Average Coverage: 13.39

 Enie_Contig_18187 Average Coverage: 21.65

 Enie_Contig_18188 Average Coverage: 8.08

 Enie_Contig_18190 Average Coverage: 14.04

 Enie_Contig_18191 Average Coverage: 20.29

 Enie_Contig_18193 Average Coverage: 14.62

 Enie_Contig_18196 Average Coverage: 19.74

 Enie_Contig_18197 Average Coverage: 13.54

 Enie_Contig_18199 Average Coverage: 16.46

 Enie_Contig_18201 Average Coverage: 14.97

 Enie_Contig_18202 Average Coverage: 16.01

 Enie_Contig_18204 Average Coverage: 10.09

 Enie_Contig_18205 Average Coverage: 30.94

 Enie_Contig_18206 Average Coverage: 12.34

 Enie_Contig_18207 Average Coverage: 15.09

 Enie_Contig_18209 Average Coverage: 23.00

 Enie_Contig_18210 Average Coverage: 15.06

 Enie_Contig_18211 Average Coverage: 18.21

 Enie_Contig_18212 Average Coverage: 12.89

 Enie_Contig_18213 Average Coverage: 13.55

 Enie_Contig_18214 Average Coverage: 13.60

 Enie_Contig_18215 Average Coverage: 11.26

 Enie_Contig_18216 Average Coverage: 11.79

 Enie_Contig_18217 Average Coverage: 7.86
t
 Enie_Contig_18218 Average Coverage: 14.51
G
 Enie_Contig_18219 Average Coverage: 8.83

 Enie_Contig_18220 Average Coverage: 15.71

 Enie_Contig_18221 Average Coverage: 11.76

 Enie_Contig_18223 Average Coverage: 14.54

 Enie_Contig_18224 Average Coverage: 26.98

 Enie_Contig_18225 Average Coverage: 13.16

 Enie_Contig_18226 Average Coverage: 12.21

 Enie_Contig_18227 Average Coverage: 19.50

 Enie_Contig_18228 Average Coverage: 13.41

 Enie_Contig_18229 Average Coverage: 14.81

 Enie_Contig_18233 Average Coverage: 10.33

 Enie_Contig_18234 Average Coverage: 24.13

 Enie_Contig_18235 Average Coverage: 13.74

 Enie_Contig_18237 Average Coverage: 14.31

 Enie_Contig_18239 Average Coverage: 16.00

 Enie_Contig_18243 Average Coverage: 16.83

 Enie_Contig_18244 Average Coverage: 17.45

 Enie_Contig_18245 Average Coverage: 13.12

 Enie_Contig_18246 Average Coverage: 10.93

 Enie_Contig_18247 Average Coverage: 11.70

 Enie_Contig_18248 Average Coverage: 24.58

 Enie_Contig_18249 Average Coverage: 14.22

 Enie_Contig_18252 Average Coverage: 7.49

 Enie_Contig_18253 Average Coverage: 15.55

 Enie_Contig_18254 Average Coverage: 13.92

 Enie_Contig_18256 Average Coverage: 16.23

 Enie_Contig_18257 Average Coverage: 12.73

 Enie_Contig_18261 Average Coverage: 10.15

 Enie_Contig_18262 Average Coverage: 13.00

 Enie_Contig_18263 Average Coverage: 15.00

 Enie_Contig_18264 Average Coverage: 13.13

 Enie_Contig_18265 Average Coverage: 18.70

 Enie_Contig_18266 Average Coverage: 18.59

 Enie_Contig_18267 Average Coverage: 18.58

 Enie_Contig_18268 Average Coverage: 13.69

 Enie_Contig_18269 Average Coverage: 13.14

 Enie_Contig_18271 Average Coverage: 4.14
G
 Enie_Contig_18272 Average Coverage: 19.77

 Enie_Contig_18273 Average Coverage: 15.72

 Enie_Contig_18275 Average Coverage: 11.27

 Enie_Contig_18276 Average Coverage: 10.52

 Enie_Contig_18277 Average Coverage: 10.41

 Enie_Contig_18278 Average Coverage: 17.60
tt
 Enie_Contig_18279 Average Coverage: 10.38

 Enie_Contig_18280 Average Coverage: 27.44

 Enie_Contig_18281 Average Coverage: 14.42

 Enie_Contig_18282 Average Coverage: 18.95

 Enie_Contig_18283 Average Coverage: 12.69

 Enie_Contig_18284 Average Coverage: 10.30

 Enie_Contig_18286 Average Coverage: 13.38

 Enie_Contig_18289 Average Coverage: 12.49

 Enie_Contig_18290 Average Coverage: 19.66

 Enie_Contig_18291 Average Coverage: 16.43

 Enie_Contig_18292 Average Coverage: 10.39

 Enie_Contig_18293 Average Coverage: 15.43

 Enie_Contig_18294 Average Coverage: 24.14

 Enie_Contig_18295 Average Coverage: 26.28

 Enie_Contig_18296 Average Coverage: 18.64

 Enie_Contig_18297 Average Coverage: 13.27

 Enie_Contig_18298 Average Coverage: 13.43

 Enie_Contig_18299 Average Coverage: 12.70

 Enie_Contig_18300 Average Coverage: 17.39

 Enie_Contig_18301 Average Coverage: 10.75

 Enie_Contig_18302 Average Coverage: 10.39

 Enie_Contig_18303 Average Coverage: 16.01

 Enie_Contig_18304 Average Coverage: 10.06

 Enie_Contig_18306 Average Coverage: 16.17

 Enie_Contig_18309 Average Coverage: 12.18

 Enie_Contig_18311 Average Coverage: 8.80
G
 Enie_Contig_18314 Average Coverage: 12.66

 Enie_Contig_18316 Average Coverage: 14.97

 Enie_Contig_18317 Average Coverage: 13.20
t
 Enie_Contig_18318 Average Coverage: 15.44

 Enie_Contig_18320 Average Coverage: 10.04

 Enie_Contig_18322 Average Coverage: 16.42

 Enie_Contig_18324 Average Coverage: 32.76

 Enie_Contig_18326 Average Coverage: 12.63

 Enie_Contig_18327 Average Coverage: 28.09

 Enie_Contig_18328 Average Coverage: 13.14

 Enie_Contig_18329 Average Coverage: 13.16

 Enie_Contig_18331 Average Coverage: 11.78

 Enie_Contig_18333 Average Coverage: 9.01

 Enie_Contig_18334 Average Coverage: 11.66

 Enie_Contig_18336 Average Coverage: 13.00

 Enie_Contig_18337 Average Coverage: 9.66

 Enie_Contig_18338 Average Coverage: 15.06

 Enie_Contig_18339 Average Coverage: 15.82

 Enie_Contig_18340 Average Coverage: 15.33

 Enie_Contig_18341 Average Coverage: 11.59

 Enie_Contig_18342 Average Coverage: 16.92

 Enie_Contig_18344 Average Coverage: 9.89

 Enie_Contig_18346 Average Coverage: 22.08
G
 Enie_Contig_18347 Average Coverage: 17.68

 Enie_Contig_18348 Average Coverage: 13.48

 Enie_Contig_18350 Average Coverage: 10.40

 Enie_Contig_18351 Average Coverage: 12.76

 Enie_Contig_18352 Average Coverage: 15.07

 Enie_Contig_18353 Average Coverage: 29.92

 Enie_Contig_18355 Average Coverage: 12.23

 Enie_Contig_18356 Average Coverage: 13.07

 Enie_Contig_18357 Average Coverage: 7.93

 Enie_Contig_18358 Average Coverage: 14.79

 Enie_Contig_18359 Average Coverage: 11.17

 Enie_Contig_18360 Average Coverage: 13.63
t
 Enie_Contig_18362 Average Coverage: 14.61

 Enie_Contig_18364 Average Coverage: 10.50

 Enie_Contig_18365 Average Coverage: 22.70

 Enie_Contig_18366 Average Coverage: 22.20

 Enie_Contig_18367 Average Coverage: 13.52

 Enie_Contig_18368 Average Coverage: 8.45

 Enie_Contig_18369 Average Coverage: 12.79

 Enie_Contig_18370 Average Coverage: 13.94

 Enie_Contig_18371 Average Coverage: 10.08

 Enie_Contig_18373 Average Coverage: 17.49

 Enie_Contig_18374 Average Coverage: 16.35

 Enie_Contig_18375 Average Coverage: 19.19

 Enie_Contig_18377 Average Coverage: 34.50

 Enie_Contig_18378 Average Coverage: 6.20

 Enie_Contig_18380 Average Coverage: 17.06

 Enie_Contig_18381 Average Coverage: 39.60

 Enie_Contig_18382 Average Coverage: 14.56
G
 Enie_Contig_18383 Average Coverage: 32.64

 Enie_Contig_18385 Average Coverage: 14.96

 Enie_Contig_18386 Average Coverage: 25.14

 Enie_Contig_18387 Average Coverage: 14.46

 Enie_Contig_18388 Average Coverage: 12.40

 Enie_Contig_18389 Average Coverage: 15.30

 Enie_Contig_18390 Average Coverage: 13.35

 Enie_Contig_18391 Average Coverage: 10.03

 Enie_Contig_18393 Average Coverage: 13.11

 Enie_Contig_18394 Average Coverage: 11.34

 Enie_Contig_18398 Average Coverage: 14.98

 Enie_Contig_18399 Average Coverage: 17.41

 Enie_Contig_18401 Average Coverage: 14.35

 Enie_Contig_18402 Average Coverage: 16.20

 Enie_Contig_18404 Average Coverage: 17.11

 Enie_Contig_18408 Average Coverage: 13.71

 Enie_Contig_18409 Average Coverage: 14.30

 Enie_Contig_18410 Average Coverage: 11.60

 Enie_Contig_18411 Average Coverage: 16.56

 Enie_Contig_18413 Average Coverage: 13.32

 Enie_Contig_18414 Average Coverage: 12.33

 Enie_Contig_18417 Average Coverage: 35.38

 Enie_Contig_18419 Average Coverage: 24.40

 Enie_Contig_18422 Average Coverage: 14.93
t
 Enie_Contig_18423 Average Coverage: 15.22

 Enie_Contig_18424 Average Coverage: 14.30

 Enie_Contig_18425 Average Coverage: 14.20

 Enie_Contig_18427 Average Coverage: 9.51

 Enie_Contig_18429 Average Coverage: 11.48

 Enie_Contig_18430 Average Coverage: 10.41

 Enie_Contig_18431 Average Coverage: 10.03
G
 Enie_Contig_18432 Average Coverage: 18.10
t
 Enie_Contig_18433 Average Coverage: 13.85

 Enie_Contig_18434 Average Coverage: 13.72
G
 Enie_Contig_18435 Average Coverage: 13.73

 Enie_Contig_18436 Average Coverage: 16.10

 Enie_Contig_18438 Average Coverage: 37.28

 Enie_Contig_18440 Average Coverage: 13.03

 Enie_Contig_18447 Average Coverage: 15.58

 Enie_Contig_18448 Average Coverage: 13.62

 Enie_Contig_18449 Average Coverage: 10.19

 Enie_Contig_18450 Average Coverage: 17.40

 Enie_Contig_18451 Average Coverage: 13.18
G
 Enie_Contig_18452 Average Coverage: 13.94

 Enie_Contig_18453 Average Coverage: 18.82

 Enie_Contig_18455 Average Coverage: 13.72

 Enie_Contig_18456 Average Coverage: 14.49

 Enie_Contig_18457 Average Coverage: 11.56

 Enie_Contig_18459 Average Coverage: 19.73

 Enie_Contig_18460 Average Coverage: 15.40

 Enie_Contig_18461 Average Coverage: 17.62

 Enie_Contig_18465 Average Coverage: 12.98

 Enie_Contig_18466 Average Coverage: 12.70

 Enie_Contig_18467 Average Coverage: 15.74

 Enie_Contig_18468 Average Coverage: 13.09

 Enie_Contig_18470 Average Coverage: 17.13

 Enie_Contig_18471 Average Coverage: 14.18

 Enie_Contig_18472 Average Coverage: 13.71

 Enie_Contig_18473 Average Coverage: 13.06

 Enie_Contig_18474 Average Coverage: 15.53

 Enie_Contig_18475 Average Coverage: 15.41

 Enie_Contig_18476 Average Coverage: 11.49

 Enie_Contig_18477 Average Coverage: 8.74

 Enie_Contig_18478 Average Coverage: 7.98

 Enie_Contig_18482 Average Coverage: 20.26

 Enie_Contig_18484 Average Coverage: 14.40

 Enie_Contig_18485 Average Coverage: 13.55

 Enie_Contig_18486 Average Coverage: 35.72
t
 Enie_Contig_18487 Average Coverage: 16.06

 Enie_Contig_18488 Average Coverage: 16.39

 Enie_Contig_18489 Average Coverage: 8.41

 Enie_Contig_18491 Average Coverage: 12.09

 Enie_Contig_18492 Average Coverage: 13.75

 Enie_Contig_18494 Average Coverage: 11.56

 Enie_Contig_18495 Average Coverage: 12.45

 Enie_Contig_18496 Average Coverage: 12.12

 Enie_Contig_18498 Average Coverage: 15.74

 Enie_Contig_18500 Average Coverage: 15.51
G
 Enie_Contig_18501 Average Coverage: 15.46

 Enie_Contig_18504 Average Coverage: 20.36

 Enie_Contig_18506 Average Coverage: 19.54

 Enie_Contig_18508 Average Coverage: 12.71

 Enie_Contig_18509 Average Coverage: 18.05

 Enie_Contig_18510 Average Coverage: 15.21

 Enie_Contig_18512 Average Coverage: 15.06

 Enie_Contig_18513 Average Coverage: 12.73

 Enie_Contig_18514 Average Coverage: 11.84

 Enie_Contig_18515 Average Coverage: 14.55

 Enie_Contig_18518 Average Coverage: 13.84

 Enie_Contig_18519 Average Coverage: 21.99

 Enie_Contig_18520 Average Coverage: 14.13

 Enie_Contig_18522 Average Coverage: 14.23
G
 Enie_Contig_18523 Average Coverage: 13.61

 Enie_Contig_18524 Average Coverage: 5.11

 Enie_Contig_18525 Average Coverage: 29.90

 Enie_Contig_18526 Average Coverage: 14.21

 Enie_Contig_18529 Average Coverage: 12.05

 Enie_Contig_18530 Average Coverage: 16.31

 Enie_Contig_18531 Average Coverage: 14.28

 Enie_Contig_18533 Average Coverage: 10.53

 Enie_Contig_18534 Average Coverage: 13.19

 Enie_Contig_18535 Average Coverage: 10.26
t
 Enie_Contig_18536 Average Coverage: 14.00

 Enie_Contig_18538 Average Coverage: 17.60

 Enie_Contig_18540 Average Coverage: 14.19

 Enie_Contig_18541 Average Coverage: 16.38

 Enie_Contig_18542 Average Coverage: 12.13

 Enie_Contig_18543 Average Coverage: 8.84

 Enie_Contig_18544 Average Coverage: 13.77

 Enie_Contig_18546 Average Coverage: 15.10

 Enie_Contig_18549 Average Coverage: 8.92

 Enie_Contig_18550 Average Coverage: 13.98

 Enie_Contig_18553 Average Coverage: 15.37

 Enie_Contig_18554 Average Coverage: 11.83

 Enie_Contig_18555 Average Coverage: 12.73

 Enie_Contig_18559 Average Coverage: 12.98

 Enie_Contig_18560 Average Coverage: 11.52

 Enie_Contig_18562 Average Coverage: 14.78

 Enie_Contig_18564 Average Coverage: 16.15

 Enie_Contig_18565 Average Coverage: 17.24

 Enie_Contig_18566 Average Coverage: 12.74

 Enie_Contig_18567 Average Coverage: 15.97

 Enie_Contig_18569 Average Coverage: 14.03

 Enie_Contig_18570 Average Coverage: 15.84

 Enie_Contig_18571 Average Coverage: 16.11

 Enie_Contig_18572 Average Coverage: 18.10

 Enie_Contig_18573 Average Coverage: 11.88

 Enie_Contig_18574 Average Coverage: 18.54

 Enie_Contig_18575 Average Coverage: 18.07

 Enie_Contig_18577 Average Coverage: 14.28

 Enie_Contig_18578 Average Coverage: 12.65

 Enie_Contig_18579 Average Coverage: 14.74

 Enie_Contig_18580 Average Coverage: 33.21

 Enie_Contig_18581 Average Coverage: 10.89
t
 Enie_Contig_18582 Average Coverage: 10.05

 Enie_Contig_18584 Average Coverage: 13.43

 Enie_Contig_18586 Average Coverage: 28.12
tG
 Enie_Contig_18587 Average Coverage: 5.39

 Enie_Contig_18588 Average Coverage: 13.45

 Enie_Contig_18590 Average Coverage: 16.98

 Enie_Contig_18591 Average Coverage: 10.58

 Enie_Contig_18593 Average Coverage: 15.23

 Enie_Contig_18594 Average Coverage: 15.39
t
 Enie_Contig_18595 Average Coverage: 20.77

 Enie_Contig_18596 Average Coverage: 27.84
G
 Enie_Contig_18597 Average Coverage: 16.16

 Enie_Contig_18601 Average Coverage: 15.92

 Enie_Contig_18602 Average Coverage: 11.66

 Enie_Contig_18603 Average Coverage: 16.52

 Enie_Contig_18606 Average Coverage: 17.06

 Enie_Contig_18607 Average Coverage: 10.00
G
 Enie_Contig_18608 Average Coverage: 11.99

 Enie_Contig_18609 Average Coverage: 12.13

 Enie_Contig_18610 Average Coverage: 35.51
t
 Enie_Contig_18611 Average Coverage: 14.25

 Enie_Contig_18612 Average Coverage: 15.92

 Enie_Contig_18613 Average Coverage: 22.38
t
 Enie_Contig_18614 Average Coverage: 13.15

 Enie_Contig_18615 Average Coverage: 14.39

 Enie_Contig_18616 Average Coverage: 17.20

 Enie_Contig_18617 Average Coverage: 11.66

 Enie_Contig_18618 Average Coverage: 11.85

 Enie_Contig_18620 Average Coverage: 12.26

 Enie_Contig_18621 Average Coverage: 13.70

 Enie_Contig_18622 Average Coverage: 11.81

 Enie_Contig_18623 Average Coverage: 14.00

 Enie_Contig_18624 Average Coverage: 13.22

 Enie_Contig_18626 Average Coverage: 13.71

 Enie_Contig_18629 Average Coverage: 6.39

 Enie_Contig_18630 Average Coverage: 13.93
G
 Enie_Contig_18632 Average Coverage: 9.27

 Enie_Contig_18633 Average Coverage: 16.40

 Enie_Contig_18634 Average Coverage: 13.04

 Enie_Contig_18635 Average Coverage: 14.32

 Enie_Contig_18636 Average Coverage: 16.54

 Enie_Contig_18638 Average Coverage: 15.30

 Enie_Contig_18639 Average Coverage: 13.49

 Enie_Contig_18640 Average Coverage: 11.85

 Enie_Contig_18641 Average Coverage: 29.69

 Enie_Contig_18643 Average Coverage: 15.60
t
 Enie_Contig_18644 Average Coverage: 11.48

 Enie_Contig_18645 Average Coverage: 11.69

 Enie_Contig_18646 Average Coverage: 14.34

 Enie_Contig_18648 Average Coverage: 23.70

 Enie_Contig_18650 Average Coverage: 10.63

 Enie_Contig_18652 Average Coverage: 30.60

 Enie_Contig_18654 Average Coverage: 14.66
G
 Enie_Contig_18655 Average Coverage: 9.82

 Enie_Contig_18657 Average Coverage: 17.66
G
 Enie_Contig_18658 Average Coverage: 11.15

 Enie_Contig_18661 Average Coverage: 14.46

 Enie_Contig_18662 Average Coverage: 14.71

 Enie_Contig_18663 Average Coverage: 11.09

 Enie_Contig_18665 Average Coverage: 13.75
G
 Enie_Contig_18666 Average Coverage: 17.11

 Enie_Contig_18667 Average Coverage: 8.86
G
 Enie_Contig_18668 Average Coverage: 19.41

 Enie_Contig_18669 Average Coverage: 17.78

 Enie_Contig_18670 Average Coverage: 12.61

 Enie_Contig_18671 Average Coverage: 14.30

 Enie_Contig_18674 Average Coverage: 15.50
G
 Enie_Contig_18675 Average Coverage: 10.34

 Enie_Contig_18676 Average Coverage: 15.58

 Enie_Contig_18677 Average Coverage: 12.15

 Enie_Contig_18679 Average Coverage: 17.41

 Enie_Contig_18681 Average Coverage: 10.72

 Enie_Contig_18682 Average Coverage: 14.75

 Enie_Contig_18683 Average Coverage: 13.45

 Enie_Contig_18684 Average Coverage: 16.13

 Enie_Contig_18685 Average Coverage: 39.80

 Enie_Contig_18687 Average Coverage: 10.01

 Enie_Contig_18688 Average Coverage: 9.06

 Enie_Contig_18689 Average Coverage: 16.00
Gt
 Enie_Contig_18691 Average Coverage: 12.46

 Enie_Contig_18692 Average Coverage: 9.84

 Enie_Contig_18694 Average Coverage: 14.45

 Enie_Contig_18695 Average Coverage: 15.89

 Enie_Contig_18696 Average Coverage: 17.82

 Enie_Contig_18697 Average Coverage: 16.25

 Enie_Contig_18699 Average Coverage: 11.74

 Enie_Contig_18700 Average Coverage: 13.40

 Enie_Contig_18704 Average Coverage: 13.21

 Enie_Contig_18705 Average Coverage: 13.01

 Enie_Contig_18706 Average Coverage: 15.35

 Enie_Contig_18707 Average Coverage: 15.19

 Enie_Contig_18709 Average Coverage: 12.25

 Enie_Contig_18710 Average Coverage: 13.75

 Enie_Contig_18715 Average Coverage: 16.28

 Enie_Contig_18716 Average Coverage: 18.97

 Enie_Contig_18717 Average Coverage: 13.15
t
 Enie_Contig_18718 Average Coverage: 15.55

 Enie_Contig_18719 Average Coverage: 14.55

 Enie_Contig_18721 Average Coverage: 16.99

 Enie_Contig_18722 Average Coverage: 13.56

 Enie_Contig_18723 Average Coverage: 12.45

 Enie_Contig_18724 Average Coverage: 14.02

 Enie_Contig_18725 Average Coverage: 15.71

 Enie_Contig_18726 Average Coverage: 21.41

 Enie_Contig_18727 Average Coverage: 14.72

 Enie_Contig_18729 Average Coverage: 17.13

 Enie_Contig_18730 Average Coverage: 15.96

 Enie_Contig_18731 Average Coverage: 28.89

 Enie_Contig_18732 Average Coverage: 12.37

 Enie_Contig_18733 Average Coverage: 15.00

 Enie_Contig_18735 Average Coverage: 14.98

 Enie_Contig_18737 Average Coverage: 11.98
tG
 Enie_Contig_18738 Average Coverage: 33.40

 Enie_Contig_18739 Average Coverage: 12.55

 Enie_Contig_18741 Average Coverage: 16.48

 Enie_Contig_18743 Average Coverage: 23.95

 Enie_Contig_18744 Average Coverage: 27.04

 Enie_Contig_18746 Average Coverage: 12.41

 Enie_Contig_18747 Average Coverage: 14.55

 Enie_Contig_18748 Average Coverage: 19.17

 Enie_Contig_18749 Average Coverage: 11.63

 Enie_Contig_18750 Average Coverage: 12.74

 Enie_Contig_18751 Average Coverage: 9.99

 Enie_Contig_18752 Average Coverage: 13.89

 Enie_Contig_18753 Average Coverage: 14.02

 Enie_Contig_18754 Average Coverage: 14.53

 Enie_Contig_18755 Average Coverage: 19.49

 Enie_Contig_18756 Average Coverage: 14.14

 Enie_Contig_18757 Average Coverage: 32.99

 Enie_Contig_18758 Average Coverage: 16.27

 Enie_Contig_18759 Average Coverage: 22.72

 Enie_Contig_18760 Average Coverage: 16.51

 Enie_Contig_18762 Average Coverage: 15.41

 Enie_Contig_18764 Average Coverage: 13.97

 Enie_Contig_18765 Average Coverage: 17.29

 Enie_Contig_18766 Average Coverage: 29.86

 Enie_Contig_18767 Average Coverage: 14.45

 Enie_Contig_18768 Average Coverage: 16.35
t
 Enie_Contig_18769 Average Coverage: 9.62
G
 Enie_Contig_18770 Average Coverage: 13.96

 Enie_Contig_18772 Average Coverage: 17.75

 Enie_Contig_18773 Average Coverage: 18.94

 Enie_Contig_18775 Average Coverage: 16.54

 Enie_Contig_18777 Average Coverage: 10.69

 Enie_Contig_18778 Average Coverage: 12.06

 Enie_Contig_18780 Average Coverage: 12.68

 Enie_Contig_18781 Average Coverage: 10.34

 Enie_Contig_18783 Average Coverage: 16.12

 Enie_Contig_18784 Average Coverage: 20.42

 Enie_Contig_18785 Average Coverage: 11.56

 Enie_Contig_18786 Average Coverage: 11.23
t
 Enie_Contig_18787 Average Coverage: 14.26

 Enie_Contig_18788 Average Coverage: 12.68

 Enie_Contig_18789 Average Coverage: 11.23

 Enie_Contig_18791 Average Coverage: 14.67

 Enie_Contig_18792 Average Coverage: 12.29

 Enie_Contig_18793 Average Coverage: 10.09

 Enie_Contig_18794 Average Coverage: 24.03

 Enie_Contig_18797 Average Coverage: 14.84

 Enie_Contig_18798 Average Coverage: 18.07

 Enie_Contig_18800 Average Coverage: 12.61
t
 Enie_Contig_18801 Average Coverage: 13.33
Gt
 Enie_Contig_18803 Average Coverage: 8.74

 Enie_Contig_18804 Average Coverage: 14.54

 Enie_Contig_18806 Average Coverage: 11.83

 Enie_Contig_18807 Average Coverage: 34.45

 Enie_Contig_18808 Average Coverage: 17.70

 Enie_Contig_18809 Average Coverage: 14.37

 Enie_Contig_18810 Average Coverage: 18.16

 Enie_Contig_18813 Average Coverage: 8.92
t
 Enie_Contig_18815 Average Coverage: 16.74

 Enie_Contig_18817 Average Coverage: 13.55

 Enie_Contig_18819 Average Coverage: 14.17

 Enie_Contig_18820 Average Coverage: 14.19

 Enie_Contig_18821 Average Coverage: 19.78

 Enie_Contig_18824 Average Coverage: 18.99
G
 Enie_Contig_18825 Average Coverage: 19.46

 Enie_Contig_18826 Average Coverage: 15.62

 Enie_Contig_18829 Average Coverage: 10.51

 Enie_Contig_18830 Average Coverage: 12.57

 Enie_Contig_18831 Average Coverage: 14.70

 Enie_Contig_18833 Average Coverage: 13.12

 Enie_Contig_18834 Average Coverage: 10.76

 Enie_Contig_18835 Average Coverage: 12.95
t
 Enie_Contig_18836 Average Coverage: 13.50

 Enie_Contig_18838 Average Coverage: 19.34

 Enie_Contig_18839 Average Coverage: 15.04

 Enie_Contig_18840 Average Coverage: 13.68

 Enie_Contig_18842 Average Coverage: 13.82

 Enie_Contig_18843 Average Coverage: 13.28

 Enie_Contig_18844 Average Coverage: 11.67

 Enie_Contig_18845 Average Coverage: 34.56

 Enie_Contig_18846 Average Coverage: 15.57
G
 Enie_Contig_18847 Average Coverage: 14.92

 Enie_Contig_18848 Average Coverage: 16.49
G
 Enie_Contig_18851 Average Coverage: 15.92

 Enie_Contig_18854 Average Coverage: 8.32
G
 Enie_Contig_18857 Average Coverage: 26.22

 Enie_Contig_18858 Average Coverage: 14.46
G
 Enie_Contig_18859 Average Coverage: 10.52
G
 Enie_Contig_18860 Average Coverage: 12.12
t
 Enie_Contig_18861 Average Coverage: 14.21

 Enie_Contig_18862 Average Coverage: 13.84

 Enie_Contig_18863 Average Coverage: 11.39

 Enie_Contig_18864 Average Coverage: 14.60

 Enie_Contig_18870 Average Coverage: 16.32

 Enie_Contig_18872 Average Coverage: 14.46

 Enie_Contig_18873 Average Coverage: 17.22

 Enie_Contig_18874 Average Coverage: 15.08

 Enie_Contig_18875 Average Coverage: 13.23

 Enie_Contig_18876 Average Coverage: 13.26

 Enie_Contig_18878 Average Coverage: 10.08

 Enie_Contig_18880 Average Coverage: 17.70

 Enie_Contig_18884 Average Coverage: 8.69

 Enie_Contig_18885 Average Coverage: 13.91

 Enie_Contig_18886 Average Coverage: 15.01

 Enie_Contig_18887 Average Coverage: 9.30

 Enie_Contig_18888 Average Coverage: 36.52

 Enie_Contig_18890 Average Coverage: 22.56

 Enie_Contig_18891 Average Coverage: 15.02

 Enie_Contig_18893 Average Coverage: 21.98
G
 Enie_Contig_18894 Average Coverage: 20.11

 Enie_Contig_18897 Average Coverage: 11.19
G
 Enie_Contig_18898 Average Coverage: 13.45

 Enie_Contig_18899 Average Coverage: 25.27

 Enie_Contig_18901 Average Coverage: 14.89

 Enie_Contig_18905 Average Coverage: 8.19

 Enie_Contig_18906 Average Coverage: 14.63

 Enie_Contig_18908 Average Coverage: 18.55

 Enie_Contig_18909 Average Coverage: 8.09

 Enie_Contig_18911 Average Coverage: 13.80
Gtt
 Enie_Contig_18912 Average Coverage: 15.80

 Enie_Contig_18913 Average Coverage: 9.38

 Enie_Contig_18917 Average Coverage: 11.64

 Enie_Contig_18919 Average Coverage: 16.50

 Enie_Contig_18920 Average Coverage: 14.71

 Enie_Contig_18921 Average Coverage: 16.65

 Enie_Contig_18922 Average Coverage: 4.57
t
 Enie_Contig_18923 Average Coverage: 14.24

 Enie_Contig_18926 Average Coverage: 20.93

 Enie_Contig_18927 Average Coverage: 13.58

 Enie_Contig_18930 Average Coverage: 12.84

 Enie_Contig_18933 Average Coverage: 11.88

 Enie_Contig_18934 Average Coverage: 13.92

 Enie_Contig_18935 Average Coverage: 13.50

 Enie_Contig_18936 Average Coverage: 14.55

 Enie_Contig_18937 Average Coverage: 10.21

 Enie_Contig_18940 Average Coverage: 12.16

 Enie_Contig_18941 Average Coverage: 14.43

 Enie_Contig_18942 Average Coverage: 12.42

 Enie_Contig_18947 Average Coverage: 15.24

 Enie_Contig_18948 Average Coverage: 13.38

 Enie_Contig_18949 Average Coverage: 25.90

 Enie_Contig_18950 Average Coverage: 16.02

 Enie_Contig_18951 Average Coverage: 14.98

 Enie_Contig_18952 Average Coverage: 28.79
t
 Enie_Contig_18953 Average Coverage: 12.26

 Enie_Contig_18954 Average Coverage: 13.51
G
 Enie_Contig_18955 Average Coverage: 13.76

 Enie_Contig_18957 Average Coverage: 33.94
GG
 Enie_Contig_18959 Average Coverage: 12.67
Gt
 Enie_Contig_18960 Average Coverage: 14.78

 Enie_Contig_18963 Average Coverage: 13.62

 Enie_Contig_18964 Average Coverage: 11.22

 Enie_Contig_18965 Average Coverage: 15.24

 Enie_Contig_18966 Average Coverage: 20.28

 Enie_Contig_18967 Average Coverage: 13.08

 Enie_Contig_18968 Average Coverage: 12.75

 Enie_Contig_18969 Average Coverage: 21.32

 Enie_Contig_18971 Average Coverage: 16.33

 Enie_Contig_18972 Average Coverage: 23.34
G
 Enie_Contig_18973 Average Coverage: 30.63

 Enie_Contig_18974 Average Coverage: 30.40

 Enie_Contig_18975 Average Coverage: 16.52

 Enie_Contig_18976 Average Coverage: 16.05

 Enie_Contig_18977 Average Coverage: 12.16

 Enie_Contig_18978 Average Coverage: 13.57
G
 Enie_Contig_18979 Average Coverage: 28.21

 Enie_Contig_18982 Average Coverage: 24.12
t
 Enie_Contig_18983 Average Coverage: 11.08

 Enie_Contig_18985 Average Coverage: 34.45

 Enie_Contig_18987 Average Coverage: 12.34

 Enie_Contig_18988 Average Coverage: 30.53

 Enie_Contig_18989 Average Coverage: 20.98

 Enie_Contig_18990 Average Coverage: 12.86

 Enie_Contig_18991 Average Coverage: 19.38

 Enie_Contig_18992 Average Coverage: 11.80

 Enie_Contig_18993 Average Coverage: 14.86
G
 Enie_Contig_18996 Average Coverage: 10.38

 Enie_Contig_18998 Average Coverage: 19.44

 Enie_Contig_18999 Average Coverage: 17.70

 Enie_Contig_19000 Average Coverage: 15.65

 Enie_Contig_19001 Average Coverage: 13.97

 Enie_Contig_19002 Average Coverage: 19.22

 Enie_Contig_19004 Average Coverage: 16.87
tt
 Enie_Contig_19006 Average Coverage: 13.52

 Enie_Contig_19007 Average Coverage: 11.75

 Enie_Contig_19008 Average Coverage: 13.36

 Enie_Contig_19009 Average Coverage: 14.82

 Enie_Contig_19010 Average Coverage: 12.70

 Enie_Contig_19011 Average Coverage: 21.82

 Enie_Contig_19012 Average Coverage: 22.23

 Enie_Contig_19013 Average Coverage: 14.10
t
 Enie_Contig_19014 Average Coverage: 8.72

 Enie_Contig_19015 Average Coverage: 13.27

 Enie_Contig_19017 Average Coverage: 12.09

 Enie_Contig_19018 Average Coverage: 13.18

 Enie_Contig_19019 Average Coverage: 18.94

 Enie_Contig_19021 Average Coverage: 12.69
G
 Enie_Contig_19022 Average Coverage: 11.69

 Enie_Contig_19023 Average Coverage: 11.18

 Enie_Contig_19025 Average Coverage: 13.29

 Enie_Contig_19027 Average Coverage: 10.17

 Enie_Contig_19028 Average Coverage: 9.62

 Enie_Contig_19030 Average Coverage: 11.05

 Enie_Contig_19031 Average Coverage: 13.49

 Enie_Contig_19032 Average Coverage: 14.29
G
 Enie_Contig_19033 Average Coverage: 7.62

 Enie_Contig_19036 Average Coverage: 13.42

 Enie_Contig_19037 Average Coverage: 15.18

 Enie_Contig_19039 Average Coverage: 28.90

 Enie_Contig_19040 Average Coverage: 15.41

 Enie_Contig_19041 Average Coverage: 12.41
t
 Enie_Contig_19042 Average Coverage: 26.38

 Enie_Contig_19046 Average Coverage: 15.05

 Enie_Contig_19047 Average Coverage: 14.97

 Enie_Contig_19048 Average Coverage: 11.47

 Enie_Contig_19049 Average Coverage: 17.87

 Enie_Contig_19051 Average Coverage: 28.28

 Enie_Contig_19052 Average Coverage: 9.23

 Enie_Contig_19053 Average Coverage: 21.11

 Enie_Contig_19054 Average Coverage: 18.31

 Enie_Contig_19055 Average Coverage: 27.13

 Enie_Contig_19057 Average Coverage: 14.01

 Enie_Contig_19058 Average Coverage: 11.11

 Enie_Contig_19059 Average Coverage: 32.09

 Enie_Contig_19060 Average Coverage: 22.76

 Enie_Contig_19061 Average Coverage: 14.17

 Enie_Contig_19063 Average Coverage: 13.84

 Enie_Contig_19064 Average Coverage: 11.65

 Enie_Contig_19066 Average Coverage: 32.48

 Enie_Contig_19067 Average Coverage: 14.32

 Enie_Contig_19068 Average Coverage: 5.06

 Enie_Contig_19069 Average Coverage: 12.89

 Enie_Contig_19070 Average Coverage: 13.07

 Enie_Contig_19072 Average Coverage: 14.99

 Enie_Contig_19074 Average Coverage: 31.61
t
 Enie_Contig_19075 Average Coverage: 12.09
G
 Enie_Contig_19076 Average Coverage: 12.18

 Enie_Contig_19077 Average Coverage: 14.63
t
 Enie_Contig_19078 Average Coverage: 34.50

 Enie_Contig_19080 Average Coverage: 10.70
t
 Enie_Contig_19081 Average Coverage: 15.90

 Enie_Contig_19082 Average Coverage: 12.88

 Enie_Contig_19085 Average Coverage: 11.10
t
 Enie_Contig_19088 Average Coverage: 12.83

 Enie_Contig_19089 Average Coverage: 15.12

 Enie_Contig_19090 Average Coverage: 13.20

 Enie_Contig_19092 Average Coverage: 12.15

 Enie_Contig_19095 Average Coverage: 8.83

 Enie_Contig_19097 Average Coverage: 24.41
G
 Enie_Contig_19098 Average Coverage: 35.92
G
 Enie_Contig_19100 Average Coverage: 13.21

 Enie_Contig_19102 Average Coverage: 11.73
t
 Enie_Contig_19103 Average Coverage: 12.97

 Enie_Contig_19104 Average Coverage: 8.55

 Enie_Contig_19106 Average Coverage: 15.17
G
 Enie_Contig_19107 Average Coverage: 10.09

 Enie_Contig_19109 Average Coverage: 17.99

 Enie_Contig_19110 Average Coverage: 14.77

 Enie_Contig_19111 Average Coverage: 11.97

 Enie_Contig_19112 Average Coverage: 15.18
G
 Enie_Contig_19113 Average Coverage: 14.17

 Enie_Contig_19114 Average Coverage: 13.20

 Enie_Contig_19116 Average Coverage: 17.84

 Enie_Contig_19117 Average Coverage: 13.13

 Enie_Contig_19118 Average Coverage: 12.44

 Enie_Contig_19119 Average Coverage: 12.03

 Enie_Contig_19120 Average Coverage: 14.49

 Enie_Contig_19121 Average Coverage: 16.15

 Enie_Contig_19124 Average Coverage: 14.72
t
 Enie_Contig_19125 Average Coverage: 6.23

 Enie_Contig_19127 Average Coverage: 9.46

 Enie_Contig_19128 Average Coverage: 15.66

 Enie_Contig_19129 Average Coverage: 9.82

 Enie_Contig_19131 Average Coverage: 16.35

 Enie_Contig_19132 Average Coverage: 15.00

 Enie_Contig_19134 Average Coverage: 19.43

 Enie_Contig_19137 Average Coverage: 9.30

 Enie_Contig_19140 Average Coverage: 13.70

 Enie_Contig_19142 Average Coverage: 15.50

 Enie_Contig_19143 Average Coverage: 11.99

 Enie_Contig_19144 Average Coverage: 13.03

 Enie_Contig_19145 Average Coverage: 13.08
G
 Enie_Contig_19147 Average Coverage: 17.01

 Enie_Contig_19148 Average Coverage: 10.22
G
 Enie_Contig_19149 Average Coverage: 16.71

 Enie_Contig_19153 Average Coverage: 14.20

 Enie_Contig_19154 Average Coverage: 14.76

 Enie_Contig_19155 Average Coverage: 12.49
Gt
 Enie_Contig_19158 Average Coverage: 12.40
t
 Enie_Contig_19162 Average Coverage: 30.04

 Enie_Contig_19163 Average Coverage: 11.50

 Enie_Contig_19164 Average Coverage: 16.54

 Enie_Contig_19166 Average Coverage: 13.36
t
 Enie_Contig_19167 Average Coverage: 9.82

 Enie_Contig_19168 Average Coverage: 7.99

 Enie_Contig_19170 Average Coverage: 12.77

 Enie_Contig_19171 Average Coverage: 17.14

 Enie_Contig_19172 Average Coverage: 16.60

 Enie_Contig_19173 Average Coverage: 13.78

 Enie_Contig_19174 Average Coverage: 16.47
t
 Enie_Contig_19175 Average Coverage: 14.89

 Enie_Contig_19178 Average Coverage: 13.54

 Enie_Contig_19179 Average Coverage: 12.91

 Enie_Contig_19181 Average Coverage: 11.88

 Enie_Contig_19182 Average Coverage: 14.79

 Enie_Contig_19185 Average Coverage: 17.29

 Enie_Contig_19186 Average Coverage: 17.24

 Enie_Contig_19189 Average Coverage: 15.82

 Enie_Contig_19190 Average Coverage: 13.87

 Enie_Contig_19192 Average Coverage: 17.54

 Enie_Contig_19193 Average Coverage: 24.61

 Enie_Contig_19195 Average Coverage: 11.92

 Enie_Contig_19196 Average Coverage: 12.30

 Enie_Contig_19197 Average Coverage: 23.93

 Enie_Contig_19198 Average Coverage: 17.70

 Enie_Contig_19199 Average Coverage: 13.05

 Enie_Contig_19200 Average Coverage: 13.70

 Enie_Contig_19201 Average Coverage: 12.91

 Enie_Contig_19204 Average Coverage: 15.83

 Enie_Contig_19205 Average Coverage: 16.87

 Enie_Contig_19206 Average Coverage: 12.10
G
 Enie_Contig_19208 Average Coverage: 12.45

 Enie_Contig_19210 Average Coverage: 15.18

 Enie_Contig_19211 Average Coverage: 14.69

 Enie_Contig_19212 Average Coverage: 8.61

 Enie_Contig_19213 Average Coverage: 32.67

 Enie_Contig_19214 Average Coverage: 16.57
t
 Enie_Contig_19215 Average Coverage: 14.95

 Enie_Contig_19216 Average Coverage: 12.60

 Enie_Contig_19218 Average Coverage: 14.14

 Enie_Contig_19219 Average Coverage: 14.07

 Enie_Contig_19221 Average Coverage: 14.51

 Enie_Contig_19226 Average Coverage: 14.58

 Enie_Contig_19227 Average Coverage: 17.27

 Enie_Contig_19228 Average Coverage: 10.39

 Enie_Contig_19231 Average Coverage: 21.85

 Enie_Contig_19234 Average Coverage: 17.17

 Enie_Contig_19235 Average Coverage: 15.57

 Enie_Contig_19237 Average Coverage: 16.12

 Enie_Contig_19238 Average Coverage: 15.37

 Enie_Contig_19239 Average Coverage: 10.48
G
 Enie_Contig_19240 Average Coverage: 14.85
t
 Enie_Contig_19241 Average Coverage: 16.81

 Enie_Contig_19242 Average Coverage: 8.35

 Enie_Contig_19243 Average Coverage: 13.32

 Enie_Contig_19244 Average Coverage: 15.56

 Enie_Contig_19245 Average Coverage: 14.50

 Enie_Contig_19246 Average Coverage: 12.90

 Enie_Contig_19247 Average Coverage: 30.04

 Enie_Contig_19251 Average Coverage: 11.32

 Enie_Contig_19252 Average Coverage: 10.15
t
 Enie_Contig_19253 Average Coverage: 28.60

 Enie_Contig_19254 Average Coverage: 15.65

 Enie_Contig_19256 Average Coverage: 14.50

 Enie_Contig_19257 Average Coverage: 13.45

 Enie_Contig_19258 Average Coverage: 12.11

 Enie_Contig_19260 Average Coverage: 14.71

 Enie_Contig_19261 Average Coverage: 13.82

 Enie_Contig_19263 Average Coverage: 14.23

 Enie_Contig_19264 Average Coverage: 11.12

 Enie_Contig_19265 Average Coverage: 13.65

 Enie_Contig_19266 Average Coverage: 7.66

 Enie_Contig_19268 Average Coverage: 11.40

 Enie_Contig_19269 Average Coverage: 10.83

 Enie_Contig_19270 Average Coverage: 7.70

 Enie_Contig_19273 Average Coverage: 14.77

 Enie_Contig_19274 Average Coverage: 12.15

 Enie_Contig_19276 Average Coverage: 19.10
t
 Enie_Contig_19280 Average Coverage: 23.13

 Enie_Contig_19281 Average Coverage: 13.67

 Enie_Contig_19282 Average Coverage: 12.32

 Enie_Contig_19283 Average Coverage: 14.26

 Enie_Contig_19284 Average Coverage: 16.54

 Enie_Contig_19287 Average Coverage: 13.32

 Enie_Contig_19288 Average Coverage: 14.25

 Enie_Contig_19290 Average Coverage: 21.46

 Enie_Contig_19291 Average Coverage: 12.76

 Enie_Contig_19293 Average Coverage: 19.12

 Enie_Contig_19295 Average Coverage: 10.26

 Enie_Contig_19296 Average Coverage: 11.71

 Enie_Contig_19297 Average Coverage: 17.36

 Enie_Contig_19298 Average Coverage: 14.50

 Enie_Contig_19299 Average Coverage: 13.48

 Enie_Contig_19301 Average Coverage: 16.39

 Enie_Contig_19302 Average Coverage: 16.92

 Enie_Contig_19303 Average Coverage: 14.87

 Enie_Contig_19304 Average Coverage: 21.92

 Enie_Contig_19305 Average Coverage: 21.65

 Enie_Contig_19307 Average Coverage: 9.64

 Enie_Contig_19309 Average Coverage: 21.69
t
 Enie_Contig_19310 Average Coverage: 12.71

 Enie_Contig_19311 Average Coverage: 16.03
t
 Enie_Contig_19312 Average Coverage: 15.67

 Enie_Contig_19313 Average Coverage: 14.69

 Enie_Contig_19314 Average Coverage: 11.19

 Enie_Contig_19316 Average Coverage: 15.44

 Enie_Contig_19317 Average Coverage: 10.27

 Enie_Contig_19318 Average Coverage: 13.83

 Enie_Contig_19319 Average Coverage: 13.64

 Enie_Contig_19320 Average Coverage: 12.42

 Enie_Contig_19321 Average Coverage: 12.61

 Enie_Contig_19322 Average Coverage: 12.97

 Enie_Contig_19323 Average Coverage: 23.42

 Enie_Contig_19325 Average Coverage: 13.08

 Enie_Contig_19326 Average Coverage: 11.69

 Enie_Contig_19327 Average Coverage: 13.61

 Enie_Contig_19331 Average Coverage: 15.66

 Enie_Contig_19332 Average Coverage: 23.83

 Enie_Contig_19334 Average Coverage: 28.62

 Enie_Contig_19335 Average Coverage: 17.79

 Enie_Contig_19336 Average Coverage: 34.79

 Enie_Contig_19337 Average Coverage: 23.86

 Enie_Contig_19340 Average Coverage: 15.24

 Enie_Contig_19342 Average Coverage: 8.98

 Enie_Contig_19345 Average Coverage: 12.18

 Enie_Contig_19347 Average Coverage: 11.98
G
 Enie_Contig_19349 Average Coverage: 11.89

 Enie_Contig_19350 Average Coverage: 18.18

 Enie_Contig_19351 Average Coverage: 9.85

 Enie_Contig_19352 Average Coverage: 13.84

 Enie_Contig_19353 Average Coverage: 20.87

 Enie_Contig_19354 Average Coverage: 15.21

 Enie_Contig_19355 Average Coverage: 13.33

 Enie_Contig_19356 Average Coverage: 13.53

 Enie_Contig_19357 Average Coverage: 13.47
G
 Enie_Contig_19358 Average Coverage: 24.47

 Enie_Contig_19359 Average Coverage: 12.35

 Enie_Contig_19360 Average Coverage: 11.11

 Enie_Contig_19361 Average Coverage: 17.35

 Enie_Contig_19363 Average Coverage: 16.75

 Enie_Contig_19364 Average Coverage: 13.52

 Enie_Contig_19365 Average Coverage: 11.31

 Enie_Contig_19366 Average Coverage: 14.72
G
 Enie_Contig_19368 Average Coverage: 12.94

 Enie_Contig_19369 Average Coverage: 11.36

 Enie_Contig_19371 Average Coverage: 13.33

 Enie_Contig_19372 Average Coverage: 11.00

 Enie_Contig_19373 Average Coverage: 14.58

 Enie_Contig_19374 Average Coverage: 13.32
t
 Enie_Contig_19376 Average Coverage: 27.27

 Enie_Contig_19378 Average Coverage: 17.03

 Enie_Contig_19379 Average Coverage: 15.44

 Enie_Contig_19380 Average Coverage: 18.18

 Enie_Contig_19383 Average Coverage: 11.03

 Enie_Contig_19384 Average Coverage: 14.64
G
 Enie_Contig_19385 Average Coverage: 12.35

 Enie_Contig_19387 Average Coverage: 15.02

 Enie_Contig_19388 Average Coverage: 16.51

 Enie_Contig_19390 Average Coverage: 14.94
t
 Enie_Contig_19391 Average Coverage: 12.55

 Enie_Contig_19392 Average Coverage: 17.91

 Enie_Contig_19393 Average Coverage: 29.72

 Enie_Contig_19394 Average Coverage: 21.72
G
 Enie_Contig_19396 Average Coverage: 13.73

 Enie_Contig_19397 Average Coverage: 15.90

 Enie_Contig_19398 Average Coverage: 24.10

 Enie_Contig_19399 Average Coverage: 15.43

 Enie_Contig_19401 Average Coverage: 14.96

 Enie_Contig_19404 Average Coverage: 9.35

 Enie_Contig_19405 Average Coverage: 18.88

 Enie_Contig_19406 Average Coverage: 9.07

 Enie_Contig_19407 Average Coverage: 11.86

 Enie_Contig_19408 Average Coverage: 14.56

 Enie_Contig_19409 Average Coverage: 12.62

 Enie_Contig_19411 Average Coverage: 13.33

 Enie_Contig_19412 Average Coverage: 15.05

 Enie_Contig_19413 Average Coverage: 15.08

 Enie_Contig_19414 Average Coverage: 11.60

 Enie_Contig_19415 Average Coverage: 11.40

 Enie_Contig_19416 Average Coverage: 13.95

 Enie_Contig_19419 Average Coverage: 12.04

 Enie_Contig_19420 Average Coverage: 15.58

 Enie_Contig_19424 Average Coverage: 16.11

 Enie_Contig_19425 Average Coverage: 13.32

 Enie_Contig_19426 Average Coverage: 13.79

 Enie_Contig_19427 Average Coverage: 10.93

 Enie_Contig_19428 Average Coverage: 4.72

 Enie_Contig_19429 Average Coverage: 12.02
t
 Enie_Contig_19431 Average Coverage: 11.17

 Enie_Contig_19432 Average Coverage: 11.53

 Enie_Contig_19433 Average Coverage: 15.12

 Enie_Contig_19434 Average Coverage: 14.65

 Enie_Contig_19436 Average Coverage: 23.74

 Enie_Contig_19437 Average Coverage: 15.45

 Enie_Contig_19438 Average Coverage: 20.76

 Enie_Contig_19439 Average Coverage: 11.44

 Enie_Contig_19440 Average Coverage: 15.89

 Enie_Contig_19441 Average Coverage: 13.29

 Enie_Contig_19442 Average Coverage: 16.72

 Enie_Contig_19443 Average Coverage: 15.83
G
 Enie_Contig_19444 Average Coverage: 14.56

 Enie_Contig_19445 Average Coverage: 13.69

 Enie_Contig_19446 Average Coverage: 12.31

 Enie_Contig_19447 Average Coverage: 13.62
G
 Enie_Contig_19449 Average Coverage: 8.28

 Enie_Contig_19450 Average Coverage: 30.95
tt
 Enie_Contig_19451 Average Coverage: 8.68
G
 Enie_Contig_19452 Average Coverage: 13.25

 Enie_Contig_19453 Average Coverage: 16.74

 Enie_Contig_19454 Average Coverage: 13.06

 Enie_Contig_19455 Average Coverage: 15.12

 Enie_Contig_19456 Average Coverage: 16.18

 Enie_Contig_19457 Average Coverage: 11.03

 Enie_Contig_19458 Average Coverage: 35.89

 Enie_Contig_19460 Average Coverage: 13.80
G
 Enie_Contig_19464 Average Coverage: 22.13

 Enie_Contig_19465 Average Coverage: 17.46
t
 Enie_Contig_19466 Average Coverage: 37.99

 Enie_Contig_19467 Average Coverage: 6.46

 Enie_Contig_19468 Average Coverage: 13.32

 Enie_Contig_19470 Average Coverage: 35.55

 Enie_Contig_19471 Average Coverage: 14.68

 Enie_Contig_19472 Average Coverage: 13.70

 Enie_Contig_19474 Average Coverage: 17.73
t
 Enie_Contig_19475 Average Coverage: 13.42

 Enie_Contig_19478 Average Coverage: 13.64

 Enie_Contig_19479 Average Coverage: 9.66

 Enie_Contig_19480 Average Coverage: 14.99

 Enie_Contig_19481 Average Coverage: 18.26

 Enie_Contig_19482 Average Coverage: 15.24

 Enie_Contig_19483 Average Coverage: 15.00

 Enie_Contig_19485 Average Coverage: 14.07

 Enie_Contig_19487 Average Coverage: 18.88

 Enie_Contig_19488 Average Coverage: 13.58

 Enie_Contig_19489 Average Coverage: 14.14

 Enie_Contig_19490 Average Coverage: 13.34

 Enie_Contig_19493 Average Coverage: 14.55

 Enie_Contig_19494 Average Coverage: 10.66

 Enie_Contig_19496 Average Coverage: 12.60

 Enie_Contig_19499 Average Coverage: 11.20

 Enie_Contig_19501 Average Coverage: 18.66

 Enie_Contig_19503 Average Coverage: 11.77

 Enie_Contig_19504 Average Coverage: 12.81

 Enie_Contig_19505 Average Coverage: 15.51

 Enie_Contig_19506 Average Coverage: 9.41

 Enie_Contig_19507 Average Coverage: 14.36

 Enie_Contig_19508 Average Coverage: 8.84

 Enie_Contig_19509 Average Coverage: 14.78

 Enie_Contig_19510 Average Coverage: 15.30
G
 Enie_Contig_19511 Average Coverage: 12.51
t
 Enie_Contig_19512 Average Coverage: 13.64

 Enie_Contig_19513 Average Coverage: 13.46

 Enie_Contig_19514 Average Coverage: 14.19

 Enie_Contig_19515 Average Coverage: 14.84

 Enie_Contig_19517 Average Coverage: 19.34

 Enie_Contig_19518 Average Coverage: 17.00

 Enie_Contig_19519 Average Coverage: 12.29

 Enie_Contig_19520 Average Coverage: 16.54

 Enie_Contig_19521 Average Coverage: 15.66

 Enie_Contig_19522 Average Coverage: 30.99

 Enie_Contig_19523 Average Coverage: 13.14

 Enie_Contig_19526 Average Coverage: 13.20

 Enie_Contig_19527 Average Coverage: 16.72

 Enie_Contig_19528 Average Coverage: 9.09
t
 Enie_Contig_19529 Average Coverage: 24.30
t
 Enie_Contig_19530 Average Coverage: 12.33
G
 Enie_Contig_19532 Average Coverage: 14.80

 Enie_Contig_19533 Average Coverage: 14.27

 Enie_Contig_19534 Average Coverage: 16.96

 Enie_Contig_19536 Average Coverage: 12.71

 Enie_Contig_19537 Average Coverage: 12.92
t
 Enie_Contig_19538 Average Coverage: 14.11
G
 Enie_Contig_19539 Average Coverage: 8.48

 Enie_Contig_19540 Average Coverage: 11.98

 Enie_Contig_19542 Average Coverage: 12.94

 Enie_Contig_19543 Average Coverage: 8.89

 Enie_Contig_19545 Average Coverage: 9.56

 Enie_Contig_19546 Average Coverage: 18.58

 Enie_Contig_19547 Average Coverage: 12.72

 Enie_Contig_19548 Average Coverage: 15.25

 Enie_Contig_19549 Average Coverage: 16.90
G
 Enie_Contig_19551 Average Coverage: 13.02

 Enie_Contig_19552 Average Coverage: 13.17

 Enie_Contig_19553 Average Coverage: 10.01

 Enie_Contig_19554 Average Coverage: 24.79
G
 Enie_Contig_19555 Average Coverage: 23.15

 Enie_Contig_19558 Average Coverage: 16.83

 Enie_Contig_19559 Average Coverage: 13.92
t
 Enie_Contig_19560 Average Coverage: 13.43
[truncated: 524,292 more chars]
