# Supplementary material for: Identification and analysis of Eimeria nieschulzi gametocyte genes reveal splicing events of gam genes and conserved motifs in the wall-forming proteins within the genus Eimeria (Coccidia, Apicomplexa)
Source: Parasite. 2017 Dec 6;24:50. doi: 10.1051/parasite/2017049 (PMC5718062; doi:10.1051/parasite/2017049)
Supplement: Supplementary file 1 — SF1 A) DNA sequence of gt2Engam56_2; B) Sequence alignment of representative EnGAM56_2 and variant version gt2EnGAM56_2; C) Alignment of 140 amino acids (translated DNA) of EfalGAM56_2 and EnGAM56_2; D) DNA sequence of gt2Engam56_1; E) Sequence alignment of representative EnGAM56_1 and variant version gt2EnGAM56_1; F) Comparison of different repeat length in GAM56_2 homologs in two closely related avian Eimeria species; G) Sequence alignment of GAM56 proteins; H) Sequence alignment of GAM82 proteins. SF 2: Obtaining Engam82 sequence from cDNA library; SF 3: Contigs_cov_below_40; SF 4: Contigs_cov_above_40. [file parasite-24-50-s1.zip › parasite170085-1-olm/SF 4 contigs_cov_above_40.txt]

 >Enie_contig_1 Average coverage: 2.389.79

 >Enie_contig_2 Average coverage: 360.19

 >Enie_contig_3 Average coverage: 79.87

 >Enie_contig_4 Average coverage: 81.56

 >Enie_contig_7 Average coverage: 79.63

 >Enie_contig_8 Average coverage: 86.20

 >Enie_contig_9 Average coverage: 82.50

 >Enie_contig_10 Average coverage: 82.09

 >Enie_contig_11 Average coverage: 82.28

 >Enie_contig_13 Average coverage: 1.671.75

 >Enie_contig_14 Average coverage: 88.04

 >Enie_contig_15 Average coverage: 104.89

 >Enie_contig_16 Average coverage: 91.92

 >Enie_contig_17 Average coverage: 96.60

 >Enie_contig_19 Average coverage: 87.15

 >Enie_contig_20 Average coverage: 122.06

 >Enie_contig_21 Average coverage: 74.04

 >Enie_contig_22 Average coverage: 82.43

 >Enie_contig_23 Average coverage: 76.03

 >Enie_contig_24 Average coverage: 91.80

 >Enie_contig_25 Average coverage: 70.81

 >Enie_contig_27 Average coverage: 83.70

 >Enie_contig_28 Average coverage: 94.27

 >Enie_contig_29 Average coverage: 677.10

 >Enie_contig_30 Average coverage: 89.95

 >Enie_contig_32 Average coverage: 1.644.29

 >Enie_contig_33 Average coverage: 544.90

 >Enie_contig_35 Average coverage: 83.79

 >Enie_contig_36 Average coverage: 88.09

 >Enie_contig_38 Average coverage: 19.197.99

 >Enie_contig_39 Average coverage: 93.73

 >Enie_contig_41 Average coverage: 130.21

 >Enie_contig_42 Average coverage: 96.89

 >Enie_contig_43 Average coverage: 76.72

 >Enie_contig_44 Average coverage: 88.58

 >Enie_contig_45 Average coverage: 81.37

 >Enie_contig_46 Average coverage: 86.00

 >Enie_contig_47 Average coverage: 6.809.48

 >Enie_contig_48 Average coverage: 369.04

 >Enie_contig_49 Average coverage: 69.01

 >Enie_contig_50 Average coverage: 1.464.71

 >Enie_contig_51 Average coverage: 85.50

 >Enie_contig_54 Average coverage: 93.21

 >Enie_contig_55 Average coverage: 85.14

 >Enie_contig_57 Average coverage: 94.13

 >Enie_contig_58 Average coverage: 89.92

 >Enie_contig_59 Average coverage: 94.45

 >Enie_contig_60 Average coverage: 4.297.68

 >Enie_contig_62 Average coverage: 105.96

 >Enie_contig_63 Average coverage: 84.70

 >Enie_contig_64 Average coverage: 99.35

 >Enie_contig_65 Average coverage: 446.60

 >Enie_contig_66 Average coverage: 93.44

 >Enie_contig_67 Average coverage: 94.69

 >Enie_contig_69 Average coverage: 80.72

 >Enie_contig_70 Average coverage: 90.15

 >Enie_contig_72 Average coverage: 87.46

 >Enie_contig_74 Average coverage: 80.77

 >Enie_contig_75 Average coverage: 4.618.01

 >Enie_contig_76 Average coverage: 78.64

 >Enie_contig_77 Average coverage: 104.29

 >Enie_contig_78 Average coverage: 798.46

 >Enie_contig_79 Average coverage: 85.64

 >Enie_contig_80 Average coverage: 91.49

 >Enie_contig_82 Average coverage: 3.277.53

 >Enie_contig_83 Average coverage: 3.479.19

 >Enie_contig_84 Average coverage: 1.015.46

 >Enie_contig_85 Average coverage: 1.082.93

 >Enie_contig_87 Average coverage: 85.90

 >Enie_contig_89 Average coverage: 80.64

 >Enie_contig_90 Average coverage: 85.79

 >Enie_contig_92 Average coverage: 79.68

 >Enie_contig_93 Average coverage: 87.03

 >Enie_contig_96 Average coverage: 389.96

 >Enie_contig_97 Average coverage: 75.94

 >Enie_contig_98 Average coverage: 128.69

 >Enie_contig_100 Average coverage: 104.51

 >Enie_contig_101 Average coverage: 83.23

 >Enie_contig_103 Average coverage: 85.83

 >Enie_contig_104 Average coverage: 80.63

 >Enie_contig_105 Average coverage: 4.067.81

 >Enie_contig_106 Average coverage: 112.11

 >Enie_contig_109 Average coverage: 103.66

 >Enie_contig_110 Average coverage: 84.92

 >Enie_contig_113 Average coverage: 2.266.06

 >Enie_contig_114 Average coverage: 4.614.96

 >Enie_contig_115 Average coverage: 175.42

 >Enie_contig_116 Average coverage: 122.22

 >Enie_contig_118 Average coverage: 87.75

 >Enie_contig_119 Average coverage: 143.87

 >Enie_contig_120 Average coverage: 119.41

 >Enie_contig_121 Average coverage: 71.05

 >Enie_contig_122 Average coverage: 95.42

 >Enie_contig_124 Average coverage: 89.41

 >Enie_contig_126 Average coverage: 93.54

 >Enie_contig_127 Average coverage: 88.53

 >Enie_contig_129 Average coverage: 1.686.03

 >Enie_contig_130 Average coverage: 86.10

 >Enie_contig_131 Average coverage: 93.65

 >Enie_contig_132 Average coverage: 91.92

 >Enie_contig_133 Average coverage: 92.55

 >Enie_contig_134 Average coverage: 77.44

 >Enie_contig_135 Average coverage: 85.61

 >Enie_contig_137 Average coverage: 77.69

 >Enie_contig_138 Average coverage: 63.40

 >Enie_contig_139 Average coverage: 61.37

 >Enie_contig_140 Average coverage: 108.22

 >Enie_contig_142 Average coverage: 91.10

 >Enie_contig_143 Average coverage: 358.50

 >Enie_contig_144 Average coverage: 79.16

 >Enie_contig_145 Average coverage: 92.03

 >Enie_contig_146 Average coverage: 2.612.09

 >Enie_contig_147 Average coverage: 10.177.26

 >Enie_contig_148 Average coverage: 89.15

 >Enie_contig_149 Average coverage: 95.84

 >Enie_contig_150 Average coverage: 83.68

 >Enie_contig_151 Average coverage: 81.00

 >Enie_contig_153 Average coverage: 92.08

 >Enie_contig_155 Average coverage: 87.28

 >Enie_contig_156 Average coverage: 92.31

 >Enie_contig_157 Average coverage: 92.64

 >Enie_contig_159 Average coverage: 93.15

 >Enie_contig_160 Average coverage: 56.13

 >Enie_contig_161 Average coverage: 67.99

 >Enie_contig_163 Average coverage: 93.39

 >Enie_contig_164 Average coverage: 89.61

 >Enie_contig_166 Average coverage: 82.41

 >Enie_contig_167 Average coverage: 96.73

 >Enie_contig_168 Average coverage: 87.87

 >Enie_contig_170 Average coverage: 59.88

 >Enie_contig_171 Average coverage: 77.97

 >Enie_contig_172 Average coverage: 164.33

 >Enie_contig_173 Average coverage: 81.42

 >Enie_contig_175 Average coverage: 90.01

 >Enie_contig_176 Average coverage: 88.73

 >Enie_contig_177 Average coverage: 68.21

 >Enie_contig_178 Average coverage: 84.31

 >Enie_contig_179 Average coverage: 73.64

 >Enie_contig_180 Average coverage: 91.33

 >Enie_contig_181 Average coverage: 87.25

 >Enie_contig_182 Average coverage: 82.27

 >Enie_contig_183 Average coverage: 107.73

 >Enie_contig_185 Average coverage: 109.99

 >Enie_contig_187 Average coverage: 126.34

 >Enie_contig_188 Average coverage: 117.57

 >Enie_contig_189 Average coverage: 132.22

 >Enie_contig_191 Average coverage: 61.35

 >Enie_contig_192 Average coverage: 92.03

 >Enie_contig_193 Average coverage: 111.18

 >Enie_contig_194 Average coverage: 201.73

 >Enie_contig_195 Average coverage: 90.39

 >Enie_contig_196 Average coverage: 95.06

 >Enie_contig_197 Average coverage: 239.16

 >Enie_contig_198 Average coverage: 91.04

 >Enie_contig_200 Average coverage: 75.30

 >Enie_contig_201 Average coverage: 240.03

 >Enie_contig_203 Average coverage: 89.73

 >Enie_contig_204 Average coverage: 96.61

 >Enie_contig_207 Average coverage: 92.61

 >Enie_contig_208 Average coverage: 123.71

 >Enie_contig_209 Average coverage: 80.57

 >Enie_contig_210 Average coverage: 87.79

 >Enie_contig_213 Average coverage: 92.84

 >Enie_contig_215 Average coverage: 99.17

 >Enie_contig_217 Average coverage: 90.18

 >Enie_contig_218 Average coverage: 76.23

 >Enie_contig_219 Average coverage: 110.42

 >Enie_contig_222 Average coverage: 93.70

 >Enie_contig_223 Average coverage: 139.81

 >Enie_contig_224 Average coverage: 87.62

 >Enie_contig_225 Average coverage: 86.31

 >Enie_contig_226 Average coverage: 87.57

 >Enie_contig_227 Average coverage: 84.24

 >Enie_contig_228 Average coverage: 55.85

 >Enie_contig_229 Average coverage: 80.62

 >Enie_contig_230 Average coverage: 49.84

 >Enie_contig_231 Average coverage: 73.44

 >Enie_contig_232 Average coverage: 92.96

 >Enie_contig_234 Average coverage: 68.34

 >Enie_contig_235 Average coverage: 69.19

 >Enie_contig_236 Average coverage: 1.247.74

 >Enie_contig_237 Average coverage: 877.91

 >Enie_contig_238 Average coverage: 83.50

 >Enie_contig_239 Average coverage: 2.507.22

 >Enie_contig_240 Average coverage: 2.381.52

 >Enie_contig_241 Average coverage: 11.770.35

 >Enie_contig_242 Average coverage: 1.045.07

 >Enie_contig_243 Average coverage: 58.59

 >Enie_contig_245 Average coverage: 106.28

 >Enie_contig_246 Average coverage: 91.57

 >Enie_contig_247 Average coverage: 73.09

 >Enie_contig_248 Average coverage: 56.00

 >Enie_contig_249 Average coverage: 89.19

 >Enie_contig_250 Average coverage: 86.64

 >Enie_contig_251 Average coverage: 751.03

 >Enie_contig_252 Average coverage: 83.79

 >Enie_contig_253 Average coverage: 90.62

 >Enie_contig_254 Average coverage: 87.31

 >Enie_contig_255 Average coverage: 90.20

 >Enie_contig_256 Average coverage: 90.70

 >Enie_contig_258 Average coverage: 88.71

 >Enie_contig_259 Average coverage: 95.19

 >Enie_contig_261 Average coverage: 86.01

 >Enie_contig_263 Average coverage: 383.54

 >Enie_contig_264 Average coverage: 103.39

 >Enie_contig_265 Average coverage: 420.16

 >Enie_contig_266 Average coverage: 92.20

 >Enie_contig_267 Average coverage: 89.97

 >Enie_contig_268 Average coverage: 403.26

 >Enie_contig_269 Average coverage: 169.43

 >Enie_contig_270 Average coverage: 51.36

 >Enie_contig_271 Average coverage: 69.96

 >Enie_contig_272 Average coverage: 72.00

 >Enie_contig_273 Average coverage: 68.34

 >Enie_contig_274 Average coverage: 82.89

 >Enie_contig_278 Average coverage: 3.113.35

 >Enie_contig_279 Average coverage: 1.436.72

 >Enie_contig_280 Average coverage: 1.892.71

 >Enie_contig_281 Average coverage: 205.68

 >Enie_contig_282 Average coverage: 107.29

 >Enie_contig_284 Average coverage: 88.50

 >Enie_contig_285 Average coverage: 81.30

 >Enie_contig_286 Average coverage: 5.424.09

 >Enie_contig_287 Average coverage: 88.99

 >Enie_contig_288 Average coverage: 343.57

 >Enie_contig_289 Average coverage: 95.54

 >Enie_contig_290 Average coverage: 84.29

 >Enie_contig_292 Average coverage: 71.85

 >Enie_contig_293 Average coverage: 89.18

 >Enie_contig_294 Average coverage: 85.52

 >Enie_contig_295 Average coverage: 1.536.56

 >Enie_contig_296 Average coverage: 1.205.27

 >Enie_contig_297 Average coverage: 96.28

 >Enie_contig_298 Average coverage: 187.26

 >Enie_contig_299 Average coverage: 194.46

 >Enie_contig_300 Average coverage: 537.23

 >Enie_contig_301 Average coverage: 78.58

 >Enie_contig_303 Average coverage: 89.20

 >Enie_contig_304 Average coverage: 88.91

 >Enie_contig_305 Average coverage: 92.73

 >Enie_contig_306 Average coverage: 107.77

 >Enie_contig_307 Average coverage: 88.10

 >Enie_contig_308 Average coverage: 110.02

 >Enie_contig_309 Average coverage: 78.21

 >Enie_contig_310 Average coverage: 89.42

 >Enie_contig_311 Average coverage: 90.80

 >Enie_contig_312 Average coverage: 89.66

 >Enie_contig_314 Average coverage: 59.73

 >Enie_contig_315 Average coverage: 86.55

 >Enie_contig_316 Average coverage: 771.15

 >Enie_contig_317 Average coverage: 617.18

 >Enie_contig_318 Average coverage: 90.06

 >Enie_contig_319 Average coverage: 122.31

 >Enie_contig_320 Average coverage: 84.85

 >Enie_contig_322 Average coverage: 84.23

 >Enie_contig_323 Average coverage: 411.23

 >Enie_contig_324 Average coverage: 208.37

 >Enie_contig_326 Average coverage: 92.37

 >Enie_contig_327 Average coverage: 94.94

 >Enie_contig_328 Average coverage: 308.18

 >Enie_contig_329 Average coverage: 86.78

 >Enie_contig_331 Average coverage: 108.54

 >Enie_contig_332 Average coverage: 40.33

 >Enie_contig_334 Average coverage: 78.57

 >Enie_contig_335 Average coverage: 79.85

 >Enie_contig_336 Average coverage: 95.48

 >Enie_contig_337 Average coverage: 92.41

 >Enie_contig_338 Average coverage: 75.67

 >Enie_contig_339 Average coverage: 3.748.25

 >Enie_contig_340 Average coverage: 2.336.40

 >Enie_contig_341 Average coverage: 82.69

 >Enie_contig_343 Average coverage: 83.43

 >Enie_contig_346 Average coverage: 79.63

 >Enie_contig_347 Average coverage: 74.34

 >Enie_contig_348 Average coverage: 132.98

 >Enie_contig_350 Average coverage: 89.23

 >Enie_contig_351 Average coverage: 94.43

 >Enie_contig_352 Average coverage: 87.58

 >Enie_contig_353 Average coverage: 99.31

 >Enie_contig_354 Average coverage: 345.59

 >Enie_contig_355 Average coverage: 111.60

 >Enie_contig_356 Average coverage: 278.26

 >Enie_contig_357 Average coverage: 496.45

 >Enie_contig_358 Average coverage: 109.26

 >Enie_contig_359 Average coverage: 84.57

 >Enie_contig_360 Average coverage: 212.25

 >Enie_contig_361 Average coverage: 1.712.05

 >Enie_contig_362 Average coverage: 769.23

 >Enie_contig_363 Average coverage: 85.10

 >Enie_contig_364 Average coverage: 85.99

 >Enie_contig_365 Average coverage: 84.03

 >Enie_contig_366 Average coverage: 87.31

 >Enie_contig_368 Average coverage: 3.337.67

 >Enie_contig_369 Average coverage: 84.43

 >Enie_contig_370 Average coverage: 897.13

 >Enie_contig_371 Average coverage: 322.43

 >Enie_contig_372 Average coverage: 214.57

 >Enie_contig_373 Average coverage: 77.93

 >Enie_contig_374 Average coverage: 90.94

 >Enie_contig_375 Average coverage: 242.17

 >Enie_contig_376 Average coverage: 122.31

 >Enie_contig_377 Average coverage: 139.29

 >Enie_contig_378 Average coverage: 126.04

 >Enie_contig_379 Average coverage: 322.44

 >Enie_contig_380 Average coverage: 1.308.85

 >Enie_contig_381 Average coverage: 4.939.43

 >Enie_contig_382 Average coverage: 88.58

 >Enie_contig_383 Average coverage: 103.51

 >Enie_contig_384 Average coverage: 107.31

 >Enie_contig_385 Average coverage: 121.49

 >Enie_contig_386 Average coverage: 163.04

 >Enie_contig_387 Average coverage: 83.11

 >Enie_contig_389 Average coverage: 101.41

 >Enie_contig_391 Average coverage: 98.41

 >Enie_contig_392 Average coverage: 76.07

 >Enie_contig_393 Average coverage: 192.94

 >Enie_contig_394 Average coverage: 75.99

 >Enie_contig_396 Average coverage: 93.34

 >Enie_contig_397 Average coverage: 87.50

 >Enie_contig_401 Average coverage: 86.00

 >Enie_contig_402 Average coverage: 79.64

 >Enie_contig_403 Average coverage: 1.594.12

 >Enie_contig_404 Average coverage: 86.25

 >Enie_contig_405 Average coverage: 84.70

 >Enie_contig_406 Average coverage: 319.61

 >Enie_contig_407 Average coverage: 1.203.43

 >Enie_contig_408 Average coverage: 1.506.25

 >Enie_contig_409 Average coverage: 72.24

 >Enie_contig_410 Average coverage: 76.90

 >Enie_contig_412 Average coverage: 80.01

 >Enie_contig_413 Average coverage: 101.39

 >Enie_contig_415 Average coverage: 83.26

 >Enie_contig_416 Average coverage: 17.096.04

 >Enie_contig_418 Average coverage: 123.86

 >Enie_contig_419 Average coverage: 195.17

 >Enie_contig_420 Average coverage: 131.98

 >Enie_contig_421 Average coverage: 63.22

 >Enie_contig_422 Average coverage: 72.23

 >Enie_contig_423 Average coverage: 63.11

 >Enie_contig_424 Average coverage: 94.37

 >Enie_contig_425 Average coverage: 86.64

 >Enie_contig_426 Average coverage: 76.32

 >Enie_contig_427 Average coverage: 85.46

 >Enie_contig_429 Average coverage: 99.11

 >Enie_contig_430 Average coverage: 443.80

 >Enie_contig_431 Average coverage: 1.123.74

 >Enie_contig_432 Average coverage: 204.63

 >Enie_contig_433 Average coverage: 299.29

 >Enie_contig_434 Average coverage: 1.614.77

 >Enie_contig_435 Average coverage: 134.04

 >Enie_contig_436 Average coverage: 93.56

 >Enie_contig_437 Average coverage: 77.31

 >Enie_contig_438 Average coverage: 370.95

 >Enie_contig_439 Average coverage: 81.53

 >Enie_contig_440 Average coverage: 138.75

 >Enie_contig_441 Average coverage: 90.92

 >Enie_contig_443 Average coverage: 84.39

 >Enie_contig_444 Average coverage: 281.75

 >Enie_contig_445 Average coverage: 88.41

 >Enie_contig_446 Average coverage: 534.78

 >Enie_contig_447 Average coverage: 88.73

 >Enie_contig_448 Average coverage: 643.81

 >Enie_contig_449 Average coverage: 89.60

 >Enie_contig_450 Average coverage: 43.63

 >Enie_contig_452 Average coverage: 91.38

 >Enie_contig_453 Average coverage: 94.02

 >Enie_contig_454 Average coverage: 628.50

 >Enie_contig_455 Average coverage: 332.24

 >Enie_contig_457 Average coverage: 93.67

 >Enie_contig_458 Average coverage: 42.74

 >Enie_contig_459 Average coverage: 87.77

 >Enie_contig_460 Average coverage: 87.36

 >Enie_contig_461 Average coverage: 83.43

 >Enie_contig_462 Average coverage: 107.71

 >Enie_contig_463 Average coverage: 93.01

 >Enie_contig_465 Average coverage: 81.57

 >Enie_contig_467 Average coverage: 90.81

 >Enie_contig_468 Average coverage: 82.17

 >Enie_contig_469 Average coverage: 78.26

 >Enie_contig_470 Average coverage: 89.38

 >Enie_contig_471 Average coverage: 135.70

 >Enie_contig_472 Average coverage: 209.73

 >Enie_contig_473 Average coverage: 192.76

 >Enie_contig_474 Average coverage: 94.04

 >Enie_contig_475 Average coverage: 81.07

 >Enie_contig_476 Average coverage: 76.99

 >Enie_contig_477 Average coverage: 110.81

 >Enie_contig_478 Average coverage: 116.96

 >Enie_contig_479 Average coverage: 92.55

 >Enie_contig_480 Average coverage: 349.33

 >Enie_contig_481 Average coverage: 78.88

 >Enie_contig_482 Average coverage: 1.245.05

 >Enie_contig_483 Average coverage: 88.60

 >Enie_contig_484 Average coverage: 89.10

 >Enie_contig_485 Average coverage: 80.40

 >Enie_contig_487 Average coverage: 99.27

 >Enie_contig_490 Average coverage: 74.10

 >Enie_contig_491 Average coverage: 3.780.66

 >Enie_contig_492 Average coverage: 73.28

 >Enie_contig_497 Average coverage: 86.07

 >Enie_contig_498 Average coverage: 91.06

 >Enie_contig_500 Average coverage: 70.50

 >Enie_contig_501 Average coverage: 83.08

 >Enie_contig_504 Average coverage: 60.58

 >Enie_contig_505 Average coverage: 85.94

 >Enie_contig_506 Average coverage: 92.65

 >Enie_contig_509 Average coverage: 77.21

 >Enie_contig_510 Average coverage: 515.13

 >Enie_contig_511 Average coverage: 587.71

 >Enie_contig_512 Average coverage: 6.594.93

 >Enie_contig_513 Average coverage: 5.052.00

 >Enie_contig_515 Average coverage: 95.31

 >Enie_contig_516 Average coverage: 168.95

 >Enie_contig_517 Average coverage: 15.136.31

 >Enie_contig_518 Average coverage: 81.46

 >Enie_contig_519 Average coverage: 92.18

 >Enie_contig_523 Average coverage: 78.94

 >Enie_contig_524 Average coverage: 89.47

 >Enie_contig_526 Average coverage: 81.02

 >Enie_contig_528 Average coverage: 85.86

 >Enie_contig_530 Average coverage: 117.36

 >Enie_contig_532 Average coverage: 84.20

 >Enie_contig_533 Average coverage: 282.85

 >Enie_contig_534 Average coverage: 1.899.59

 >Enie_contig_535 Average coverage: 96.66

 >Enie_contig_536 Average coverage: 2.186.70

 >Enie_contig_537 Average coverage: 75.89

 >Enie_contig_539 Average coverage: 94.05

 >Enie_contig_540 Average coverage: 122.03

 >Enie_contig_542 Average coverage: 299.11

 >Enie_contig_543 Average coverage: 1.623.64

 >Enie_contig_544 Average coverage: 89.48

 >Enie_contig_545 Average coverage: 87.41

 >Enie_contig_546 Average coverage: 89.37

 >Enie_contig_547 Average coverage: 22.365.27

 >Enie_contig_548 Average coverage: 797.93

 >Enie_contig_550 Average coverage: 87.94

 >Enie_contig_551 Average coverage: 3.900.76

 >Enie_contig_552 Average coverage: 86.55

 >Enie_contig_554 Average coverage: 78.94

 >Enie_contig_555 Average coverage: 88.94

 >Enie_contig_556 Average coverage: 58.44

 >Enie_contig_557 Average coverage: 75.89

 >Enie_contig_559 Average coverage: 82.98

 >Enie_contig_560 Average coverage: 93.71

 >Enie_contig_561 Average coverage: 123.24

 >Enie_contig_562 Average coverage: 759.85

 >Enie_contig_563 Average coverage: 70.48

 >Enie_contig_565 Average coverage: 93.09

 >Enie_contig_566 Average coverage: 68.09

 >Enie_contig_567 Average coverage: 92.63

 >Enie_contig_568 Average coverage: 90.90

 >Enie_contig_569 Average coverage: 42.26

 >Enie_contig_570 Average coverage: 80.25

 >Enie_contig_573 Average coverage: 89.87

 >Enie_contig_574 Average coverage: 66.86

 >Enie_contig_576 Average coverage: 79.23

 >Enie_contig_578 Average coverage: 80.22

 >Enie_contig_580 Average coverage: 82.60

 >Enie_contig_582 Average coverage: 61.58

 >Enie_contig_583 Average coverage: 97.61

 >Enie_contig_584 Average coverage: 91.09

 >Enie_contig_585 Average coverage: 324.70

 >Enie_contig_586 Average coverage: 89.84

 >Enie_contig_587 Average coverage: 79.00

 >Enie_contig_588 Average coverage: 91.10

 >Enie_contig_589 Average coverage: 82.11

 >Enie_contig_590 Average coverage: 88.06

 >Enie_contig_591 Average coverage: 108.73

 >Enie_contig_592 Average coverage: 89.90

 >Enie_contig_594 Average coverage: 94.61

 >Enie_contig_595 Average coverage: 84.99

 >Enie_contig_597 Average coverage: 98.78

 >Enie_contig_598 Average coverage: 90.06

 >Enie_contig_599 Average coverage: 84.77

 >Enie_contig_601 Average coverage: 89.40

 >Enie_contig_602 Average coverage: 67.53

 >Enie_contig_603 Average coverage: 88.44

 >Enie_contig_605 Average coverage: 83.24

 >Enie_contig_606 Average coverage: 90.76

 >Enie_contig_608 Average coverage: 108.35

 >Enie_contig_609 Average coverage: 11.980.11

 >Enie_contig_610 Average coverage: 89.27

 >Enie_contig_611 Average coverage: 401.35

 >Enie_contig_612 Average coverage: 6.671.66

 >Enie_contig_613 Average coverage: 83.10

 >Enie_contig_614 Average coverage: 762.02

 >Enie_contig_615 Average coverage: 112.33

 >Enie_contig_616 Average coverage: 693.52

 >Enie_contig_617 Average coverage: 86.28

 >Enie_contig_618 Average coverage: 73.92

 >Enie_contig_619 Average coverage: 91.91

 >Enie_contig_620 Average coverage: 75.43

 >Enie_contig_622 Average coverage: 88.46

 >Enie_contig_623 Average coverage: 72.91

 >Enie_contig_625 Average coverage: 82.22

 >Enie_contig_626 Average coverage: 150.99

 >Enie_contig_628 Average coverage: 137.53

 >Enie_contig_630 Average coverage: 80.24

 >Enie_contig_631 Average coverage: 154.23

 >Enie_contig_633 Average coverage: 68.75

 >Enie_contig_634 Average coverage: 82.86

 >Enie_contig_635 Average coverage: 77.96

 >Enie_contig_636 Average coverage: 86.94

 >Enie_contig_637 Average coverage: 93.59

 >Enie_contig_638 Average coverage: 67.73

 >Enie_contig_640 Average coverage: 82.78

 >Enie_contig_642 Average coverage: 4.884.58

 >Enie_contig_643 Average coverage: 14.641.86

 >Enie_contig_645 Average coverage: 91.46

 >Enie_contig_647 Average coverage: 84.97

 >Enie_contig_648 Average coverage: 92.39

 >Enie_contig_650 Average coverage: 78.11

 >Enie_contig_651 Average coverage: 61.47

 >Enie_contig_652 Average coverage: 91.51

 >Enie_contig_653 Average coverage: 62.67

 >Enie_contig_654 Average coverage: 72.77

 >Enie_contig_655 Average coverage: 88.16

 >Enie_contig_656 Average coverage: 88.11

 >Enie_contig_657 Average coverage: 651.98

 >Enie_contig_658 Average coverage: 75.58

 >Enie_contig_659 Average coverage: 81.34

 >Enie_contig_660 Average coverage: 151.09

 >Enie_contig_661 Average coverage: 160.94

 >Enie_contig_662 Average coverage: 231.86

 >Enie_contig_664 Average coverage: 92.68

 >Enie_contig_665 Average coverage: 79.29

 >Enie_contig_667 Average coverage: 93.15

 >Enie_contig_668 Average coverage: 111.08

 >Enie_contig_669 Average coverage: 80.43

 >Enie_contig_670 Average coverage: 271.47

 >Enie_contig_671 Average coverage: 55.53

 >Enie_contig_672 Average coverage: 87.00

 >Enie_contig_673 Average coverage: 87.16

 >Enie_contig_675 Average coverage: 85.59

 >Enie_contig_676 Average coverage: 1.916.77

 >Enie_contig_677 Average coverage: 417.00

 >Enie_contig_678 Average coverage: 71.69

 >Enie_contig_680 Average coverage: 91.66

 >Enie_contig_681 Average coverage: 76.09

 >Enie_contig_682 Average coverage: 111.90

 >Enie_contig_683 Average coverage: 171.34

 >Enie_contig_684 Average coverage: 85.62

 >Enie_contig_685 Average coverage: 63.23

 >Enie_contig_686 Average coverage: 88.88

 >Enie_contig_687 Average coverage: 863.68

 >Enie_contig_689 Average coverage: 89.55

 >Enie_contig_690 Average coverage: 726.50

 >Enie_contig_691 Average coverage: 86.92

 >Enie_contig_693 Average coverage: 80.03

 >Enie_contig_694 Average coverage: 125.22

 >Enie_contig_695 Average coverage: 188.25

 >Enie_contig_696 Average coverage: 94.29

 >Enie_contig_697 Average coverage: 177.53

 >Enie_contig_698 Average coverage: 165.71

 >Enie_contig_699 Average coverage: 59.58

 >Enie_contig_700 Average coverage: 87.77

 >Enie_contig_702 Average coverage: 89.25

 >Enie_contig_703 Average coverage: 90.22

 >Enie_contig_704 Average coverage: 2.145.18

 >Enie_contig_705 Average coverage: 254.43

 >Enie_contig_706 Average coverage: 645.40

 >Enie_contig_707 Average coverage: 384.58

 >Enie_contig_708 Average coverage: 258.21

 >Enie_contig_709 Average coverage: 347.07

 >Enie_contig_712 Average coverage: 90.57

 >Enie_contig_714 Average coverage: 89.26

 >Enie_contig_717 Average coverage: 831.39

 >Enie_contig_718 Average coverage: 295.84

 >Enie_contig_719 Average coverage: 571.81

 >Enie_contig_720 Average coverage: 774.59

 >Enie_contig_721 Average coverage: 88.26

 >Enie_contig_722 Average coverage: 81.30

 >Enie_contig_723 Average coverage: 86.41

 >Enie_contig_725 Average coverage: 288.97

 >Enie_contig_727 Average coverage: 9.896.48

 >Enie_contig_728 Average coverage: 9.451.71

 >Enie_contig_729 Average coverage: 276.93

 >Enie_contig_730 Average coverage: 343.71

 >Enie_contig_731 Average coverage: 68.22

 >Enie_contig_732 Average coverage: 96.38

 >Enie_contig_733 Average coverage: 88.20

 >Enie_contig_737 Average coverage: 81.46

 >Enie_contig_738 Average coverage: 62.71

 >Enie_contig_739 Average coverage: 86.92

 >Enie_contig_741 Average coverage: 1.936.72

 >Enie_contig_742 Average coverage: 9.186.29

 >Enie_contig_743 Average coverage: 93.14

 >Enie_contig_745 Average coverage: 386.64

 >Enie_contig_746 Average coverage: 86.72

 >Enie_contig_747 Average coverage: 75.37

 >Enie_contig_748 Average coverage: 112.73

 >Enie_contig_749 Average coverage: 3.774.87

 >Enie_contig_750 Average coverage: 836.89

 >Enie_contig_751 Average coverage: 91.87

 >Enie_contig_752 Average coverage: 89.56

 >Enie_contig_753 Average coverage: 85.82

 >Enie_contig_754 Average coverage: 92.81

 >Enie_contig_756 Average coverage: 84.21

 >Enie_contig_757 Average coverage: 72.97

 >Enie_contig_759 Average coverage: 90.67

 >Enie_contig_760 Average coverage: 81.90

 >Enie_contig_763 Average coverage: 84.91

 >Enie_contig_765 Average coverage: 87.38

 >Enie_contig_766 Average coverage: 88.26

 >Enie_contig_768 Average coverage: 86.61

 >Enie_contig_770 Average coverage: 70.21

 >Enie_contig_771 Average coverage: 113.56

 >Enie_contig_772 Average coverage: 86.62

 >Enie_contig_773 Average coverage: 87.77

 >Enie_contig_775 Average coverage: 92.28

 >Enie_contig_777 Average coverage: 82.47

 >Enie_contig_778 Average coverage: 88.63

 >Enie_contig_780 Average coverage: 68.66

 >Enie_contig_781 Average coverage: 91.19

 >Enie_contig_782 Average coverage: 206.74

 >Enie_contig_785 Average coverage: 91.34

 >Enie_contig_786 Average coverage: 85.64

 >Enie_contig_787 Average coverage: 75.46

 >Enie_contig_788 Average coverage: 473.02

 >Enie_contig_789 Average coverage: 92.56

 >Enie_contig_790 Average coverage: 1.383.50

 >Enie_contig_791 Average coverage: 95.89

 >Enie_contig_792 Average coverage: 86.16

 >Enie_contig_793 Average coverage: 88.43

 >Enie_contig_794 Average coverage: 85.36

 >Enie_contig_795 Average coverage: 120.99

 >Enie_contig_796 Average coverage: 94.56

 >Enie_contig_798 Average coverage: 87.98

 >Enie_contig_800 Average coverage: 84.71

 >Enie_contig_801 Average coverage: 286.18

 >Enie_contig_802 Average coverage: 72.62

 >Enie_contig_803 Average coverage: 564.30

 >Enie_contig_804 Average coverage: 244.77

 >Enie_contig_805 Average coverage: 1.046.86

 >Enie_contig_806 Average coverage: 124.56

 >Enie_contig_807 Average coverage: 549.10

 >Enie_contig_808 Average coverage: 90.99

 >Enie_contig_809 Average coverage: 84.17

 >Enie_contig_811 Average coverage: 82.06

 >Enie_contig_812 Average coverage: 87.35

 >Enie_contig_814 Average coverage: 84.92

 >Enie_contig_815 Average coverage: 46.82

 >Enie_contig_817 Average coverage: 145.23

 >Enie_contig_818 Average coverage: 168.78

 >Enie_contig_819 Average coverage: 83.63

 >Enie_contig_820 Average coverage: 87.94

 >Enie_contig_821 Average coverage: 86.54

 >Enie_contig_823 Average coverage: 81.79

 >Enie_contig_824 Average coverage: 4.831.22

 >Enie_contig_825 Average coverage: 1.542.87

 >Enie_contig_826 Average coverage: 122.89

 >Enie_contig_828 Average coverage: 1.052.28

 >Enie_contig_829 Average coverage: 45.09

 >Enie_contig_831 Average coverage: 79.64

 >Enie_contig_832 Average coverage: 94.49

 >Enie_contig_833 Average coverage: 8.961.85

 >Enie_contig_834 Average coverage: 86.31

 >Enie_contig_835 Average coverage: 81.81

 >Enie_contig_837 Average coverage: 565.28

 >Enie_contig_839 Average coverage: 88.93

 >Enie_contig_840 Average coverage: 82.45

 >Enie_contig_842 Average coverage: 123.43

 >Enie_contig_843 Average coverage: 70.18

 >Enie_contig_844 Average coverage: 56.21

 >Enie_contig_846 Average coverage: 81.76

 >Enie_contig_847 Average coverage: 81.93

 >Enie_contig_848 Average coverage: 96.07

 >Enie_contig_849 Average coverage: 73.88

 >Enie_contig_850 Average coverage: 84.22

 >Enie_contig_851 Average coverage: 87.93

 >Enie_contig_852 Average coverage: 86.21

 >Enie_contig_853 Average coverage: 89.29

 >Enie_contig_856 Average coverage: 91.01

 >Enie_contig_858 Average coverage: 82.93

 >Enie_contig_860 Average coverage: 334.50

 >Enie_contig_861 Average coverage: 376.07

 >Enie_contig_862 Average coverage: 96.18

 >Enie_contig_864 Average coverage: 90.24

 >Enie_contig_865 Average coverage: 89.71

 >Enie_contig_866 Average coverage: 68.99

 >Enie_contig_869 Average coverage: 209.68

 >Enie_contig_870 Average coverage: 80.63

 >Enie_contig_871 Average coverage: 81.90

 >Enie_contig_873 Average coverage: 123.88

 >Enie_contig_874 Average coverage: 129.24

 >Enie_contig_875 Average coverage: 529.27

 >Enie_contig_876 Average coverage: 224.85

 >Enie_contig_877 Average coverage: 191.13

 >Enie_contig_878 Average coverage: 469.88

 >Enie_contig_879 Average coverage: 96.21

 >Enie_contig_880 Average coverage: 82.40

 >Enie_contig_881 Average coverage: 85.49

 >Enie_contig_883 Average coverage: 91.25

 >Enie_contig_884 Average coverage: 80.82

 >Enie_contig_885 Average coverage: 75.36

 >Enie_contig_886 Average coverage: 167.80

 >Enie_contig_887 Average coverage: 78.17

 >Enie_contig_889 Average coverage: 320.36

 >Enie_contig_890 Average coverage: 530.68

 >Enie_contig_891 Average coverage: 94.95

 >Enie_contig_892 Average coverage: 83.74

 >Enie_contig_894 Average coverage: 81.46

 >Enie_contig_895 Average coverage: 59.96

 >Enie_contig_896 Average coverage: 82.68

 >Enie_contig_897 Average coverage: 82.89

 >Enie_contig_898 Average coverage: 43.16

 >Enie_contig_899 Average coverage: 94.73

 >Enie_contig_900 Average coverage: 71.58

 >Enie_contig_901 Average coverage: 97.97

 >Enie_contig_902 Average coverage: 496.52

 >Enie_contig_903 Average coverage: 92.24

 >Enie_contig_904 Average coverage: 79.68

 >Enie_contig_906 Average coverage: 86.11

 >Enie_contig_908 Average coverage: 58.87

 >Enie_contig_909 Average coverage: 76.15

 >Enie_contig_912 Average coverage: 84.41

 >Enie_contig_914 Average coverage: 93.21

 >Enie_contig_915 Average coverage: 97.90

 >Enie_contig_916 Average coverage: 93.39

 >Enie_contig_917 Average coverage: 86.83

 >Enie_contig_920 Average coverage: 434.21

 >Enie_contig_921 Average coverage: 186.64

 >Enie_contig_922 Average coverage: 159.38

 >Enie_contig_923 Average coverage: 80.55

 >Enie_contig_925 Average coverage: 94.02

 >Enie_contig_927 Average coverage: 13.464.38

 >Enie_contig_928 Average coverage: 140.96

 >Enie_contig_930 Average coverage: 543.06

 >Enie_contig_931 Average coverage: 87.52

 >Enie_contig_932 Average coverage: 135.55

 >Enie_contig_934 Average coverage: 419.34

 >Enie_contig_935 Average coverage: 619.11

 >Enie_contig_936 Average coverage: 566.92

 >Enie_contig_937 Average coverage: 84.73

 >Enie_contig_938 Average coverage: 153.05

 >Enie_contig_939 Average coverage: 112.96

 >Enie_contig_941 Average coverage: 109.15

 >Enie_contig_942 Average coverage: 86.31

 >Enie_contig_945 Average coverage: 1.264.63

 >Enie_contig_946 Average coverage: 324.38

 >Enie_contig_947 Average coverage: 91.10

 >Enie_contig_949 Average coverage: 89.94

 >Enie_contig_950 Average coverage: 1.975.34

 >Enie_contig_951 Average coverage: 766.00

 >Enie_contig_952 Average coverage: 91.81

 >Enie_contig_953 Average coverage: 80.07

 >Enie_contig_954 Average coverage: 87.47

 >Enie_contig_956 Average coverage: 12.452.14

 >Enie_contig_957 Average coverage: 96.51

 >Enie_contig_958 Average coverage: 92.58

 >Enie_contig_959 Average coverage: 89.47

 >Enie_contig_961 Average coverage: 301.52

 >Enie_contig_964 Average coverage: 101.34

 >Enie_contig_965 Average coverage: 112.39

 >Enie_contig_966 Average coverage: 3.123.84

 >Enie_contig_968 Average coverage: 84.10

 >Enie_contig_970 Average coverage: 86.52

 >Enie_contig_971 Average coverage: 86.06

 >Enie_contig_973 Average coverage: 127.06

 >Enie_contig_974 Average coverage: 4.674.70

 >Enie_contig_976 Average coverage: 217.74

 >Enie_contig_977 Average coverage: 192.76

 >Enie_contig_978 Average coverage: 123.07

 >Enie_contig_980 Average coverage: 110.45

 >Enie_contig_981 Average coverage: 51.61

 >Enie_contig_982 Average coverage: 93.54

 >Enie_contig_983 Average coverage: 107.48

 >Enie_contig_984 Average coverage: 62.31

 >Enie_contig_987 Average coverage: 87.26

 >Enie_contig_991 Average coverage: 97.95

 >Enie_contig_993 Average coverage: 105.08

 >Enie_contig_994 Average coverage: 471.22

 >Enie_contig_996 Average coverage: 86.07

 >Enie_contig_998 Average coverage: 88.88

 >Enie_contig_999 Average coverage: 74.99

 >Enie_contig_1000 Average coverage: 77.37

 >Enie_contig_1002 Average coverage: 5.193.56

 >Enie_contig_1003 Average coverage: 1.357.75

 >Enie_contig_1004 Average coverage: 755.02

 >Enie_contig_1006 Average coverage: 102.62

 >Enie_contig_1007 Average coverage: 159.09

 >Enie_contig_1008 Average coverage: 94.17

 >Enie_contig_1009 Average coverage: 71.29

 >Enie_contig_1010 Average coverage: 162.32

 >Enie_contig_1011 Average coverage: 74.04

 >Enie_contig_1012 Average coverage: 45.30

 >Enie_contig_1013 Average coverage: 85.30

 >Enie_contig_1014 Average coverage: 88.67

 >Enie_contig_1015 Average coverage: 90.89

 >Enie_contig_1016 Average coverage: 304.53

 >Enie_contig_1018 Average coverage: 876.63

 >Enie_contig_1019 Average coverage: 725.35

 >Enie_contig_1020 Average coverage: 296.17

 >Enie_contig_1021 Average coverage: 109.61

 >Enie_contig_1022 Average coverage: 1.211.81

 >Enie_contig_1023 Average coverage: 136.27

 >Enie_contig_1025 Average coverage: 79.29

 >Enie_contig_1026 Average coverage: 87.91

 >Enie_contig_1027 Average coverage: 90.51

 >Enie_contig_1030 Average coverage: 65.74

 >Enie_contig_1032 Average coverage: 108.84

 >Enie_contig_1033 Average coverage: 412.22

 >Enie_contig_1034 Average coverage: 90.78

 >Enie_contig_1035 Average coverage: 92.60

 >Enie_contig_1036 Average coverage: 84.06

 >Enie_contig_1038 Average coverage: 83.50

 >Enie_contig_1039 Average coverage: 89.34

 >Enie_contig_1040 Average coverage: 71.44

 >Enie_contig_1041 Average coverage: 85.30

 >Enie_contig_1043 Average coverage: 78.16

 >Enie_contig_1045 Average coverage: 115.17

 >Enie_contig_1046 Average coverage: 89.98

 >Enie_contig_1047 Average coverage: 90.70

 >Enie_contig_1048 Average coverage: 91.30

 >Enie_contig_1049 Average coverage: 151.34

 >Enie_contig_1050 Average coverage: 86.65

 >Enie_contig_1051 Average coverage: 85.05

 >Enie_contig_1053 Average coverage: 15.842.80

 >Enie_contig_1054 Average coverage: 91.39

 >Enie_contig_1055 Average coverage: 79.81

 >Enie_contig_1056 Average coverage: 85.13

 >Enie_contig_1057 Average coverage: 89.04

 >Enie_contig_1058 Average coverage: 574.22

 >Enie_contig_1059 Average coverage: 138.91

 >Enie_contig_1061 Average coverage: 45.94

 >Enie_contig_1062 Average coverage: 317.83

 >Enie_contig_1063 Average coverage: 75.85

 >Enie_contig_1064 Average coverage: 94.29

 >Enie_contig_1065 Average coverage: 13.994.73

 >Enie_contig_1066 Average coverage: 5.024.97

 >Enie_contig_1067 Average coverage: 72.98

 >Enie_contig_1068 Average coverage: 80.15

 >Enie_contig_1069 Average coverage: 80.04

 >Enie_contig_1070 Average coverage: 109.10

 >Enie_contig_1071 Average coverage: 6.909.86

 >Enie_contig_1072 Average coverage: 76.88

 >Enie_contig_1074 Average coverage: 79.30

 >Enie_contig_1075 Average coverage: 77.82

 >Enie_contig_1076 Average coverage: 44.89

 >Enie_contig_1077 Average coverage: 72.90

 >Enie_contig_1078 Average coverage: 493.50

 >Enie_contig_1079 Average coverage: 87.18

 >Enie_contig_1080 Average coverage: 156.74

 >Enie_contig_1081 Average coverage: 71.49

 >Enie_contig_1082 Average coverage: 77.91

 >Enie_contig_1083 Average coverage: 364.80

 >Enie_contig_1085 Average coverage: 211.63

 >Enie_contig_1086 Average coverage: 85.07

 >Enie_contig_1087 Average coverage: 117.80

 >Enie_contig_1088 Average coverage: 91.69

 >Enie_contig_1089 Average coverage: 1.024.76

 >Enie_contig_1090 Average coverage: 261.65

 >Enie_contig_1091 Average coverage: 76.07

 >Enie_contig_1092 Average coverage: 90.35

 >Enie_contig_1094 Average coverage: 46.29

 >Enie_contig_1095 Average coverage: 79.62

 >Enie_contig_1096 Average coverage: 120.16

 >Enie_contig_1097 Average coverage: 84.03

 >Enie_contig_1098 Average coverage: 90.20

 >Enie_contig_1099 Average coverage: 51.38

 >Enie_contig_1100 Average coverage: 89.92

 >Enie_contig_1101 Average coverage: 84.19

 >Enie_contig_1102 Average coverage: 91.15

 >Enie_contig_1103 Average coverage: 79.57

 >Enie_contig_1104 Average coverage: 323.10

 >Enie_contig_1105 Average coverage: 989.32

 >Enie_contig_1106 Average coverage: 81.24

 >Enie_contig_1108 Average coverage: 8.449.83

 >Enie_contig_1109 Average coverage: 100.46

 >Enie_contig_1110 Average coverage: 91.47

 >Enie_contig_1111 Average coverage: 75.31

 >Enie_contig_1112 Average coverage: 40.18

 >Enie_contig_1113 Average coverage: 89.55

 >Enie_contig_1114 Average coverage: 91.10

 >Enie_contig_1115 Average coverage: 137.99

 >Enie_contig_1118 Average coverage: 78.92

 >Enie_contig_1119 Average coverage: 77.45

 >Enie_contig_1120 Average coverage: 64.32

 >Enie_contig_1121 Average coverage: 78.81

 >Enie_contig_1122 Average coverage: 83.38

 >Enie_contig_1123 Average coverage: 96.12

 >Enie_contig_1124 Average coverage: 96.76

 >Enie_contig_1126 Average coverage: 88.98

 >Enie_contig_1127 Average coverage: 80.36

 >Enie_contig_1129 Average coverage: 68.26

 >Enie_contig_1130 Average coverage: 77.70

 >Enie_contig_1131 Average coverage: 93.62

 >Enie_contig_1132 Average coverage: 84.64

 >Enie_contig_1134 Average coverage: 78.35

 >Enie_contig_1135 Average coverage: 83.40

 >Enie_contig_1136 Average coverage: 96.98

 >Enie_contig_1137 Average coverage: 85.70

 >Enie_contig_1138 Average coverage: 82.84

 >Enie_contig_1140 Average coverage: 81.12

 >Enie_contig_1142 Average coverage: 71.76

 >Enie_contig_1143 Average coverage: 85.57

 >Enie_contig_1144 Average coverage: 91.79

 >Enie_contig_1145 Average coverage: 77.64

 >Enie_contig_1146 Average coverage: 110.48

 >Enie_contig_1147 Average coverage: 17.765.01

 >Enie_contig_1148 Average coverage: 13.169.03

 >Enie_contig_1149 Average coverage: 88.56

 >Enie_contig_1150 Average coverage: 438.65

 >Enie_contig_1151 Average coverage: 88.80

 >Enie_contig_1153 Average coverage: 76.31

 >Enie_contig_1154 Average coverage: 70.81

 >Enie_contig_1155 Average coverage: 125.36

 >Enie_contig_1156 Average coverage: 95.24

 >Enie_contig_1157 Average coverage: 97.27

 >Enie_contig_1158 Average coverage: 92.11

 >Enie_contig_1159 Average coverage: 235.48

 >Enie_contig_1160 Average coverage: 81.56

 >Enie_contig_1161 Average coverage: 80.26

 >Enie_contig_1162 Average coverage: 86.46

 >Enie_contig_1163 Average coverage: 705.13

 >Enie_contig_1164 Average coverage: 101.55

 >Enie_contig_1165 Average coverage: 91.46

 >Enie_contig_1168 Average coverage: 464.78

 >Enie_contig_1169 Average coverage: 257.62

 >Enie_contig_1170 Average coverage: 77.39

 >Enie_contig_1172 Average coverage: 517.68

 >Enie_contig_1174 Average coverage: 84.41

 >Enie_contig_1175 Average coverage: 81.67

 >Enie_contig_1176 Average coverage: 91.26

 >Enie_contig_1177 Average coverage: 97.29

 >Enie_contig_1178 Average coverage: 310.93

 >Enie_contig_1179 Average coverage: 273.79

 >Enie_contig_1180 Average coverage: 716.86

 >Enie_contig_1181 Average coverage: 324.65

 >Enie_contig_1182 Average coverage: 446.30

 >Enie_contig_1183 Average coverage: 90.30

 >Enie_contig_1184 Average coverage: 132.27

 >Enie_contig_1185 Average coverage: 63.07

 >Enie_contig_1186 Average coverage: 138.59

 >Enie_contig_1187 Average coverage: 1.521.40

 >Enie_contig_1188 Average coverage: 3.296.94

 >Enie_contig_1189 Average coverage: 3.382.43

 >Enie_contig_1190 Average coverage: 135.46

 >Enie_contig_1191 Average coverage: 362.48

 >Enie_contig_1192 Average coverage: 184.68

 >Enie_contig_1193 Average coverage: 424.48

 >Enie_contig_1194 Average coverage: 87.67

 >Enie_contig_1195 Average coverage: 78.43

 >Enie_contig_1198 Average coverage: 88.50

 >Enie_contig_1199 Average coverage: 162.92

 >Enie_contig_1200 Average coverage: 79.81

 >Enie_contig_1201 Average coverage: 86.47

 >Enie_contig_1203 Average coverage: 90.26

 >Enie_contig_1204 Average coverage: 108.45

 >Enie_contig_1206 Average coverage: 87.64

 >Enie_contig_1207 Average coverage: 1.084.30

 >Enie_contig_1208 Average coverage: 93.44

 >Enie_contig_1209 Average coverage: 84.57

 >Enie_contig_1210 Average coverage: 82.16

 >Enie_contig_1212 Average coverage: 84.09

 >Enie_contig_1214 Average coverage: 82.80

 >Enie_contig_1215 Average coverage: 441.24

 >Enie_contig_1216 Average coverage: 108.77

 >Enie_contig_1217 Average coverage: 291.60

 >Enie_contig_1218 Average coverage: 40.04

 >Enie_contig_1219 Average coverage: 89.50

 >Enie_contig_1221 Average coverage: 136.95

 >Enie_contig_1222 Average coverage: 79.30

 >Enie_contig_1223 Average coverage: 88.37

 >Enie_contig_1224 Average coverage: 45.12

 >Enie_contig_1225 Average coverage: 271.69

 >Enie_contig_1226 Average coverage: 87.84

 >Enie_contig_1227 Average coverage: 76.57

 >Enie_contig_1228 Average coverage: 248.98

 >Enie_contig_1229 Average coverage: 104.74

 >Enie_contig_1230 Average coverage: 83.39

 >Enie_contig_1231 Average coverage: 205.02

 >Enie_contig_1232 Average coverage: 78.27

 >Enie_contig_1233 Average coverage: 83.40

 >Enie_contig_1234 Average coverage: 91.97

 >Enie_contig_1235 Average coverage: 148.57

 >Enie_contig_1236 Average coverage: 100.82

 >Enie_contig_1238 Average coverage: 163.60

 >Enie_contig_1240 Average coverage: 83.61

 >Enie_contig_1242 Average coverage: 90.60

 >Enie_contig_1243 Average coverage: 92.39

 >Enie_contig_1244 Average coverage: 41.98

 >Enie_contig_1245 Average coverage: 81.66

 >Enie_contig_1246 Average coverage: 313.81

 >Enie_contig_1247 Average coverage: 79.30

 >Enie_contig_1248 Average coverage: 74.40

 >Enie_contig_1249 Average coverage: 2.671.10

 >Enie_contig_1250 Average coverage: 87.85

 >Enie_contig_1252 Average coverage: 90.08

 >Enie_contig_1254 Average coverage: 73.47

 >Enie_contig_1256 Average coverage: 93.22

 >Enie_contig_1257 Average coverage: 78.34

 >Enie_contig_1258 Average coverage: 113.44

 >Enie_contig_1259 Average coverage: 140.39

 >Enie_contig_1260 Average coverage: 483.11

 >Enie_contig_1262 Average coverage: 175.49

 >Enie_contig_1263 Average coverage: 128.28

 >Enie_contig_1264 Average coverage: 468.83

 >Enie_contig_1265 Average coverage: 77.54

 >Enie_contig_1267 Average coverage: 72.28

 >Enie_contig_1268 Average coverage: 90.11

 >Enie_contig_1269 Average coverage: 85.31

 >Enie_contig_1273 Average coverage: 84.14

 >Enie_contig_1275 Average coverage: 130.38

 >Enie_contig_1276 Average coverage: 136.73

 >Enie_contig_1277 Average coverage: 74.40

 >Enie_contig_1278 Average coverage: 117.79

 >Enie_contig_1279 Average coverage: 91.23

 >Enie_contig_1281 Average coverage: 2.007.34

 >Enie_contig_1282 Average coverage: 90.37

 >Enie_contig_1283 Average coverage: 91.67

 >Enie_contig_1285 Average coverage: 102.20

 >Enie_contig_1287 Average coverage: 152.41

 >Enie_contig_1288 Average coverage: 91.39

 >Enie_contig_1290 Average coverage: 91.20

 >Enie_contig_1291 Average coverage: 1.552.16

 >Enie_contig_1292 Average coverage: 171.07

 >Enie_contig_1293 Average coverage: 78.67

 >Enie_contig_1294 Average coverage: 41.52

 >Enie_contig_1295 Average coverage: 124.24

 >Enie_contig_1298 Average coverage: 64.98

 >Enie_contig_1299 Average coverage: 76.82

 >Enie_contig_1300 Average coverage: 91.11

 >Enie_contig_1301 Average coverage: 83.58

 >Enie_contig_1302 Average coverage: 77.02

 >Enie_contig_1306 Average coverage: 52.16

 >Enie_contig_1307 Average coverage: 91.74

 >Enie_contig_1309 Average coverage: 92.43

 >Enie_contig_1310 Average coverage: 98.38

 >Enie_contig_1312 Average coverage: 362.99

 >Enie_contig_1313 Average coverage: 88.60

 >Enie_contig_1314 Average coverage: 123.99

 >Enie_contig_1315 Average coverage: 298.67

 >Enie_contig_1316 Average coverage: 108.59

 >Enie_contig_1317 Average coverage: 57.98

 >Enie_contig_1318 Average coverage: 286.48

 >Enie_contig_1319 Average coverage: 66.36

 >Enie_contig_1321 Average coverage: 81.01

 >Enie_contig_1322 Average coverage: 114.61

 >Enie_contig_1324 Average coverage: 621.96

 >Enie_contig_1325 Average coverage: 92.98

 >Enie_contig_1326 Average coverage: 78.89

 >Enie_contig_1327 Average coverage: 493.16

 >Enie_contig_1328 Average coverage: 210.22

 >Enie_contig_1329 Average coverage: 58.43

 >Enie_contig_1331 Average coverage: 91.67

 >Enie_contig_1332 Average coverage: 106.90

 >Enie_contig_1334 Average coverage: 168.36

 >Enie_contig_1335 Average coverage: 89.33

 >Enie_contig_1336 Average coverage: 809.12

 >Enie_contig_1337 Average coverage: 4.002.51

 >Enie_contig_1338 Average coverage: 76.46

 >Enie_contig_1340 Average coverage: 209.13

 >Enie_contig_1341 Average coverage: 85.36

 >Enie_contig_1342 Average coverage: 77.43

 >Enie_contig_1343 Average coverage: 272.83

 >Enie_contig_1345 Average coverage: 507.03

 >Enie_contig_1346 Average coverage: 215.37

 >Enie_contig_1347 Average coverage: 84.03

 >Enie_contig_1349 Average coverage: 213.21

 >Enie_contig_1350 Average coverage: 692.35

 >Enie_contig_1351 Average coverage: 829.89

 >Enie_contig_1352 Average coverage: 192.45

 >Enie_contig_1353 Average coverage: 735.68

 >Enie_contig_1354 Average coverage: 2.561.49

 >Enie_contig_1355 Average coverage: 80.06

 >Enie_contig_1356 Average coverage: 229.93

 >Enie_contig_1357 Average coverage: 95.52

 >Enie_contig_1358 Average coverage: 89.87

 >Enie_contig_1359 Average coverage: 90.32

 >Enie_contig_1360 Average coverage: 77.32

 >Enie_contig_1362 Average coverage: 79.74

 >Enie_contig_1364 Average coverage: 114.68

 >Enie_contig_1366 Average coverage: 501.68

 >Enie_contig_1367 Average coverage: 82.05

 >Enie_contig_1368 Average coverage: 285.11

 >Enie_contig_1369 Average coverage: 191.36

 >Enie_contig_1370 Average coverage: 88.25

 >Enie_contig_1371 Average coverage: 85.68

 >Enie_contig_1372 Average coverage: 70.87

 >Enie_contig_1373 Average coverage: 106.93

 >Enie_contig_1374 Average coverage: 88.87

 >Enie_contig_1375 Average coverage: 80.58

 >Enie_contig_1376 Average coverage: 85.53

 >Enie_contig_1377 Average coverage: 218.63

 >Enie_contig_1378 Average coverage: 120.44

 >Enie_contig_1379 Average coverage: 121.12

 >Enie_contig_1380 Average coverage: 70.80

 >Enie_contig_1381 Average coverage: 614.48

 >Enie_contig_1382 Average coverage: 2.727.45

 >Enie_contig_1383 Average coverage: 88.28

 >Enie_contig_1384 Average coverage: 89.70

 >Enie_contig_1389 Average coverage: 84.26

 >Enie_contig_1390 Average coverage: 80.40

 >Enie_contig_1391 Average coverage: 87.55

 >Enie_contig_1394 Average coverage: 88.17

 >Enie_contig_1395 Average coverage: 189.47

 >Enie_contig_1396 Average coverage: 3.287.46

 >Enie_contig_1397 Average coverage: 90.92

 >Enie_contig_1398 Average coverage: 81.50

 >Enie_contig_1399 Average coverage: 100.17

 >Enie_contig_1401 Average coverage: 54.79

 >Enie_contig_1402 Average coverage: 130.25

 >Enie_contig_1403 Average coverage: 58.24

 >Enie_contig_1404 Average coverage: 82.30

 >Enie_contig_1405 Average coverage: 4.326.79

 >Enie_contig_1406 Average coverage: 47.55

 >Enie_contig_1407 Average coverage: 119.98

 >Enie_contig_1408 Average coverage: 85.35

 >Enie_contig_1409 Average coverage: 74.91

 >Enie_contig_1410 Average coverage: 89.14

 >Enie_contig_1413 Average coverage: 78.77

 >Enie_contig_1414 Average coverage: 85.70

 >Enie_contig_1415 Average coverage: 56.13

 >Enie_contig_1419 Average coverage: 85.47

 >Enie_contig_1420 Average coverage: 6.683.44

 >Enie_contig_1421 Average coverage: 178.16

 >Enie_contig_1423 Average coverage: 84.47

 >Enie_contig_1424 Average coverage: 541.52

 >Enie_contig_1425 Average coverage: 973.42

 >Enie_contig_1426 Average coverage: 490.93

 >Enie_contig_1427 Average coverage: 1.037.06

 >Enie_contig_1428 Average coverage: 65.24

 >Enie_contig_1429 Average coverage: 102.91

 >Enie_contig_1430 Average coverage: 104.05

 >Enie_contig_1433 Average coverage: 204.15

 >Enie_contig_1434 Average coverage: 77.76

 >Enie_contig_1435 Average coverage: 138.60

 >Enie_contig_1436 Average coverage: 399.84

 >Enie_contig_1437 Average coverage: 147.77

 >Enie_contig_1438 Average coverage: 462.28

 >Enie_contig_1439 Average coverage: 81.31

 >Enie_contig_1442 Average coverage: 88.24

 >Enie_contig_1444 Average coverage: 64.74

 >Enie_contig_1445 Average coverage: 191.06

 >Enie_contig_1447 Average coverage: 84.61

 >Enie_contig_1448 Average coverage: 553.23

 >Enie_contig_1451 Average coverage: 85.43

 >Enie_contig_1452 Average coverage: 98.33

 >Enie_contig_1453 Average coverage: 2.055.11

 >Enie_contig_1454 Average coverage: 461.09

 >Enie_contig_1455 Average coverage: 1.228.67

 >Enie_contig_1456 Average coverage: 267.97

 >Enie_contig_1457 Average coverage: 919.33

 >Enie_contig_1458 Average coverage: 252.54

 >Enie_contig_1459 Average coverage: 204.31

 >Enie_contig_1460 Average coverage: 50.65

 >Enie_contig_1461 Average coverage: 750.05

 >Enie_contig_1462 Average coverage: 51.20

 >Enie_contig_1464 Average coverage: 90.15

 >Enie_contig_1465 Average coverage: 190.68

 >Enie_contig_1466 Average coverage: 285.80

 >Enie_contig_1467 Average coverage: 1.211.38

 >Enie_contig_1469 Average coverage: 74.30

 >Enie_contig_1470 Average coverage: 82.67

 >Enie_contig_1473 Average coverage: 78.86

 >Enie_contig_1474 Average coverage: 181.43

 >Enie_contig_1475 Average coverage: 160.45

 >Enie_contig_1476 Average coverage: 299.32

 >Enie_contig_1477 Average coverage: 81.35

 >Enie_contig_1478 Average coverage: 90.45

 >Enie_contig_1480 Average coverage: 92.61

 >Enie_contig_1481 Average coverage: 941.19

 >Enie_contig_1482 Average coverage: 11.849.15

 >Enie_contig_1483 Average coverage: 98.17

 >Enie_contig_1484 Average coverage: 72.81

 >Enie_contig_1485 Average coverage: 1.465.29

 >Enie_contig_1486 Average coverage: 120.80

 >Enie_contig_1487 Average coverage: 260.02

 >Enie_contig_1489 Average coverage: 460.56

 >Enie_contig_1490 Average coverage: 201.94

 >Enie_contig_1491 Average coverage: 2.947.28

 >Enie_contig_1492 Average coverage: 179.11

 >Enie_contig_1493 Average coverage: 77.20

 >Enie_contig_1494 Average coverage: 101.22

 >Enie_contig_1495 Average coverage: 91.35

 >Enie_contig_1496 Average coverage: 81.00

 >Enie_contig_1498 Average coverage: 55.17

 >Enie_contig_1499 Average coverage: 85.69

 >Enie_contig_1500 Average coverage: 77.87

 >Enie_contig_1501 Average coverage: 70.71

 >Enie_contig_1503 Average coverage: 80.05

 >Enie_contig_1505 Average coverage: 80.17

 >Enie_contig_1506 Average coverage: 80.70

 >Enie_contig_1507 Average coverage: 85.23

 >Enie_contig_1508 Average coverage: 74.30

 >Enie_contig_1510 Average coverage: 90.71

 >Enie_contig_1511 Average coverage: 85.59

 >Enie_contig_1513 Average coverage: 85.92

 >Enie_contig_1514 Average coverage: 79.51

 >Enie_contig_1515 Average coverage: 76.10

 >Enie_contig_1516 Average coverage: 90.75

 >Enie_contig_1517 Average coverage: 92.41

 >Enie_contig_1518 Average coverage: 83.54

 >Enie_contig_1520 Average coverage: 86.00

 >Enie_contig_1521 Average coverage: 75.62

 >Enie_contig_1523 Average coverage: 317.78

 >Enie_contig_1525 Average coverage: 83.17

 >Enie_contig_1526 Average coverage: 300.31

 >Enie_contig_1527 Average coverage: 84.45

 >Enie_contig_1528 Average coverage: 87.94

 >Enie_contig_1530 Average coverage: 90.94

 >Enie_contig_1531 Average coverage: 79.55

 >Enie_contig_1533 Average coverage: 91.15

 >Enie_contig_1534 Average coverage: 71.56

 >Enie_contig_1535 Average coverage: 81.95

 >Enie_contig_1536 Average coverage: 89.80

 >Enie_contig_1538 Average coverage: 457.98

 >Enie_contig_1539 Average coverage: 898.06

 >Enie_contig_1540 Average coverage: 89.02

 >Enie_contig_1541 Average coverage: 146.19

 >Enie_contig_1542 Average coverage: 83.49

 >Enie_contig_1543 Average coverage: 81.19

 >Enie_contig_1544 Average coverage: 94.45

 >Enie_contig_1545 Average coverage: 62.83

 >Enie_contig_1546 Average coverage: 502.44

 >Enie_contig_1548 Average coverage: 94.65

 >Enie_contig_1549 Average coverage: 91.21

 >Enie_contig_1551 Average coverage: 92.31

 >Enie_contig_1552 Average coverage: 73.29

 >Enie_contig_1555 Average coverage: 263.79

 >Enie_contig_1556 Average coverage: 60.03

 >Enie_contig_1560 Average coverage: 75.88

 >Enie_contig_1561 Average coverage: 176.74

 >Enie_contig_1562 Average coverage: 252.62

 >Enie_contig_1563 Average coverage: 88.86

 >Enie_contig_1564 Average coverage: 684.10

 >Enie_contig_1565 Average coverage: 318.67

 >Enie_contig_1566 Average coverage: 209.54

 >Enie_contig_1567 Average coverage: 88.83

 >Enie_contig_1568 Average coverage: 697.39

 >Enie_contig_1569 Average coverage: 134.59

 >Enie_contig_1570 Average coverage: 85.64

 >Enie_contig_1571 Average coverage: 118.29

 >Enie_contig_1572 Average coverage: 74.65

 >Enie_contig_1573 Average coverage: 1.416.87

 >Enie_contig_1574 Average coverage: 99.71

 >Enie_contig_1575 Average coverage: 74.01

 >Enie_contig_1576 Average coverage: 75.00

 >Enie_contig_1577 Average coverage: 72.32

 >Enie_contig_1578 Average coverage: 118.25

 >Enie_contig_1579 Average coverage: 83.34

 >Enie_contig_1580 Average coverage: 94.25

 >Enie_contig_1581 Average coverage: 81.92

 >Enie_contig_1582 Average coverage: 79.22

 >Enie_contig_1583 Average coverage: 87.01

 >Enie_contig_1584 Average coverage: 97.71

 >Enie_contig_1585 Average coverage: 46.63

 >Enie_contig_1586 Average coverage: 810.80

 >Enie_contig_1587 Average coverage: 183.46

 >Enie_contig_1588 Average coverage: 90.08

 >Enie_contig_1589 Average coverage: 228.10

 >Enie_contig_1590 Average coverage: 62.76

 >Enie_contig_1591 Average coverage: 130.77

 >Enie_contig_1592 Average coverage: 73.05

 >Enie_contig_1594 Average coverage: 76.11

 >Enie_contig_1596 Average coverage: 87.19

 >Enie_contig_1597 Average coverage: 85.10

 >Enie_contig_1598 Average coverage: 85.71

 >Enie_contig_1599 Average coverage: 464.65

 >Enie_contig_1600 Average coverage: 58.63

 >Enie_contig_1601 Average coverage: 622.72

 >Enie_contig_1602 Average coverage: 301.03

 >Enie_contig_1603 Average coverage: 156.45

 >Enie_contig_1604 Average coverage: 988.99

 >Enie_contig_1605 Average coverage: 173.12

 >Enie_contig_1606 Average coverage: 87.35

 >Enie_contig_1607 Average coverage: 3.381.26

 >Enie_contig_1608 Average coverage: 836.86

 >Enie_contig_1609 Average coverage: 106.97

 >Enie_contig_1610 Average coverage: 89.35

 >Enie_contig_1612 Average coverage: 75.13

 >Enie_contig_1613 Average coverage: 71.19

 >Enie_contig_1615 Average coverage: 88.89

 >Enie_contig_1617 Average coverage: 91.76

 >Enie_contig_1618 Average coverage: 92.49

 >Enie_contig_1620 Average coverage: 101.28

 >Enie_contig_1621 Average coverage: 83.08

 >Enie_contig_1622 Average coverage: 90.03

 >Enie_contig_1623 Average coverage: 3.048.57

 >Enie_contig_1624 Average coverage: 6.386.69

 >Enie_contig_1625 Average coverage: 1.358.55

 >Enie_contig_1626 Average coverage: 54.62

 >Enie_contig_1627 Average coverage: 56.58

 >Enie_contig_1628 Average coverage: 92.37

 >Enie_contig_1630 Average coverage: 84.00

 >Enie_contig_1634 Average coverage: 89.90

 >Enie_contig_1635 Average coverage: 91.69

 >Enie_contig_1636 Average coverage: 47.23

 >Enie_contig_1637 Average coverage: 87.81

 >Enie_contig_1638 Average coverage: 46.79

 >Enie_contig_1639 Average coverage: 90.15

 >Enie_contig_1640 Average coverage: 81.67

 >Enie_contig_1641 Average coverage: 94.18

 >Enie_contig_1642 Average coverage: 2.035.08

 >Enie_contig_1643 Average coverage: 845.49

 >Enie_contig_1645 Average coverage: 82.45

 >Enie_contig_1646 Average coverage: 90.90

 >Enie_contig_1649 Average coverage: 78.46

 >Enie_contig_1650 Average coverage: 92.50

 >Enie_contig_1652 Average coverage: 87.46

 >Enie_contig_1653 Average coverage: 89.77

 >Enie_contig_1655 Average coverage: 75.98

 >Enie_contig_1656 Average coverage: 90.33

 >Enie_contig_1657 Average coverage: 109.95

 >Enie_contig_1658 Average coverage: 87.27

 >Enie_contig_1661 Average coverage: 81.37

 >Enie_contig_1662 Average coverage: 76.53

 >Enie_contig_1663 Average coverage: 88.66

 >Enie_contig_1664 Average coverage: 92.16

 >Enie_contig_1665 Average coverage: 72.97

 >Enie_contig_1666 Average coverage: 316.72

 >Enie_contig_1667 Average coverage: 75.97

 >Enie_contig_1668 Average coverage: 81.52

 >Enie_contig_1669 Average coverage: 95.79

 >Enie_contig_1670 Average coverage: 110.56

 >Enie_contig_1672 Average coverage: 94.15

 >Enie_contig_1675 Average coverage: 4.941.60

 >Enie_contig_1676 Average coverage: 19.225.62

 >Enie_contig_1677 Average coverage: 88.36

 >Enie_contig_1679 Average coverage: 114.53

 >Enie_contig_1680 Average coverage: 194.55

 >Enie_contig_1681 Average coverage: 157.77

 >Enie_contig_1682 Average coverage: 75.04

 >Enie_contig_1684 Average coverage: 5.068.39

 >Enie_contig_1685 Average coverage: 123.72

 >Enie_contig_1686 Average coverage: 52.63

 >Enie_contig_1687 Average coverage: 269.80

 >Enie_contig_1689 Average coverage: 3.280.40

 >Enie_contig_1690 Average coverage: 87.78

 >Enie_contig_1692 Average coverage: 78.34

 >Enie_contig_1693 Average coverage: 77.86

 >Enie_contig_1695 Average coverage: 147.64

 >Enie_contig_1696 Average coverage: 525.06

 >Enie_contig_1697 Average coverage: 267.85

 >Enie_contig_1698 Average coverage: 158.00

 >Enie_contig_1699 Average coverage: 224.59

 >Enie_contig_1700 Average coverage: 298.67

 >Enie_contig_1701 Average coverage: 95.94

 >Enie_contig_1702 Average coverage: 78.97

 >Enie_contig_1703 Average coverage: 93.24

 >Enie_contig_1705 Average coverage: 85.15

 >Enie_contig_1706 Average coverage: 90.98

 >Enie_contig_1708 Average coverage: 358.15

 >Enie_contig_1709 Average coverage: 530.90

 >Enie_contig_1711 Average coverage: 53.92

 >Enie_contig_1713 Average coverage: 92.19

 >Enie_contig_1714 Average coverage: 330.12

 >Enie_contig_1715 Average coverage: 76.25

 >Enie_contig_1716 Average coverage: 76.99

 >Enie_contig_1717 Average coverage: 80.58

 >Enie_contig_1719 Average coverage: 179.80

 >Enie_contig_1720 Average coverage: 3.275.45

 >Enie_contig_1721 Average coverage: 92.14

 >Enie_contig_1722 Average coverage: 104.82

 >Enie_contig_1723 Average coverage: 85.45

 >Enie_contig_1724 Average coverage: 91.53

 >Enie_contig_1726 Average coverage: 70.87

 >Enie_contig_1728 Average coverage: 1.664.21

 >Enie_contig_1729 Average coverage: 2.135.71

 >Enie_contig_1730 Average coverage: 76.04

 >Enie_contig_1731 Average coverage: 84.77

 >Enie_contig_1732 Average coverage: 103.25

 >Enie_contig_1733 Average coverage: 86.66

 >Enie_contig_1734 Average coverage: 89.02

 >Enie_contig_1736 Average coverage: 1.561.41

 >Enie_contig_1737 Average coverage: 88.81

 >Enie_contig_1738 Average coverage: 129.73

 >Enie_contig_1739 Average coverage: 94.91

 >Enie_contig_1740 Average coverage: 51.14

 >Enie_contig_1741 Average coverage: 92.11

 >Enie_contig_1743 Average coverage: 109.93

 >Enie_contig_1744 Average coverage: 84.06

 >Enie_contig_1745 Average coverage: 94.00

 >Enie_contig_1747 Average coverage: 92.13

 >Enie_contig_1748 Average coverage: 93.28

 >Enie_contig_1749 Average coverage: 112.10

 >Enie_contig_1750 Average coverage: 98.74

 >Enie_contig_1751 Average coverage: 92.24

 >Enie_contig_1753 Average coverage: 7.327.14

 >Enie_contig_1756 Average coverage: 87.34

 >Enie_contig_1758 Average coverage: 113.68

 >Enie_contig_1759 Average coverage: 83.33

 >Enie_contig_1760 Average coverage: 94.19

 >Enie_contig_1761 Average coverage: 1.652.25

 >Enie_contig_1763 Average coverage: 76.92

 >Enie_contig_1764 Average coverage: 1.188.57

 >Enie_contig_1765 Average coverage: 57.67

 >Enie_contig_1767 Average coverage: 65.35

 >Enie_contig_1768 Average coverage: 79.05

 >Enie_contig_1769 Average coverage: 5.993.99

 >Enie_contig_1770 Average coverage: 2.031.46

 >Enie_contig_1773 Average coverage: 83.46

 >Enie_contig_1775 Average coverage: 83.44

 >Enie_contig_1778 Average coverage: 82.86

 >Enie_contig_1779 Average coverage: 230.39

 >Enie_contig_1780 Average coverage: 85.39

 >Enie_contig_1781 Average coverage: 87.69

 >Enie_contig_1783 Average coverage: 68.62

 >Enie_contig_1784 Average coverage: 1.263.24

 >Enie_contig_1787 Average coverage: 90.12

 >Enie_contig_1788 Average coverage: 82.06

 >Enie_contig_1790 Average coverage: 87.80

 >Enie_contig_1791 Average coverage: 126.82

 >Enie_contig_1793 Average coverage: 76.61

 >Enie_contig_1794 Average coverage: 13.299.74

 >Enie_contig_1795 Average coverage: 81.15

 >Enie_contig_1797 Average coverage: 73.17

 >Enie_contig_1798 Average coverage: 105.93

 >Enie_contig_1799 Average coverage: 83.23

 >Enie_contig_1800 Average coverage: 95.38

 >Enie_contig_1801 Average coverage: 88.94

 >Enie_contig_1802 Average coverage: 75.17

 >Enie_contig_1804 Average coverage: 85.16

 >Enie_contig_1806 Average coverage: 307.01

 >Enie_contig_1807 Average coverage: 415.10

 >Enie_contig_1809 Average coverage: 97.35

 >Enie_contig_1811 Average coverage: 354.93

 >Enie_contig_1812 Average coverage: 80.52

 >Enie_contig_1813 Average coverage: 602.53

 >Enie_contig_1814 Average coverage: 66.43

 >Enie_contig_1816 Average coverage: 87.87

 >Enie_contig_1817 Average coverage: 93.64

 >Enie_contig_1818 Average coverage: 88.11

 >Enie_contig_1819 Average coverage: 103.84

 >Enie_contig_1820 Average coverage: 78.67

 >Enie_contig_1821 Average coverage: 63.07

 >Enie_contig_1824 Average coverage: 71.12

 >Enie_contig_1825 Average coverage: 3.377.34

 >Enie_contig_1827 Average coverage: 83.38

 >Enie_contig_1828 Average coverage: 68.58

 >Enie_contig_1829 Average coverage: 63.13

 >Enie_contig_1830 Average coverage: 76.40

 >Enie_contig_1831 Average coverage: 8.586.77

 >Enie_contig_1832 Average coverage: 84.05

 >Enie_contig_1836 Average coverage: 1.428.76

 >Enie_contig_1837 Average coverage: 88.33

 >Enie_contig_1838 Average coverage: 78.32

 >Enie_contig_1839 Average coverage: 87.73

 >Enie_contig_1840 Average coverage: 91.47

 >Enie_contig_1841 Average coverage: 4.226.50

 >Enie_contig_1842 Average coverage: 1.525.25

 >Enie_contig_1843 Average coverage: 2.297.88

 >Enie_contig_1844 Average coverage: 74.40

 >Enie_contig_1845 Average coverage: 74.44

 >Enie_contig_1847 Average coverage: 84.58

 >Enie_contig_1849 Average coverage: 85.91

 >Enie_contig_1850 Average coverage: 92.44

 >Enie_contig_1851 Average coverage: 84.53

 >Enie_contig_1852 Average coverage: 769.90

 >Enie_contig_1854 Average coverage: 109.91

 >Enie_contig_1856 Average coverage: 87.52

 >Enie_contig_1857 Average coverage: 91.82

 >Enie_contig_1858 Average coverage: 66.87

 >Enie_contig_1860 Average coverage: 78.85

 >Enie_contig_1863 Average coverage: 331.17

 >Enie_contig_1864 Average coverage: 44.75

 >Enie_contig_1865 Average coverage: 83.72

 >Enie_contig_1866 Average coverage: 74.47

 >Enie_contig_1867 Average coverage: 579.08

 >Enie_contig_1869 Average coverage: 89.13

 >Enie_contig_1871 Average coverage: 89.95

 >Enie_contig_1872 Average coverage: 719.37

 >Enie_contig_1873 Average coverage: 43.87

 >Enie_contig_1875 Average coverage: 91.67

 >Enie_contig_1876 Average coverage: 85.99

 >Enie_contig_1878 Average coverage: 99.87

 >Enie_contig_1879 Average coverage: 90.18

 >Enie_contig_1880 Average coverage: 71.85

 >Enie_contig_1882 Average coverage: 89.99

 >Enie_contig_1883 Average coverage: 93.40

 >Enie_contig_1884 Average coverage: 97.42

 >Enie_contig_1886 Average coverage: 86.41

 >Enie_contig_1887 Average coverage: 1.291.95

 >Enie_contig_1888 Average coverage: 310.95

 >Enie_contig_1890 Average coverage: 89.39

 >Enie_contig_1892 Average coverage: 88.90

 >Enie_contig_1893 Average coverage: 869.64

 >Enie_contig_1894 Average coverage: 185.53

 >Enie_contig_1897 Average coverage: 78.22

 >Enie_contig_1898 Average coverage: 91.46

 >Enie_contig_1899 Average coverage: 85.93

 >Enie_contig_1901 Average coverage: 70.99

 >Enie_contig_1902 Average coverage: 75.05

 >Enie_contig_1903 Average coverage: 122.82

 >Enie_contig_1904 Average coverage: 91.59

 >Enie_contig_1905 Average coverage: 167.87

 >Enie_contig_1906 Average coverage: 203.21

 >Enie_contig_1907 Average coverage: 100.67

 >Enie_contig_1908 Average coverage: 157.80

 >Enie_contig_1909 Average coverage: 44.91

 >Enie_contig_1912 Average coverage: 168.76

 >Enie_contig_1913 Average coverage: 81.86

 >Enie_contig_1914 Average coverage: 67.73

 >Enie_contig_1915 Average coverage: 137.96

 >Enie_contig_1916 Average coverage: 532.18

 >Enie_contig_1918 Average coverage: 83.75

 >Enie_contig_1919 Average coverage: 81.28

 >Enie_contig_1920 Average coverage: 89.95

 >Enie_contig_1921 Average coverage: 491.59

 >Enie_contig_1922 Average coverage: 89.43

 >Enie_contig_1923 Average coverage: 81.40

 >Enie_contig_1925 Average coverage: 91.31

 >Enie_contig_1926 Average coverage: 85.52

 >Enie_contig_1928 Average coverage: 149.02

 >Enie_contig_1929 Average coverage: 125.50

 >Enie_contig_1930 Average coverage: 70.42

 >Enie_contig_1932 Average coverage: 71.34

 >Enie_contig_1933 Average coverage: 54.46

 >Enie_contig_1934 Average coverage: 101.67

 >Enie_contig_1936 Average coverage: 129.46

 >Enie_contig_1937 Average coverage: 88.41

 >Enie_contig_1938 Average coverage: 89.12

 >Enie_contig_1939 Average coverage: 198.24

 >Enie_contig_1940 Average coverage: 371.98

 >Enie_contig_1941 Average coverage: 200.43

 >Enie_contig_1942 Average coverage: 88.44

 >Enie_contig_1943 Average coverage: 68.86

 >Enie_contig_1945 Average coverage: 55.52

 >Enie_contig_1946 Average coverage: 142.99

 >Enie_contig_1947 Average coverage: 163.27

 >Enie_contig_1948 Average coverage: 187.13

 >Enie_contig_1949 Average coverage: 252.57

 >Enie_contig_1950 Average coverage: 85.64

 >Enie_contig_1951 Average coverage: 91.20

 >Enie_contig_1952 Average coverage: 81.82

 >Enie_contig_1953 Average coverage: 90.86

 >Enie_contig_1955 Average coverage: 58.87

 >Enie_contig_1956 Average coverage: 208.61

 >Enie_contig_1957 Average coverage: 68.83

 >Enie_contig_1958 Average coverage: 178.09

 >Enie_contig_1959 Average coverage: 1.551.38

 >Enie_contig_1960 Average coverage: 234.95

 >Enie_contig_1961 Average coverage: 205.99

 >Enie_contig_1962 Average coverage: 134.27

 >Enie_contig_1963 Average coverage: 91.77

 >Enie_contig_1964 Average coverage: 90.46

 >Enie_contig_1966 Average coverage: 55.23

 >Enie_contig_1967 Average coverage: 58.60

 >Enie_contig_1968 Average coverage: 2.860.35

 >Enie_contig_1969 Average coverage: 117.34

 >Enie_contig_1971 Average coverage: 323.23

 >Enie_contig_1972 Average coverage: 88.56

 >Enie_contig_1973 Average coverage: 93.13

 >Enie_contig_1974 Average coverage: 84.39

 >Enie_contig_1976 Average coverage: 81.30

 >Enie_contig_1978 Average coverage: 82.52

 >Enie_contig_1979 Average coverage: 90.77

 >Enie_contig_1980 Average coverage: 87.77

 >Enie_contig_1984 Average coverage: 3.320.92

 >Enie_contig_1985 Average coverage: 487.01

 >Enie_contig_1986 Average coverage: 91.09

 >Enie_contig_1987 Average coverage: 92.61

 >Enie_contig_1988 Average coverage: 82.66

 >Enie_contig_1989 Average coverage: 469.73

 >Enie_contig_1990 Average coverage: 90.57

 >Enie_contig_1991 Average coverage: 544.43

 >Enie_contig_1992 Average coverage: 89.22

 >Enie_contig_1994 Average coverage: 289.85

 >Enie_contig_1996 Average coverage: 78.41

 >Enie_contig_1998 Average coverage: 86.64

 >Enie_contig_2000 Average coverage: 46.39

 >Enie_contig_2001 Average coverage: 93.46

 >Enie_contig_2002 Average coverage: 101.67

 >Enie_contig_2003 Average coverage: 201.67

 >Enie_contig_2004 Average coverage: 379.76

 >Enie_contig_2005 Average coverage: 95.32

 >Enie_contig_2006 Average coverage: 67.09

 >Enie_contig_2007 Average coverage: 117.42

 >Enie_contig_2008 Average coverage: 57.83

 >Enie_contig_2010 Average coverage: 463.61

 >Enie_contig_2011 Average coverage: 238.55

 >Enie_contig_2013 Average coverage: 86.15

 >Enie_contig_2014 Average coverage: 79.92

 >Enie_contig_2015 Average coverage: 86.39

 >Enie_contig_2017 Average coverage: 69.49

 >Enie_contig_2018 Average coverage: 87.53

 >Enie_contig_2019 Average coverage: 78.18

 >Enie_contig_2021 Average coverage: 83.10

 >Enie_contig_2024 Average coverage: 81.09

 >Enie_contig_2025 Average coverage: 154.85

 >Enie_contig_2026 Average coverage: 380.55

 >Enie_contig_2027 Average coverage: 81.23

 >Enie_contig_2028 Average coverage: 84.67

 >Enie_contig_2030 Average coverage: 93.97

 >Enie_contig_2031 Average coverage: 73.23

 >Enie_contig_2032 Average coverage: 405.92

 >Enie_contig_2033 Average coverage: 80.64

 >Enie_contig_2035 Average coverage: 53.26

 >Enie_contig_2036 Average coverage: 1.057.71

 >Enie_contig_2037 Average coverage: 632.87

 >Enie_contig_2038 Average coverage: 2.286.29

 >Enie_contig_2039 Average coverage: 134.25

 >Enie_contig_2040 Average coverage: 95.58

 >Enie_contig_2041 Average coverage: 126.63

 >Enie_contig_2042 Average coverage: 98.30

 >Enie_contig_2043 Average coverage: 559.64

 >Enie_contig_2044 Average coverage: 87.39

 >Enie_contig_2046 Average coverage: 86.80

 >Enie_contig_2048 Average coverage: 77.92

 >Enie_contig_2049 Average coverage: 76.25

 >Enie_contig_2050 Average coverage: 101.28

 >Enie_contig_2051 Average coverage: 66.12

 >Enie_contig_2052 Average coverage: 73.95

 >Enie_contig_2053 Average coverage: 86.24

 >Enie_contig_2055 Average coverage: 89.80

 >Enie_contig_2056 Average coverage: 22.920.45

 >Enie_contig_2058 Average coverage: 93.84

 >Enie_contig_2059 Average coverage: 79.65

 >Enie_contig_2060 Average coverage: 92.44

 >Enie_contig_2061 Average coverage: 183.63

 >Enie_contig_2063 Average coverage: 146.87

 >Enie_contig_2065 Average coverage: 83.46

 >Enie_contig_2067 Average coverage: 103.82

 >Enie_contig_2068 Average coverage: 95.44

 >Enie_contig_2070 Average coverage: 58.26

 >Enie_contig_2072 Average coverage: 91.75

 >Enie_contig_2073 Average coverage: 75.81

 >Enie_contig_2074 Average coverage: 38.716.68

 >Enie_contig_2075 Average coverage: 770.82

 >Enie_contig_2076 Average coverage: 75.29

 >Enie_contig_2078 Average coverage: 81.63

 >Enie_contig_2080 Average coverage: 82.31

 >Enie_contig_2082 Average coverage: 888.10

 >Enie_contig_2083 Average coverage: 96.11

 >Enie_contig_2084 Average coverage: 84.62

 >Enie_contig_2086 Average coverage: 80.35

 >Enie_contig_2088 Average coverage: 1.717.09

 >Enie_contig_2089 Average coverage: 2.143.42

 >Enie_contig_2090 Average coverage: 81.54

 >Enie_contig_2091 Average coverage: 47.47

 >Enie_contig_2092 Average coverage: 82.46

 >Enie_contig_2094 Average coverage: 86.26

 >Enie_contig_2095 Average coverage: 91.65

 >Enie_contig_2096 Average coverage: 280.14

 >Enie_contig_2097 Average coverage: 179.41

 >Enie_contig_2099 Average coverage: 85.76

 >Enie_contig_2100 Average coverage: 90.40

 >Enie_contig_2102 Average coverage: 73.92

 >Enie_contig_2103 Average coverage: 75.80

 >Enie_contig_2105 Average coverage: 668.65

 >Enie_contig_2107 Average coverage: 87.04

 >Enie_contig_2109 Average coverage: 312.63

 >Enie_contig_2110 Average coverage: 59.75

 >Enie_contig_2113 Average coverage: 154.03

 >Enie_contig_2114 Average coverage: 208.11

 >Enie_contig_2115 Average coverage: 120.84

 >Enie_contig_2116 Average coverage: 86.49

 >Enie_contig_2117 Average coverage: 114.08

 >Enie_contig_2118 Average coverage: 77.60

 >Enie_contig_2119 Average coverage: 81.04

 >Enie_contig_2120 Average coverage: 80.91

 >Enie_contig_2121 Average coverage: 168.85

 >Enie_contig_2122 Average coverage: 89.06

 >Enie_contig_2123 Average coverage: 111.16

 >Enie_contig_2125 Average coverage: 97.28

 >Enie_contig_2126 Average coverage: 153.17

 >Enie_contig_2128 Average coverage: 76.63

 >Enie_contig_2129 Average coverage: 130.53

 >Enie_contig_2130 Average coverage: 46.40

 >Enie_contig_2131 Average coverage: 181.12

 >Enie_contig_2132 Average coverage: 87.63

 >Enie_contig_2135 Average coverage: 6.248.96

 >Enie_contig_2136 Average coverage: 88.21

 >Enie_contig_2138 Average coverage: 90.69

 >Enie_contig_2139 Average coverage: 93.37

 >Enie_contig_2140 Average coverage: 95.20

 >Enie_contig_2141 Average coverage: 96.86

 >Enie_contig_2143 Average coverage: 92.09

 >Enie_contig_2144 Average coverage: 79.25

 >Enie_contig_2145 Average coverage: 86.28

 >Enie_contig_2147 Average coverage: 69.91

 >Enie_contig_2149 Average coverage: 117.66

 >Enie_contig_2150 Average coverage: 75.50

 >Enie_contig_2151 Average coverage: 16.535.50

 >Enie_contig_2152 Average coverage: 156.64

 >Enie_contig_2153 Average coverage: 358.51

 >Enie_contig_2154 Average coverage: 3.681.49

 >Enie_contig_2155 Average coverage: 91.14

 >Enie_contig_2156 Average coverage: 89.36

 >Enie_contig_2157 Average coverage: 53.47

 >Enie_contig_2158 Average coverage: 88.66

 >Enie_contig_2160 Average coverage: 118.67

 >Enie_contig_2161 Average coverage: 73.99

 >Enie_contig_2162 Average coverage: 73.91

 >Enie_contig_2163 Average coverage: 93.50

 >Enie_contig_2164 Average coverage: 410.17

 >Enie_contig_2167 Average coverage: 92.41

 >Enie_contig_2168 Average coverage: 92.48

 >Enie_contig_2169 Average coverage: 95.97

 >Enie_contig_2170 Average coverage: 93.54

 >Enie_contig_2171 Average coverage: 90.96

 >Enie_contig_2173 Average coverage: 84.42

 >Enie_contig_2174 Average coverage: 72.10

 >Enie_contig_2175 Average coverage: 85.09

 >Enie_contig_2177 Average coverage: 286.29

 >Enie_contig_2178 Average coverage: 71.38

 >Enie_contig_2179 Average coverage: 261.54

 >Enie_contig_2180 Average coverage: 83.39

 >Enie_contig_2181 Average coverage: 265.09

 >Enie_contig_2182 Average coverage: 655.00

 >Enie_contig_2183 Average coverage: 85.70

 >Enie_contig_2184 Average coverage: 83.78

 >Enie_contig_2186 Average coverage: 89.75

 >Enie_contig_2188 Average coverage: 91.94

 >Enie_contig_2189 Average coverage: 90.55

 >Enie_contig_2190 Average coverage: 88.93

 >Enie_contig_2191 Average coverage: 89.37

 >Enie_contig_2192 Average coverage: 134.57

 >Enie_contig_2193 Average coverage: 177.15

 >Enie_contig_2194 Average coverage: 142.37

 >Enie_contig_2195 Average coverage: 81.54

 >Enie_contig_2197 Average coverage: 85.92

 >Enie_contig_2198 Average coverage: 86.90

 >Enie_contig_2199 Average coverage: 86.79

 >Enie_contig_2200 Average coverage: 67.40

 >Enie_contig_2201 Average coverage: 50.04

 >Enie_contig_2202 Average coverage: 88.02

 >Enie_contig_2203 Average coverage: 77.38

 >Enie_contig_2205 Average coverage: 90.90

 >Enie_contig_2206 Average coverage: 171.66

 >Enie_contig_2208 Average coverage: 75.04

 >Enie_contig_2209 Average coverage: 79.05

 >Enie_contig_2212 Average coverage: 8.918.68

 >Enie_contig_2213 Average coverage: 85.13

 >Enie_contig_2216 Average coverage: 93.80

 >Enie_contig_2217 Average coverage: 75.43

 >Enie_contig_2218 Average coverage: 89.25

 >Enie_contig_2221 Average coverage: 76.34

 >Enie_contig_2223 Average coverage: 127.20

 >Enie_contig_2224 Average coverage: 77.43

 >Enie_contig_2225 Average coverage: 1.960.99

 >Enie_contig_2226 Average coverage: 1.537.83

 >Enie_contig_2227 Average coverage: 423.45

 >Enie_contig_2230 Average coverage: 71.35

 >Enie_contig_2231 Average coverage: 150.71

 >Enie_contig_2232 Average coverage: 1.053.52

 >Enie_contig_2233 Average coverage: 72.88

 >Enie_contig_2234 Average coverage: 64.11

 >Enie_contig_2235 Average coverage: 84.72

 >Enie_contig_2236 Average coverage: 75.76

 >Enie_contig_2239 Average coverage: 181.55

 >Enie_contig_2241 Average coverage: 75.77

 >Enie_contig_2242 Average coverage: 1.552.04

 >Enie_contig_2246 Average coverage: 76.95

 >Enie_contig_2247 Average coverage: 93.90

 >Enie_contig_2248 Average coverage: 76.09

 >Enie_contig_2249 Average coverage: 46.82

 >Enie_contig_2250 Average coverage: 95.64

 >Enie_contig_2251 Average coverage: 160.66

 >Enie_contig_2252 Average coverage: 195.94

 >Enie_contig_2253 Average coverage: 103.27

 >Enie_contig_2254 Average coverage: 221.09

 >Enie_contig_2255 Average coverage: 75.05

 >Enie_contig_2256 Average coverage: 87.59

 >Enie_contig_2257 Average coverage: 93.00

 >Enie_contig_2258 Average coverage: 96.30

 >Enie_contig_2260 Average coverage: 88.25

 >Enie_contig_2262 Average coverage: 85.34

 >Enie_contig_2263 Average coverage: 97.12

 >Enie_contig_2264 Average coverage: 98.49

 >Enie_contig_2265 Average coverage: 78.66

 >Enie_contig_2266 Average coverage: 44.33

 >Enie_contig_2268 Average coverage: 62.79

 >Enie_contig_2269 Average coverage: 94.57

 >Enie_contig_2270 Average coverage: 81.40

 >Enie_contig_2271 Average coverage: 76.13

 >Enie_contig_2272 Average coverage: 140.69

 >Enie_contig_2274 Average coverage: 547.66

 >Enie_contig_2275 Average coverage: 81.85

 >Enie_contig_2276 Average coverage: 390.81

 >Enie_contig_2280 Average coverage: 73.35

 >Enie_contig_2282 Average coverage: 85.19

 >Enie_contig_2283 Average coverage: 92.96

 >Enie_contig_2284 Average coverage: 85.81

 >Enie_contig_2285 Average coverage: 3.646.99

 >Enie_contig_2286 Average coverage: 80.51

 >Enie_contig_2287 Average coverage: 92.56

 >Enie_contig_2288 Average coverage: 149.72

 >Enie_contig_2289 Average coverage: 84.04

 >Enie_contig_2290 Average coverage: 88.47

 >Enie_contig_2291 Average coverage: 2.440.00

 >Enie_contig_2292 Average coverage: 77.57

 >Enie_contig_2293 Average coverage: 2.934.28

 >Enie_contig_2294 Average coverage: 75.69

 >Enie_contig_2295 Average coverage: 113.66

 >Enie_contig_2297 Average coverage: 83.52

 >Enie_contig_2298 Average coverage: 99.53

 >Enie_contig_2300 Average coverage: 77.54

 >Enie_contig_2301 Average coverage: 88.49

 >Enie_contig_2303 Average coverage: 2.261.02

 >Enie_contig_2307 Average coverage: 90.74

 >Enie_contig_2308 Average coverage: 4.848.18

 >Enie_contig_2309 Average coverage: 375.07

 >Enie_contig_2312 Average coverage: 44.35

 >Enie_contig_2313 Average coverage: 77.92

 >Enie_contig_2314 Average coverage: 54.61

 >Enie_contig_2315 Average coverage: 74.02

 >Enie_contig_2316 Average coverage: 5.501.14

 >Enie_contig_2317 Average coverage: 117.03

 >Enie_contig_2318 Average coverage: 89.78

 >Enie_contig_2319 Average coverage: 153.40

 >Enie_contig_2322 Average coverage: 320.28

 >Enie_contig_2323 Average coverage: 108.43

 >Enie_contig_2324 Average coverage: 93.39

 >Enie_contig_2325 Average coverage: 1.251.05

 >Enie_contig_2326 Average coverage: 152.26

 >Enie_contig_2328 Average coverage: 89.86

 >Enie_contig_2329 Average coverage: 164.99

 >Enie_contig_2330 Average coverage: 81.91

 >Enie_contig_2331 Average coverage: 80.97

 >Enie_contig_2332 Average coverage: 78.49

 >Enie_contig_2333 Average coverage: 84.77

 >Enie_contig_2334 Average coverage: 46.51

 >Enie_contig_2335 Average coverage: 94.66

 >Enie_contig_2336 Average coverage: 666.40

 >Enie_contig_2337 Average coverage: 152.02

 >Enie_contig_2338 Average coverage: 93.06

 >Enie_contig_2339 Average coverage: 82.59

 >Enie_contig_2340 Average coverage: 550.28

 >Enie_contig_2342 Average coverage: 82.75

 >Enie_contig_2346 Average coverage: 90.21

 >Enie_contig_2347 Average coverage: 88.34

 >Enie_contig_2348 Average coverage: 99.48

 >Enie_contig_2349 Average coverage: 75.86

 >Enie_contig_2350 Average coverage: 1.840.14

 >Enie_contig_2351 Average coverage: 76.89

 >Enie_contig_2352 Average coverage: 690.65

 >Enie_contig_2354 Average coverage: 83.27

 >Enie_contig_2356 Average coverage: 94.01

 >Enie_contig_2358 Average coverage: 97.85

 >Enie_contig_2359 Average coverage: 88.35

 >Enie_contig_2360 Average coverage: 93.99

 >Enie_contig_2361 Average coverage: 95.94

 >Enie_contig_2362 Average coverage: 91.94

 >Enie_contig_2364 Average coverage: 88.08

 >Enie_contig_2366 Average coverage: 87.04

 >Enie_contig_2367 Average coverage: 483.80

 >Enie_contig_2368 Average coverage: 866.45

 >Enie_contig_2369 Average coverage: 1.487.94

 >Enie_contig_2370 Average coverage: 87.21

 >Enie_contig_2371 Average coverage: 76.71

 >Enie_contig_2372 Average coverage: 92.92

 >Enie_contig_2373 Average coverage: 64.43

 >Enie_contig_2374 Average coverage: 148.18

 >Enie_contig_2376 Average coverage: 940.21

 >Enie_contig_2378 Average coverage: 76.76

 >Enie_contig_2379 Average coverage: 90.93

 >Enie_contig_2380 Average coverage: 322.91

 >Enie_contig_2382 Average coverage: 82.59

 >Enie_contig_2383 Average coverage: 80.49

 >Enie_contig_2384 Average coverage: 93.86

 >Enie_contig_2388 Average coverage: 84.10

 >Enie_contig_2389 Average coverage: 89.47

 >Enie_contig_2390 Average coverage: 110.07

 >Enie_contig_2393 Average coverage: 91.37

 >Enie_contig_2394 Average coverage: 84.94

 >Enie_contig_2395 Average coverage: 109.61

 >Enie_contig_2396 Average coverage: 201.88

 >Enie_contig_2397 Average coverage: 926.68

 >Enie_contig_2398 Average coverage: 368.43

 >Enie_contig_2400 Average coverage: 41.84

 >Enie_contig_2401 Average coverage: 47.77

 >Enie_contig_2402 Average coverage: 84.73

 >Enie_contig_2404 Average coverage: 89.56

 >Enie_contig_2405 Average coverage: 88.45

 >Enie_contig_2407 Average coverage: 1.175.35

 >Enie_contig_2408 Average coverage: 89.16

 >Enie_contig_2409 Average coverage: 76.77

 >Enie_contig_2411 Average coverage: 86.72

 >Enie_contig_2412 Average coverage: 86.70

 >Enie_contig_2413 Average coverage: 97.00

 >Enie_contig_2414 Average coverage: 163.88

 >Enie_contig_2415 Average coverage: 113.93

 >Enie_contig_2416 Average coverage: 107.95

 >Enie_contig_2417 Average coverage: 109.39

 >Enie_contig_2418 Average coverage: 82.29

 >Enie_contig_2420 Average coverage: 96.24

 >Enie_contig_2421 Average coverage: 99.86

 >Enie_contig_2422 Average coverage: 87.10

 >Enie_contig_2423 Average coverage: 89.25

 >Enie_contig_2426 Average coverage: 258.50

 >Enie_contig_2428 Average coverage: 131.70

 >Enie_contig_2429 Average coverage: 90.23

 >Enie_contig_2430 Average coverage: 91.58

 >Enie_contig_2433 Average coverage: 99.47

 >Enie_contig_2434 Average coverage: 761.83

 >Enie_contig_2436 Average coverage: 76.08

 >Enie_contig_2437 Average coverage: 67.28

 >Enie_contig_2439 Average coverage: 221.43

 >Enie_contig_2440 Average coverage: 147.70

 >Enie_contig_2442 Average coverage: 2.287.80

 >Enie_contig_2443 Average coverage: 85.97

 >Enie_contig_2444 Average coverage: 88.95

 >Enie_contig_2446 Average coverage: 10.897.33

 >Enie_contig_2447 Average coverage: 4.850.72

 >Enie_contig_2448 Average coverage: 97.42

 >Enie_contig_2451 Average coverage: 712.38

 >Enie_contig_2452 Average coverage: 92.94

 >Enie_contig_2453 Average coverage: 258.22

 >Enie_contig_2455 Average coverage: 86.96

 >Enie_contig_2456 Average coverage: 208.78

 >Enie_contig_2457 Average coverage: 84.45

 >Enie_contig_2458 Average coverage: 90.85

 >Enie_contig_2460 Average coverage: 77.57

 >Enie_contig_2463 Average coverage: 396.27

 >Enie_contig_2464 Average coverage: 85.00

 >Enie_contig_2466 Average coverage: 113.79

 >Enie_contig_2468 Average coverage: 76.13

 >Enie_contig_2469 Average coverage: 78.16

 >Enie_contig_2470 Average coverage: 58.84

 >Enie_contig_2471 Average coverage: 89.78

 >Enie_contig_2473 Average coverage: 78.61

 >Enie_contig_2474 Average coverage: 154.64

 >Enie_contig_2475 Average coverage: 78.03

 >Enie_contig_2476 Average coverage: 76.07

 >Enie_contig_2478 Average coverage: 78.72

 >Enie_contig_2479 Average coverage: 95.33

 >Enie_contig_2480 Average coverage: 91.26

 >Enie_contig_2481 Average coverage: 84.04

 >Enie_contig_2482 Average coverage: 84.61

 >Enie_contig_2483 Average coverage: 81.94

 >Enie_contig_2485 Average coverage: 87.18

 >Enie_contig_2486 Average coverage: 68.84

 >Enie_contig_2487 Average coverage: 338.76

 >Enie_contig_2488 Average coverage: 90.61

 >Enie_contig_2489 Average coverage: 359.01

 >Enie_contig_2492 Average coverage: 70.54

 >Enie_contig_2493 Average coverage: 87.12

 >Enie_contig_2495 Average coverage: 96.74

 >Enie_contig_2497 Average coverage: 65.89

 >Enie_contig_2498 Average coverage: 77.43

 >Enie_contig_2499 Average coverage: 77.18

 >Enie_contig_2500 Average coverage: 100.71

 >Enie_contig_2501 Average coverage: 90.59

 >Enie_contig_2502 Average coverage: 940.35

 >Enie_contig_2506 Average coverage: 86.01

 >Enie_contig_2508 Average coverage: 94.31

 >Enie_contig_2509 Average coverage: 76.10

 >Enie_contig_2511 Average coverage: 78.19

 >Enie_contig_2513 Average coverage: 81.92

 >Enie_contig_2514 Average coverage: 94.24

 >Enie_contig_2515 Average coverage: 88.43

 >Enie_contig_2516 Average coverage: 81.65

 >Enie_contig_2517 Average coverage: 70.17

 >Enie_contig_2518 Average coverage: 637.19

 >Enie_contig_2519 Average coverage: 80.22

 >Enie_contig_2520 Average coverage: 91.94

 >Enie_contig_2521 Average coverage: 90.12

 >Enie_contig_2522 Average coverage: 68.51

 >Enie_contig_2526 Average coverage: 446.28

 >Enie_contig_2527 Average coverage: 89.45

 >Enie_contig_2528 Average coverage: 241.73

 >Enie_contig_2529 Average coverage: 89.28

 >Enie_contig_2530 Average coverage: 85.98

 >Enie_contig_2531 Average coverage: 91.56

 >Enie_contig_2532 Average coverage: 94.11

 >Enie_contig_2535 Average coverage: 109.22

 >Enie_contig_2536 Average coverage: 209.68

 >Enie_contig_2537 Average coverage: 55.27

 >Enie_contig_2539 Average coverage: 68.33

 >Enie_contig_2540 Average coverage: 199.63

 >Enie_contig_2541 Average coverage: 1.295.36

 >Enie_contig_2542 Average coverage: 1.055.94

 >Enie_contig_2543 Average coverage: 93.11

 >Enie_contig_2544 Average coverage: 1.612.66

 >Enie_contig_2545 Average coverage: 86.17

 >Enie_contig_2546 Average coverage: 487.11

 >Enie_contig_2547 Average coverage: 78.44

 >Enie_contig_2549 Average coverage: 76.13

 >Enie_contig_2551 Average coverage: 130.51

 >Enie_contig_2553 Average coverage: 88.51

 >Enie_contig_2554 Average coverage: 95.83

 >Enie_contig_2555 Average coverage: 77.15

 >Enie_contig_2557 Average coverage: 77.68

 >Enie_contig_2559 Average coverage: 10.793.21

 >Enie_contig_2560 Average coverage: 81.15

 >Enie_contig_2563 Average coverage: 85.28

 >Enie_contig_2565 Average coverage: 113.55

 >Enie_contig_2566 Average coverage: 91.39

 >Enie_contig_2567 Average coverage: 98.02

 >Enie_contig_2569 Average coverage: 76.21

 >Enie_contig_2570 Average coverage: 52.10

 >Enie_contig_2571 Average coverage: 77.89

 >Enie_contig_2573 Average coverage: 90.96

 >Enie_contig_2574 Average coverage: 85.00

 >Enie_contig_2575 Average coverage: 2.287.00

 >Enie_contig_2576 Average coverage: 92.54

 >Enie_contig_2577 Average coverage: 475.59

 >Enie_contig_2578 Average coverage: 130.57

 >Enie_contig_2582 Average coverage: 87.31

 >Enie_contig_2583 Average coverage: 92.66

 >Enie_contig_2584 Average coverage: 2.857.84

 >Enie_contig_2585 Average coverage: 87.19

 >Enie_contig_2586 Average coverage: 81.70

 >Enie_contig_2589 Average coverage: 88.43

 >Enie_contig_2590 Average coverage: 93.07

 >Enie_contig_2592 Average coverage: 79.97

 >Enie_contig_2594 Average coverage: 92.65

 >Enie_contig_2595 Average coverage: 184.92

 >Enie_contig_2596 Average coverage: 40.37

 >Enie_contig_2598 Average coverage: 91.21

 >Enie_contig_2600 Average coverage: 465.18

 >Enie_contig_2601 Average coverage: 76.03

 >Enie_contig_2602 Average coverage: 87.37

 >Enie_contig_2603 Average coverage: 78.01

 >Enie_contig_2605 Average coverage: 297.95

 >Enie_contig_2606 Average coverage: 1.626.35

 >Enie_contig_2607 Average coverage: 77.46

 >Enie_contig_2608 Average coverage: 93.55

 >Enie_contig_2609 Average coverage: 157.02

 >Enie_contig_2610 Average coverage: 81.58

 >Enie_contig_2611 Average coverage: 90.86

 >Enie_contig_2612 Average coverage: 81.85

 >Enie_contig_2614 Average coverage: 88.73

 >Enie_contig_2619 Average coverage: 84.11

 >Enie_contig_2620 Average coverage: 83.88

 >Enie_contig_2622 Average coverage: 87.52

 >Enie_contig_2624 Average coverage: 80.76

 >Enie_contig_2625 Average coverage: 1.322.18

 >Enie_contig_2626 Average coverage: 92.20

 >Enie_contig_2627 Average coverage: 75.32

 >Enie_contig_2629 Average coverage: 379.63

 >Enie_contig_2630 Average coverage: 133.41

 >Enie_contig_2631 Average coverage: 1.614.68

 >Enie_contig_2632 Average coverage: 128.07

 >Enie_contig_2634 Average coverage: 80.96

 >Enie_contig_2635 Average coverage: 90.69

 >Enie_contig_2636 Average coverage: 61.94

 >Enie_contig_2637 Average coverage: 76.41

 >Enie_contig_2638 Average coverage: 72.04

 >Enie_contig_2641 Average coverage: 90.26

 >Enie_contig_2642 Average coverage: 130.75

 >Enie_contig_2643 Average coverage: 132.10

 >Enie_contig_2644 Average coverage: 102.49

 >Enie_contig_2645 Average coverage: 335.64

 >Enie_contig_2647 Average coverage: 92.56

 >Enie_contig_2649 Average coverage: 81.10

 >Enie_contig_2650 Average coverage: 92.53

 >Enie_contig_2651 Average coverage: 93.08

 >Enie_contig_2652 Average coverage: 137.41

 >Enie_contig_2653 Average coverage: 77.72

 >Enie_contig_2654 Average coverage: 85.62

 >Enie_contig_2655 Average coverage: 82.46

 >Enie_contig_2656 Average coverage: 90.04

 >Enie_contig_2658 Average coverage: 1.415.22

 >Enie_contig_2659 Average coverage: 2.879.05

 >Enie_contig_2661 Average coverage: 87.53

 >Enie_contig_2662 Average coverage: 93.92

 >Enie_contig_2663 Average coverage: 92.20

 >Enie_contig_2664 Average coverage: 75.66

 >Enie_contig_2665 Average coverage: 371.03

 >Enie_contig_2667 Average coverage: 78.32

 >Enie_contig_2668 Average coverage: 96.10

 >Enie_contig_2669 Average coverage: 4.520.56

 >Enie_contig_2671 Average coverage: 79.69

 >Enie_contig_2672 Average coverage: 82.51

 >Enie_contig_2675 Average coverage: 221.65

 >Enie_contig_2676 Average coverage: 604.91

 >Enie_contig_2677 Average coverage: 47.19

 >Enie_contig_2678 Average coverage: 670.75

 >Enie_contig_2679 Average coverage: 150.18

 >Enie_contig_2680 Average coverage: 1.498.41

 >Enie_contig_2681 Average coverage: 78.46

 >Enie_contig_2682 Average coverage: 629.83

 >Enie_contig_2684 Average coverage: 49.46

 >Enie_contig_2686 Average coverage: 63.19

 >Enie_contig_2687 Average coverage: 90.69

 >Enie_contig_2690 Average coverage: 102.91

 >Enie_contig_2691 Average coverage: 91.95

 >Enie_contig_2692 Average coverage: 90.48

 >Enie_contig_2693 Average coverage: 579.41

 >Enie_contig_2694 Average coverage: 278.19

 >Enie_contig_2695 Average coverage: 85.81

 >Enie_contig_2698 Average coverage: 110.20

 >Enie_contig_2699 Average coverage: 92.66

 >Enie_contig_2700 Average coverage: 1.895.14

 >Enie_contig_2701 Average coverage: 93.77

 >Enie_contig_2703 Average coverage: 527.95

 >Enie_contig_2704 Average coverage: 87.38

 >Enie_contig_2706 Average coverage: 193.51

 >Enie_contig_2707 Average coverage: 82.86

 >Enie_contig_2708 Average coverage: 199.21

 >Enie_contig_2709 Average coverage: 84.75

 >Enie_contig_2711 Average coverage: 79.68

 >Enie_contig_2712 Average coverage: 78.75

 >Enie_contig_2714 Average coverage: 89.94

 >Enie_contig_2716 Average coverage: 87.23

 >Enie_contig_2719 Average coverage: 540.22

 >Enie_contig_2720 Average coverage: 111.10

 >Enie_contig_2721 Average coverage: 96.10

 >Enie_contig_2722 Average coverage: 260.40

 >Enie_contig_2724 Average coverage: 97.86

 >Enie_contig_2726 Average coverage: 78.98

 >Enie_contig_2728 Average coverage: 150.84

 >Enie_contig_2729 Average coverage: 79.88

 >Enie_contig_2730 Average coverage: 86.62

 >Enie_contig_2731 Average coverage: 522.80

 >Enie_contig_2732 Average coverage: 382.57

 >Enie_contig_2733 Average coverage: 95.70

 >Enie_contig_2734 Average coverage: 58.54

 >Enie_contig_2735 Average coverage: 89.17

 >Enie_contig_2736 Average coverage: 24.090.79

 >Enie_contig_2737 Average coverage: 201.06

 >Enie_contig_2738 Average coverage: 81.33

 >Enie_contig_2739 Average coverage: 92.64

 >Enie_contig_2741 Average coverage: 86.27

 >Enie_contig_2743 Average coverage: 513.70

 >Enie_contig_2744 Average coverage: 1.038.85

 >Enie_contig_2745 Average coverage: 88.06

 >Enie_contig_2746 Average coverage: 101.67

 >Enie_contig_2748 Average coverage: 86.31

 >Enie_contig_2749 Average coverage: 128.09

 >Enie_contig_2750 Average coverage: 92.67

 >Enie_contig_2751 Average coverage: 81.40

 >Enie_contig_2753 Average coverage: 87.17

 >Enie_contig_2756 Average coverage: 841.34

 >Enie_contig_2758 Average coverage: 86.86

 >Enie_contig_2760 Average coverage: 73.08

 >Enie_contig_2761 Average coverage: 92.20

 >Enie_contig_2763 Average coverage: 3.396.28

 >Enie_contig_2764 Average coverage: 72.69

 >Enie_contig_2765 Average coverage: 79.54

 >Enie_contig_2766 Average coverage: 65.30

 >Enie_contig_2767 Average coverage: 41.39

 >Enie_contig_2768 Average coverage: 1.411.04

 >Enie_contig_2769 Average coverage: 56.04

 >Enie_contig_2770 Average coverage: 111.92

 >Enie_contig_2771 Average coverage: 85.01

 >Enie_contig_2772 Average coverage: 82.96

 >Enie_contig_2773 Average coverage: 101.83

 >Enie_contig_2775 Average coverage: 201.79

 >Enie_contig_2776 Average coverage: 3.488.47

 >Enie_contig_2777 Average coverage: 11.784.93

 >Enie_contig_2779 Average coverage: 59.46

 >Enie_contig_2780 Average coverage: 640.82

 >Enie_contig_2781 Average coverage: 76.77

 >Enie_contig_2782 Average coverage: 1.816.65

 >Enie_contig_2783 Average coverage: 110.57

 >Enie_contig_2784 Average coverage: 78.40

 >Enie_contig_2785 Average coverage: 83.22

 >Enie_contig_2787 Average coverage: 74.51

 >Enie_contig_2790 Average coverage: 67.19

 >Enie_contig_2791 Average coverage: 2.167.36

 >Enie_contig_2792 Average coverage: 2.983.16

 >Enie_contig_2793 Average coverage: 87.11

 >Enie_contig_2794 Average coverage: 90.76

 >Enie_contig_2796 Average coverage: 70.38

 >Enie_contig_2797 Average coverage: 760.95

 >Enie_contig_2798 Average coverage: 334.47

 >Enie_contig_2799 Average coverage: 79.53

 >Enie_contig_2800 Average coverage: 72.52

 >Enie_contig_2801 Average coverage: 78.31

 >Enie_contig_2802 Average coverage: 84.41

 >Enie_contig_2804 Average coverage: 1.765.00

 >Enie_contig_2805 Average coverage: 70.51

 >Enie_contig_2807 Average coverage: 88.94

 >Enie_contig_2809 Average coverage: 262.14

 >Enie_contig_2810 Average coverage: 370.90

 >Enie_contig_2811 Average coverage: 85.93

 >Enie_contig_2812 Average coverage: 92.46

 >Enie_contig_2813 Average coverage: 95.44

 >Enie_contig_2814 Average coverage: 76.21

 >Enie_contig_2815 Average coverage: 84.36

 >Enie_contig_2816 Average coverage: 75.93

 >Enie_contig_2817 Average coverage: 81.23

 >Enie_contig_2818 Average coverage: 182.63

 >Enie_contig_2819 Average coverage: 433.00

 >Enie_contig_2820 Average coverage: 125.32

 >Enie_contig_2821 Average coverage: 75.66

 >Enie_contig_2823 Average coverage: 73.89

 >Enie_contig_2824 Average coverage: 93.79

 >Enie_contig_2825 Average coverage: 94.57

 >Enie_contig_2827 Average coverage: 74.15

 >Enie_contig_2828 Average coverage: 96.29

 >Enie_contig_2829 Average coverage: 82.94

 >Enie_contig_2831 Average coverage: 386.30

 >Enie_contig_2832 Average coverage: 686.70

 >Enie_contig_2833 Average coverage: 81.42

 >Enie_contig_2835 Average coverage: 95.79

 >Enie_contig_2836 Average coverage: 90.14

 >Enie_contig_2839 Average coverage: 421.76

 >Enie_contig_2840 Average coverage: 121.55

 >Enie_contig_2841 Average coverage: 95.89

 >Enie_contig_2842 Average coverage: 77.57

 >Enie_contig_2843 Average coverage: 86.34

 >Enie_contig_2844 Average coverage: 312.35

 >Enie_contig_2845 Average coverage: 87.04

 >Enie_contig_2846 Average coverage: 203.21

 >Enie_contig_2847 Average coverage: 73.02

 >Enie_contig_2849 Average coverage: 82.39

 >Enie_contig_2851 Average coverage: 64.25

 >Enie_contig_2852 Average coverage: 97.97

 >Enie_contig_2853 Average coverage: 94.28

 >Enie_contig_2854 Average coverage: 72.38

 >Enie_contig_2855 Average coverage: 473.43

 >Enie_contig_2856 Average coverage: 86.69

 >Enie_contig_2857 Average coverage: 82.36

 >Enie_contig_2858 Average coverage: 77.85

 >Enie_contig_2859 Average coverage: 73.59

 >Enie_contig_2860 Average coverage: 83.92

 >Enie_contig_2861 Average coverage: 73.87

 >Enie_contig_2862 Average coverage: 715.17

 >Enie_contig_2863 Average coverage: 85.23

 >Enie_contig_2864 Average coverage: 74.86

 >Enie_contig_2866 Average coverage: 561.01

 >Enie_contig_2867 Average coverage: 293.21

 >Enie_contig_2868 Average coverage: 90.12

 >Enie_contig_2870 Average coverage: 83.72

 >Enie_contig_2873 Average coverage: 84.33

 >Enie_contig_2874 Average coverage: 2.342.41

 >Enie_contig_2875 Average coverage: 71.88

 >Enie_contig_2876 Average coverage: 304.87

 >Enie_contig_2877 Average coverage: 91.47

 >Enie_contig_2879 Average coverage: 89.64

 >Enie_contig_2882 Average coverage: 112.11

 >Enie_contig_2883 Average coverage: 85.94

 >Enie_contig_2884 Average coverage: 131.93

 >Enie_contig_2886 Average coverage: 44.72

 >Enie_contig_2887 Average coverage: 88.93

 >Enie_contig_2888 Average coverage: 127.62

 >Enie_contig_2889 Average coverage: 147.19

 >Enie_contig_2890 Average coverage: 194.76

 >Enie_contig_2891 Average coverage: 303.29

 >Enie_contig_2893 Average coverage: 87.27

 >Enie_contig_2894 Average coverage: 83.13

 >Enie_contig_2895 Average coverage: 130.70

 >Enie_contig_2898 Average coverage: 122.08

 >Enie_contig_2900 Average coverage: 86.35

 >Enie_contig_2901 Average coverage: 72.94

 >Enie_contig_2902 Average coverage: 100.71

 >Enie_contig_2904 Average coverage: 230.67

 >Enie_contig_2905 Average coverage: 312.40

 >Enie_contig_2906 Average coverage: 94.08

 >Enie_contig_2907 Average coverage: 90.77

 >Enie_contig_2908 Average coverage: 85.83

 >Enie_contig_2909 Average coverage: 72.60

 >Enie_contig_2911 Average coverage: 560.30

 >Enie_contig_2912 Average coverage: 87.62

 >Enie_contig_2913 Average coverage: 894.28

 >Enie_contig_2914 Average coverage: 3.316.62

 >Enie_contig_2915 Average coverage: 388.84

 >Enie_contig_2916 Average coverage: 416.78

 >Enie_contig_2917 Average coverage: 93.39

 >Enie_contig_2918 Average coverage: 82.93

 >Enie_contig_2919 Average coverage: 86.00

 >Enie_contig_2921 Average coverage: 86.30

 >Enie_contig_2922 Average coverage: 93.00

 >Enie_contig_2924 Average coverage: 65.87

 >Enie_contig_2925 Average coverage: 85.55

 >Enie_contig_2927 Average coverage: 84.68

 >Enie_contig_2928 Average coverage: 71.90

 >Enie_contig_2930 Average coverage: 92.27

 >Enie_contig_2931 Average coverage: 80.73

 >Enie_contig_2932 Average coverage: 86.61

 >Enie_contig_2933 Average coverage: 87.57

 >Enie_contig_2936 Average coverage: 112.31

 >Enie_contig_2937 Average coverage: 78.84

 >Enie_contig_2939 Average coverage: 3.177.79

 >Enie_contig_2940 Average coverage: 660.71

 >Enie_contig_2941 Average coverage: 95.23

 >Enie_contig_2942 Average coverage: 127.19

 >Enie_contig_2944 Average coverage: 358.31

 >Enie_contig_2945 Average coverage: 90.52

 >Enie_contig_2946 Average coverage: 88.23

 >Enie_contig_2947 Average coverage: 92.15

 >Enie_contig_2949 Average coverage: 184.53

 >Enie_contig_2950 Average coverage: 88.20

 >Enie_contig_2952 Average coverage: 90.55

 >Enie_contig_2953 Average coverage: 78.81

 >Enie_contig_2954 Average coverage: 126.98

 >Enie_contig_2957 Average coverage: 90.52

 >Enie_contig_2958 Average coverage: 78.25

 >Enie_contig_2959 Average coverage: 94.00

 >Enie_contig_2960 Average coverage: 666.48

 >Enie_contig_2962 Average coverage: 600.35

 >Enie_contig_2963 Average coverage: 79.47

 >Enie_contig_2964 Average coverage: 88.89

 >Enie_contig_2965 Average coverage: 123.05

 >Enie_contig_2966 Average coverage: 71.34

 >Enie_contig_2967 Average coverage: 149.07

 >Enie_contig_2968 Average coverage: 92.74

 >Enie_contig_2969 Average coverage: 78.74

 >Enie_contig_2972 Average coverage: 394.19

 >Enie_contig_2973 Average coverage: 1.082.09

 >Enie_contig_2974 Average coverage: 596.74

 >Enie_contig_2975 Average coverage: 3.043.93

 >Enie_contig_2978 Average coverage: 1.589.33

 >Enie_contig_2979 Average coverage: 89.97

 >Enie_contig_2980 Average coverage: 411.54

 >Enie_contig_2981 Average coverage: 91.29

 >Enie_contig_2982 Average coverage: 94.89

 >Enie_contig_2983 Average coverage: 72.32

 >Enie_contig_2984 Average coverage: 86.17

 >Enie_contig_2986 Average coverage: 120.32

 >Enie_contig_2987 Average coverage: 726.06

 >Enie_contig_2988 Average coverage: 91.62

 >Enie_contig_2989 Average coverage: 78.99

 >Enie_contig_2990 Average coverage: 86.02

 >Enie_contig_2991 Average coverage: 3.715.63

 >Enie_contig_2992 Average coverage: 150.76

 >Enie_contig_2993 Average coverage: 2.083.56

 >Enie_contig_2994 Average coverage: 57.35

 >Enie_contig_2995 Average coverage: 108.11

 >Enie_contig_2997 Average coverage: 69.46

 >Enie_contig_2998 Average coverage: 94.21

 >Enie_contig_2999 Average coverage: 65.92

 >Enie_contig_3000 Average coverage: 113.97

 >Enie_contig_3001 Average coverage: 77.67

 >Enie_contig_3002 Average coverage: 210.21

 >Enie_contig_3003 Average coverage: 85.67

 >Enie_contig_3004 Average coverage: 94.36

 >Enie_contig_3005 Average coverage: 51.89

 >Enie_contig_3006 Average coverage: 86.79

 >Enie_contig_3007 Average coverage: 86.18

 >Enie_contig_3009 Average coverage: 85.26

 >Enie_contig_3012 Average coverage: 739.54

 >Enie_contig_3013 Average coverage: 589.47

 >Enie_contig_3014 Average coverage: 201.54

 >Enie_contig_3015 Average coverage: 106.48

 >Enie_contig_3016 Average coverage: 303.50

 >Enie_contig_3017 Average coverage: 90.21

 >Enie_contig_3018 Average coverage: 74.75

 >Enie_contig_3019 Average coverage: 414.45

 >Enie_contig_3020 Average coverage: 92.11

 >Enie_contig_3021 Average coverage: 1.488.81

 >Enie_contig_3023 Average coverage: 53.84

 >Enie_contig_3024 Average coverage: 84.95

 >Enie_contig_3025 Average coverage: 80.10

 >Enie_contig_3026 Average coverage: 133.22

 >Enie_contig_3027 Average coverage: 88.39

 >Enie_contig_3028 Average coverage: 90.05

 >Enie_contig_3030 Average coverage: 1.785.97

 >Enie_contig_3031 Average coverage: 299.83

 >Enie_contig_3032 Average coverage: 698.71

 >Enie_contig_3033 Average coverage: 93.62

 >Enie_contig_3034 Average coverage: 94.33

 >Enie_contig_3035 Average coverage: 80.06

 >Enie_contig_3037 Average coverage: 77.28

 >Enie_contig_3038 Average coverage: 94.86

 >Enie_contig_3042 Average coverage: 93.46

 >Enie_contig_3043 Average coverage: 95.03

 >Enie_contig_3044 Average coverage: 89.37

 >Enie_contig_3045 Average coverage: 42.12

 >Enie_contig_3046 Average coverage: 111.23

 >Enie_contig_3049 Average coverage: 414.84

 >Enie_contig_3050 Average coverage: 78.54

 >Enie_contig_3051 Average coverage: 64.48

 >Enie_contig_3053 Average coverage: 230.69

 >Enie_contig_3055 Average coverage: 931.66

 >Enie_contig_3056 Average coverage: 191.69

 >Enie_contig_3063 Average coverage: 91.13

 >Enie_contig_3065 Average coverage: 136.78

 >Enie_contig_3066 Average coverage: 46.23

 >Enie_contig_3067 Average coverage: 92.27

 >Enie_contig_3068 Average coverage: 93.77

 >Enie_contig_3069 Average coverage: 83.67

 >Enie_contig_3070 Average coverage: 92.56

 >Enie_contig_3074 Average coverage: 95.21

 >Enie_contig_3075 Average coverage: 86.69

 >Enie_contig_3076 Average coverage: 83.91

 >Enie_contig_3078 Average coverage: 414.48

 >Enie_contig_3079 Average coverage: 753.88

 >Enie_contig_3080 Average coverage: 951.94

 >Enie_contig_3081 Average coverage: 104.57

 >Enie_contig_3082 Average coverage: 81.20

 >Enie_contig_3083 Average coverage: 72.18

 >Enie_contig_3084 Average coverage: 88.12

 >Enie_contig_3086 Average coverage: 92.41

 >Enie_contig_3087 Average coverage: 90.24

 >Enie_contig_3088 Average coverage: 933.76

 >Enie_contig_3089 Average coverage: 783.66

 >Enie_contig_3090 Average coverage: 85.37

 >Enie_contig_3094 Average coverage: 127.47

 >Enie_contig_3095 Average coverage: 81.38

 >Enie_contig_3096 Average coverage: 89.01

 >Enie_contig_3098 Average coverage: 89.02

 >Enie_contig_3099 Average coverage: 133.13

 >Enie_contig_3100 Average coverage: 87.36

 >Enie_contig_3101 Average coverage: 91.10

 >Enie_contig_3105 Average coverage: 95.55

 >Enie_contig_3106 Average coverage: 822.59

 >Enie_contig_3108 Average coverage: 87.66

 >Enie_contig_3109 Average coverage: 88.60

 >Enie_contig_3111 Average coverage: 88.78

 >Enie_contig_3113 Average coverage: 91.45

 >Enie_contig_3114 Average coverage: 84.13

 >Enie_contig_3115 Average coverage: 91.85

 >Enie_contig_3116 Average coverage: 92.20

 >Enie_contig_3118 Average coverage: 87.02

 >Enie_contig_3119 Average coverage: 93.11

 >Enie_contig_3120 Average coverage: 75.80

 >Enie_contig_3122 Average coverage: 92.51

 >Enie_contig_3123 Average coverage: 163.19

 >Enie_contig_3124 Average coverage: 492.62

 >Enie_contig_3125 Average coverage: 87.03

 >Enie_contig_3127 Average coverage: 88.18

 >Enie_contig_3129 Average coverage: 88.07

 >Enie_contig_3131 Average coverage: 266.84

 >Enie_contig_3133 Average coverage: 76.67

 >Enie_contig_3135 Average coverage: 71.50

 >Enie_contig_3136 Average coverage: 77.96

 >Enie_contig_3138 Average coverage: 82.47

 >Enie_contig_3140 Average coverage: 175.06

 >Enie_contig_3141 Average coverage: 84.97

 >Enie_contig_3142 Average coverage: 301.66

 >Enie_contig_3143 Average coverage: 84.26

 >Enie_contig_3148 Average coverage: 98.05

 >Enie_contig_3150 Average coverage: 93.01

 >Enie_contig_3152 Average coverage: 303.47

 >Enie_contig_3153 Average coverage: 401.27

 >Enie_contig_3154 Average coverage: 229.63

 >Enie_contig_3155 Average coverage: 209.37

 >Enie_contig_3157 Average coverage: 88.41

 >Enie_contig_3158 Average coverage: 77.89

 >Enie_contig_3159 Average coverage: 87.09

 >Enie_contig_3160 Average coverage: 52.58

 >Enie_contig_3163 Average coverage: 91.30

 >Enie_contig_3164 Average coverage: 160.20

 >Enie_contig_3166 Average coverage: 78.92

 >Enie_contig_3168 Average coverage: 108.98

 >Enie_contig_3172 Average coverage: 86.25

 >Enie_contig_3173 Average coverage: 87.27

 >Enie_contig_3174 Average coverage: 79.10

 >Enie_contig_3175 Average coverage: 72.52

 >Enie_contig_3176 Average coverage: 6.945.88

 >Enie_contig_3177 Average coverage: 123.50

 >Enie_contig_3178 Average coverage: 5.228.93

 >Enie_contig_3179 Average coverage: 81.03

 >Enie_contig_3181 Average coverage: 90.57

 >Enie_contig_3182 Average coverage: 92.61

 >Enie_contig_3184 Average coverage: 81.90

 >Enie_contig_3185 Average coverage: 231.80

 >Enie_contig_3186 Average coverage: 350.34

 >Enie_contig_3187 Average coverage: 88.87

 >Enie_contig_3188 Average coverage: 90.00

 >Enie_contig_3190 Average coverage: 5.503.29

 >Enie_contig_3191 Average coverage: 1.999.11

 >Enie_contig_3192 Average coverage: 4.896.16

 >Enie_contig_3193 Average coverage: 723.96

 >Enie_contig_3194 Average coverage: 809.49

 >Enie_contig_3195 Average coverage: 166.81

 >Enie_contig_3196 Average coverage: 85.87

 >Enie_contig_3202 Average coverage: 234.63

 >Enie_contig_3203 Average coverage: 85.62

 >Enie_contig_3204 Average coverage: 56.58

 >Enie_contig_3205 Average coverage: 340.57

 >Enie_contig_3208 Average coverage: 92.91

 >Enie_contig_3209 Average coverage: 79.08

 >Enie_contig_3210 Average coverage: 93.66

 >Enie_contig_3211 Average coverage: 2.322.21

 >Enie_contig_3212 Average coverage: 81.81

 >Enie_contig_3214 Average coverage: 78.74

 >Enie_contig_3215 Average coverage: 814.95

 >Enie_contig_3216 Average coverage: 256.22

 >Enie_contig_3218 Average coverage: 2.682.29

 >Enie_contig_3220 Average coverage: 79.76

 >Enie_contig_3221 Average coverage: 106.44

 >Enie_contig_3223 Average coverage: 116.19

 >Enie_contig_3224 Average coverage: 290.98

 >Enie_contig_3225 Average coverage: 82.17

 >Enie_contig_3227 Average coverage: 896.51

 >Enie_contig_3228 Average coverage: 279.03

 >Enie_contig_3229 Average coverage: 1.021.89

 >Enie_contig_3231 Average coverage: 312.57

 >Enie_contig_3232 Average coverage: 728.17

 >Enie_contig_3235 Average coverage: 82.80

 >Enie_contig_3237 Average coverage: 129.12

 >Enie_contig_3239 Average coverage: 268.25

 >Enie_contig_3240 Average coverage: 185.86

 >Enie_contig_3241 Average coverage: 81.17

 >Enie_contig_3242 Average coverage: 300.37

 >Enie_contig_3243 Average coverage: 190.35

 >Enie_contig_3244 Average coverage: 82.82

 >Enie_contig_3248 Average coverage: 88.87

 >Enie_contig_3249 Average coverage: 63.80

 >Enie_contig_3250 Average coverage: 77.48

 >Enie_contig_3251 Average coverage: 87.08

 >Enie_contig_3252 Average coverage: 79.91

 >Enie_contig_3255 Average coverage: 84.30

 >Enie_contig_3256 Average coverage: 85.07

 >Enie_contig_3257 Average coverage: 76.44

 >Enie_contig_3258 Average coverage: 120.43

 >Enie_contig_3259 Average coverage: 89.62

 >Enie_contig_3261 Average coverage: 83.66

 >Enie_contig_3263 Average coverage: 44.12

 >Enie_contig_3264 Average coverage: 86.42

 >Enie_contig_3265 Average coverage: 110.92

 >Enie_contig_3266 Average coverage: 81.01

 >Enie_contig_3268 Average coverage: 92.25

 >Enie_contig_3269 Average coverage: 85.81

 >Enie_contig_3272 Average coverage: 93.88

 >Enie_contig_3273 Average coverage: 76.14

 >Enie_contig_3274 Average coverage: 296.84

 >Enie_contig_3275 Average coverage: 396.54

 >Enie_contig_3277 Average coverage: 27.171.15

 >Enie_contig_3278 Average coverage: 268.91

 >Enie_contig_3279 Average coverage: 60.39

 >Enie_contig_3281 Average coverage: 89.45

 >Enie_contig_3282 Average coverage: 91.03

 >Enie_contig_3283 Average coverage: 61.17

 >Enie_contig_3284 Average coverage: 143.87

 >Enie_contig_3286 Average coverage: 96.82

 >Enie_contig_3288 Average coverage: 64.88

 >Enie_contig_3289 Average coverage: 88.57

 >Enie_contig_3291 Average coverage: 259.09

 >Enie_contig_3292 Average coverage: 76.73

 >Enie_contig_3294 Average coverage: 79.62

 >Enie_contig_3296 Average coverage: 80.66

 >Enie_contig_3297 Average coverage: 64.17

 >Enie_contig_3299 Average coverage: 80.64

 >Enie_contig_3300 Average coverage: 95.82

 >Enie_contig_3301 Average coverage: 85.89

 >Enie_contig_3303 Average coverage: 92.96

 >Enie_contig_3306 Average coverage: 86.29

 >Enie_contig_3307 Average coverage: 92.48

 >Enie_contig_3308 Average coverage: 90.94

 >Enie_contig_3310 Average coverage: 258.93

 >Enie_contig_3311 Average coverage: 91.34

 >Enie_contig_3313 Average coverage: 114.61

 >Enie_contig_3314 Average coverage: 769.02

 >Enie_contig_3316 Average coverage: 162.30

 >Enie_contig_3318 Average coverage: 86.11

 >Enie_contig_3319 Average coverage: 87.16

 >Enie_contig_3320 Average coverage: 88.60

 >Enie_contig_3321 Average coverage: 72.68

 >Enie_contig_3323 Average coverage: 84.62

 >Enie_contig_3325 Average coverage: 2.573.76

 >Enie_contig_3326 Average coverage: 70.47

 >Enie_contig_3328 Average coverage: 90.06

 >Enie_contig_3329 Average coverage: 85.36

 >Enie_contig_3330 Average coverage: 7.812.70

 >Enie_contig_3331 Average coverage: 97.52

 >Enie_contig_3332 Average coverage: 90.36

 >Enie_contig_3335 Average coverage: 123.34

 >Enie_contig_3336 Average coverage: 82.52

 >Enie_contig_3337 Average coverage: 162.84

 >Enie_contig_3340 Average coverage: 80.90

 >Enie_contig_3343 Average coverage: 94.44

 >Enie_contig_3344 Average coverage: 289.29

 >Enie_contig_3346 Average coverage: 82.49

 >Enie_contig_3347 Average coverage: 91.42

 >Enie_contig_3349 Average coverage: 55.57

 >Enie_contig_3350 Average coverage: 165.13

 >Enie_contig_3351 Average coverage: 155.71

 >Enie_contig_3352 Average coverage: 466.12

 >Enie_contig_3353 Average coverage: 93.73

 >Enie_contig_3354 Average coverage: 86.57

 >Enie_contig_3356 Average coverage: 94.65

 >Enie_contig_3357 Average coverage: 75.05

 >Enie_contig_3359 Average coverage: 67.90

 >Enie_contig_3360 Average coverage: 84.01

 >Enie_contig_3361 Average coverage: 81.86

 >Enie_contig_3363 Average coverage: 87.39

 >Enie_contig_3364 Average coverage: 1.992.27

 >Enie_contig_3365 Average coverage: 93.72

 >Enie_contig_3366 Average coverage: 102.18

 >Enie_contig_3367 Average coverage: 128.68

 >Enie_contig_3368 Average coverage: 139.90

 >Enie_contig_3369 Average coverage: 314.78

 >Enie_contig_3370 Average coverage: 108.96

 >Enie_contig_3371 Average coverage: 118.12

 >Enie_contig_3372 Average coverage: 58.38

 >Enie_contig_3373 Average coverage: 114.17

 >Enie_contig_3374 Average coverage: 83.99

 >Enie_contig_3375 Average coverage: 2.076.98

 >Enie_contig_3377 Average coverage: 1.894.25

 >Enie_contig_3378 Average coverage: 89.58

 >Enie_contig_3379 Average coverage: 78.06

 >Enie_contig_3381 Average coverage: 88.76

 >Enie_contig_3382 Average coverage: 454.24

 >Enie_contig_3383 Average coverage: 185.37

 >Enie_contig_3384 Average coverage: 90.89

 >Enie_contig_3385 Average coverage: 822.29

 >Enie_contig_3386 Average coverage: 87.20

 >Enie_contig_3388 Average coverage: 2.774.90

 >Enie_contig_3390 Average coverage: 119.16

 >Enie_contig_3391 Average coverage: 119.30

 >Enie_contig_3392 Average coverage: 169.94

 >Enie_contig_3393 Average coverage: 69.61

 >Enie_contig_3394 Average coverage: 105.75

 >Enie_contig_3395 Average coverage: 117.08

 >Enie_contig_3396 Average coverage: 87.54

 >Enie_contig_3397 Average coverage: 84.55

 >Enie_contig_3398 Average coverage: 82.83

 >Enie_contig_3399 Average coverage: 93.96

 >Enie_contig_3400 Average coverage: 140.30

 >Enie_contig_3401 Average coverage: 137.78

 >Enie_contig_3402 Average coverage: 162.92

 >Enie_contig_3403 Average coverage: 50.44

 >Enie_contig_3404 Average coverage: 79.18

 >Enie_contig_3405 Average coverage: 89.68

 >Enie_contig_3407 Average coverage: 49.37

 >Enie_contig_3409 Average coverage: 91.15

 >Enie_contig_3410 Average coverage: 90.05

 >Enie_contig_3412 Average coverage: 83.13

 >Enie_contig_3413 Average coverage: 91.12

 >Enie_contig_3415 Average coverage: 3.923.23

 >Enie_contig_3416 Average coverage: 128.98

 >Enie_contig_3418 Average coverage: 79.56

 >Enie_contig_3425 Average coverage: 85.84

 >Enie_contig_3427 Average coverage: 87.39

 >Enie_contig_3428 Average coverage: 1.542.92

 >Enie_contig_3429 Average coverage: 228.50

 >Enie_contig_3430 Average coverage: 243.49

 >Enie_contig_3431 Average coverage: 95.71

 >Enie_contig_3432 Average coverage: 195.25

 >Enie_contig_3433 Average coverage: 272.51

 >Enie_contig_3434 Average coverage: 101.09

 >Enie_contig_3435 Average coverage: 89.90

 >Enie_contig_3438 Average coverage: 84.00

 >Enie_contig_3440 Average coverage: 67.10

 >Enie_contig_3442 Average coverage: 164.16

 >Enie_contig_3443 Average coverage: 95.62

 >Enie_contig_3444 Average coverage: 84.89

 >Enie_contig_3445 Average coverage: 85.64

 >Enie_contig_3446 Average coverage: 77.88

 >Enie_contig_3448 Average coverage: 90.35

 >Enie_contig_3450 Average coverage: 137.60

 >Enie_contig_3453 Average coverage: 92.47

 >Enie_contig_3455 Average coverage: 148.30

 >Enie_contig_3456 Average coverage: 96.61

 >Enie_contig_3457 Average coverage: 209.96

 >Enie_contig_3458 Average coverage: 40.91

 >Enie_contig_3459 Average coverage: 204.46

 >Enie_contig_3460 Average coverage: 90.39

 >Enie_contig_3461 Average coverage: 85.24

 >Enie_contig_3462 Average coverage: 358.81

 >Enie_contig_3463 Average coverage: 132.91

 >Enie_contig_3464 Average coverage: 103.97

 >Enie_contig_3465 Average coverage: 70.86

 >Enie_contig_3469 Average coverage: 135.72

 >Enie_contig_3470 Average coverage: 104.28

 >Enie_contig_3472 Average coverage: 91.14

 >Enie_contig_3473 Average coverage: 95.86

 >Enie_contig_3475 Average coverage: 70.29

 >Enie_contig_3476 Average coverage: 108.33

 >Enie_contig_3477 Average coverage: 101.95

 >Enie_contig_3479 Average coverage: 197.98

 >Enie_contig_3480 Average coverage: 96.32

 >Enie_contig_3481 Average coverage: 82.89

 >Enie_contig_3482 Average coverage: 79.34

 >Enie_contig_3483 Average coverage: 81.58

 >Enie_contig_3484 Average coverage: 76.59

 >Enie_contig_3486 Average coverage: 110.79

 >Enie_contig_3488 Average coverage: 79.88

 >Enie_contig_3490 Average coverage: 2.632.97

 >Enie_contig_3492 Average coverage: 6.016.08

 >Enie_contig_3493 Average coverage: 233.52

 >Enie_contig_3494 Average coverage: 102.66

 >Enie_contig_3495 Average coverage: 133.88

 >Enie_contig_3496 Average coverage: 56.54

 >Enie_contig_3498 Average coverage: 585.33

 >Enie_contig_3499 Average coverage: 89.62

 >Enie_contig_3500 Average coverage: 191.74

 >Enie_contig_3501 Average coverage: 515.84

 >Enie_contig_3503 Average coverage: 99.03

 >Enie_contig_3505 Average coverage: 80.05

 >Enie_contig_3506 Average coverage: 87.69

 >Enie_contig_3508 Average coverage: 61.25

 >Enie_contig_3509 Average coverage: 2.361.17

 >Enie_contig_3510 Average coverage: 90.68

 >Enie_contig_3512 Average coverage: 132.71

 >Enie_contig_3513 Average coverage: 46.52

 >Enie_contig_3515 Average coverage: 85.89

 >Enie_contig_3516 Average coverage: 91.36

 >Enie_contig_3517 Average coverage: 154.42

 >Enie_contig_3518 Average coverage: 252.08

 >Enie_contig_3519 Average coverage: 236.17

 >Enie_contig_3520 Average coverage: 85.78

 >Enie_contig_3521 Average coverage: 86.54

 >Enie_contig_3523 Average coverage: 93.99

 >Enie_contig_3526 Average coverage: 85.88

 >Enie_contig_3528 Average coverage: 86.39

 >Enie_contig_3530 Average coverage: 74.53

 >Enie_contig_3531 Average coverage: 128.49

 >Enie_contig_3532 Average coverage: 892.92

 >Enie_contig_3536 Average coverage: 82.60

 >Enie_contig_3537 Average coverage: 234.12

 >Enie_contig_3538 Average coverage: 131.11

 >Enie_contig_3539 Average coverage: 40.99

 >Enie_contig_3540 Average coverage: 130.42

 >Enie_contig_3541 Average coverage: 482.40

 >Enie_contig_3542 Average coverage: 219.21

 >Enie_contig_3544 Average coverage: 69.31

 >Enie_contig_3545 Average coverage: 86.12

 >Enie_contig_3547 Average coverage: 81.39

 >Enie_contig_3549 Average coverage: 45.73

 >Enie_contig_3550 Average coverage: 90.68

 >Enie_contig_3551 Average coverage: 239.96

 >Enie_contig_3554 Average coverage: 83.06

 >Enie_contig_3556 Average coverage: 88.77

 >Enie_contig_3557 Average coverage: 158.14

 >Enie_contig_3558 Average coverage: 4.146.15

 >Enie_contig_3560 Average coverage: 64.56

 >Enie_contig_3561 Average coverage: 177.36

 >Enie_contig_3562 Average coverage: 2.571.00

 >Enie_contig_3563 Average coverage: 88.56

 >Enie_contig_3565 Average coverage: 88.16

 >Enie_contig_3566 Average coverage: 197.15

 >Enie_contig_3567 Average coverage: 426.60

 >Enie_contig_3568 Average coverage: 386.02

 >Enie_contig_3569 Average coverage: 87.92

 >Enie_contig_3570 Average coverage: 90.05

 >Enie_contig_3572 Average coverage: 89.71

 >Enie_contig_3573 Average coverage: 108.83

 >Enie_contig_3574 Average coverage: 80.31

 >Enie_contig_3576 Average coverage: 76.45

 >Enie_contig_3577 Average coverage: 90.77

 >Enie_contig_3579 Average coverage: 79.73

 >Enie_contig_3580 Average coverage: 85.70

 >Enie_contig_3581 Average coverage: 92.17

 >Enie_contig_3582 Average coverage: 230.09

 >Enie_contig_3583 Average coverage: 2.066.91

 >Enie_contig_3584 Average coverage: 60.50

 >Enie_contig_3585 Average coverage: 79.32

 >Enie_contig_3586 Average coverage: 111.36

 >Enie_contig_3588 Average coverage: 86.49

 >Enie_contig_3590 Average coverage: 87.16

 >Enie_contig_3591 Average coverage: 91.87

 >Enie_contig_3593 Average coverage: 79.28

 >Enie_contig_3594 Average coverage: 70.17

 >Enie_contig_3596 Average coverage: 92.08

 >Enie_contig_3597 Average coverage: 180.07

 >Enie_contig_3598 Average coverage: 571.19

 >Enie_contig_3599 Average coverage: 2.573.98

 >Enie_contig_3600 Average coverage: 933.77

 >Enie_contig_3601 Average coverage: 430.32

 >Enie_contig_3602 Average coverage: 2.901.45

 >Enie_contig_3603 Average coverage: 105.06

 >Enie_contig_3605 Average coverage: 1.904.92

 >Enie_contig_3606 Average coverage: 132.70

 >Enie_contig_3607 Average coverage: 294.44

 >Enie_contig_3609 Average coverage: 1.053.37

 >Enie_contig_3610 Average coverage: 2.017.94

 >Enie_contig_3611 Average coverage: 1.677.98

 >Enie_contig_3612 Average coverage: 256.68

 >Enie_contig_3613 Average coverage: 57.30

 >Enie_contig_3614 Average coverage: 686.16

 >Enie_contig_3615 Average coverage: 749.06

 >Enie_contig_3616 Average coverage: 74.64

 >Enie_contig_3617 Average coverage: 86.45

 >Enie_contig_3619 Average coverage: 237.16

 >Enie_contig_3621 Average coverage: 88.61

 >Enie_contig_3622 Average coverage: 88.80

 >Enie_contig_3623 Average coverage: 85.99

 >Enie_contig_3624 Average coverage: 90.48

 >Enie_contig_3625 Average coverage: 93.97

 >Enie_contig_3626 Average coverage: 125.03

 >Enie_contig_3628 Average coverage: 124.76

 >Enie_contig_3629 Average coverage: 159.02

 >Enie_contig_3630 Average coverage: 92.98

 >Enie_contig_3631 Average coverage: 91.56

 >Enie_contig_3632 Average coverage: 77.87

 >Enie_contig_3636 Average coverage: 81.87

 >Enie_contig_3637 Average coverage: 99.55

 >Enie_contig_3638 Average coverage: 73.14

 >Enie_contig_3641 Average coverage: 71.39

 >Enie_contig_3642 Average coverage: 95.10

 >Enie_contig_3643 Average coverage: 1.819.66

 >Enie_contig_3644 Average coverage: 2.686.25

 >Enie_contig_3645 Average coverage: 1.632.46

 >Enie_contig_3646 Average coverage: 85.72

 >Enie_contig_3647 Average coverage: 882.39

 >Enie_contig_3648 Average coverage: 318.44

 >Enie_contig_3649 Average coverage: 78.96

 >Enie_contig_3650 Average coverage: 1.540.85

 >Enie_contig_3651 Average coverage: 92.31

 >Enie_contig_3652 Average coverage: 44.42

 >Enie_contig_3653 Average coverage: 96.77

 >Enie_contig_3654 Average coverage: 89.49

 >Enie_contig_3655 Average coverage: 89.67

 >Enie_contig_3656 Average coverage: 99.68

 >Enie_contig_3658 Average coverage: 77.39

 >Enie_contig_3659 Average coverage: 74.08

 >Enie_contig_3662 Average coverage: 83.55

 >Enie_contig_3663 Average coverage: 80.70

 >Enie_contig_3665 Average coverage: 92.95

 >Enie_contig_3667 Average coverage: 109.20

 >Enie_contig_3668 Average coverage: 93.59

 >Enie_contig_3669 Average coverage: 77.82

 >Enie_contig_3671 Average coverage: 81.12

 >Enie_contig_3673 Average coverage: 84.35

 >Enie_contig_3674 Average coverage: 85.83

 >Enie_contig_3676 Average coverage: 292.92

 >Enie_contig_3677 Average coverage: 89.99

 >Enie_contig_3678 Average coverage: 89.11

 >Enie_contig_3680 Average coverage: 86.75

 >Enie_contig_3681 Average coverage: 161.27

 >Enie_contig_3682 Average coverage: 73.83

 >Enie_contig_3684 Average coverage: 82.45

 >Enie_contig_3685 Average coverage: 89.49

 >Enie_contig_3687 Average coverage: 86.44

 >Enie_contig_3689 Average coverage: 82.81

 >Enie_contig_3690 Average coverage: 471.24

 >Enie_contig_3692 Average coverage: 130.03

 >Enie_contig_3693 Average coverage: 86.20

 >Enie_contig_3694 Average coverage: 86.91

 >Enie_contig_3696 Average coverage: 870.68

 >Enie_contig_3697 Average coverage: 73.76

 >Enie_contig_3698 Average coverage: 84.86

 >Enie_contig_3699 Average coverage: 176.65

 >Enie_contig_3701 Average coverage: 87.24

 >Enie_contig_3703 Average coverage: 71.60

 >Enie_contig_3708 Average coverage: 80.84

 >Enie_contig_3710 Average coverage: 1.852.23

 >Enie_contig_3714 Average coverage: 78.75

 >Enie_contig_3717 Average coverage: 95.02

 >Enie_contig_3718 Average coverage: 2.121.08

 >Enie_contig_3719 Average coverage: 83.80

 >Enie_contig_3721 Average coverage: 681.26

 >Enie_contig_3722 Average coverage: 111.14

 >Enie_contig_3723 Average coverage: 112.98

 >Enie_contig_3727 Average coverage: 89.41

 >Enie_contig_3728 Average coverage: 82.53

 >Enie_contig_3729 Average coverage: 79.14

 >Enie_contig_3731 Average coverage: 1.376.93

 >Enie_contig_3733 Average coverage: 92.09

 >Enie_contig_3734 Average coverage: 81.10

 >Enie_contig_3737 Average coverage: 91.11

 >Enie_contig_3739 Average coverage: 93.30

 >Enie_contig_3740 Average coverage: 3.372.94

 >Enie_contig_3741 Average coverage: 146.50

 >Enie_contig_3742 Average coverage: 79.67

 >Enie_contig_3743 Average coverage: 212.19

 >Enie_contig_3744 Average coverage: 116.58

 >Enie_contig_3745 Average coverage: 74.27

 >Enie_contig_3746 Average coverage: 131.11

 >Enie_contig_3747 Average coverage: 150.86

 >Enie_contig_3748 Average coverage: 75.89

 >Enie_contig_3749 Average coverage: 20.764.91

 >Enie_contig_3750 Average coverage: 1.135.97

 >Enie_contig_3752 Average coverage: 57.58

 >Enie_contig_3753 Average coverage: 85.77

 >Enie_contig_3754 Average coverage: 6.156.27

 >Enie_contig_3756 Average coverage: 84.26

 >Enie_contig_3758 Average coverage: 89.24

 >Enie_contig_3759 Average coverage: 83.40

 >Enie_contig_3760 Average coverage: 88.95

 >Enie_contig_3761 Average coverage: 42.38

 >Enie_contig_3762 Average coverage: 42.91

 >Enie_contig_3764 Average coverage: 82.25

 >Enie_contig_3767 Average coverage: 91.02

 >Enie_contig_3768 Average coverage: 90.14

 >Enie_contig_3769 Average coverage: 4.961.91

 >Enie_contig_3771 Average coverage: 110.51

 >Enie_contig_3772 Average coverage: 123.65

 >Enie_contig_3773 Average coverage: 2.671.01

 >Enie_contig_3777 Average coverage: 91.71

 >Enie_contig_3778 Average coverage: 350.92

 >Enie_contig_3779 Average coverage: 51.44

 >Enie_contig_3780 Average coverage: 95.43

 >Enie_contig_3781 Average coverage: 294.93

 >Enie_contig_3782 Average coverage: 83.56

 >Enie_contig_3783 Average coverage: 66.32

 >Enie_contig_3785 Average coverage: 75.30

 >Enie_contig_3786 Average coverage: 86.01

 >Enie_contig_3787 Average coverage: 89.51

 >Enie_contig_3788 Average coverage: 85.16

 >Enie_contig_3789 Average coverage: 92.79

 >Enie_contig_3790 Average coverage: 85.59

 >Enie_contig_3793 Average coverage: 86.44

 >Enie_contig_3794 Average coverage: 49.19

 >Enie_contig_3795 Average coverage: 79.09

 >Enie_contig_3797 Average coverage: 83.64

 >Enie_contig_3798 Average coverage: 86.27

 >Enie_contig_3800 Average coverage: 109.30

 >Enie_contig_3804 Average coverage: 148.64

 >Enie_contig_3807 Average coverage: 146.28

 >Enie_contig_3809 Average coverage: 122.66

 >Enie_contig_3810 Average coverage: 62.92

 >Enie_contig_3811 Average coverage: 103.74

 >Enie_contig_3812 Average coverage: 164.56

 >Enie_contig_3813 Average coverage: 84.00

 >Enie_contig_3814 Average coverage: 537.45

 >Enie_contig_3815 Average coverage: 316.67

 >Enie_contig_3816 Average coverage: 51.84

 >Enie_contig_3818 Average coverage: 459.28

 >Enie_contig_3819 Average coverage: 144.72

 >Enie_contig_3822 Average coverage: 135.36

 >Enie_contig_3824 Average coverage: 214.60

 >Enie_contig_3825 Average coverage: 1.057.01

 >Enie_contig_3826 Average coverage: 476.05

 >Enie_contig_3827 Average coverage: 91.12

 >Enie_contig_3829 Average coverage: 117.82

 >Enie_contig_3830 Average coverage: 43.82

 >Enie_contig_3831 Average coverage: 86.56

 >Enie_contig_3832 Average coverage: 277.58

 >Enie_contig_3834 Average coverage: 2.006.17

 >Enie_contig_3835 Average coverage: 75.17

 >Enie_contig_3836 Average coverage: 1.181.99

 >Enie_contig_3837 Average coverage: 398.39

 >Enie_contig_3838 Average coverage: 94.34

 >Enie_contig_3840 Average coverage: 88.91

 >Enie_contig_3841 Average coverage: 69.70

 >Enie_contig_3842 Average coverage: 88.65

 >Enie_contig_3843 Average coverage: 196.61

 >Enie_contig_3844 Average coverage: 347.25

 >Enie_contig_3845 Average coverage: 84.77

 >Enie_contig_3846 Average coverage: 323.35

 >Enie_contig_3848 Average coverage: 91.91

 >Enie_contig_3849 Average coverage: 94.64

 >Enie_contig_3851 Average coverage: 1.453.07

 >Enie_contig_3852 Average coverage: 1.005.52

 >Enie_contig_3853 Average coverage: 73.13

 >Enie_contig_3854 Average coverage: 84.14

 >Enie_contig_3856 Average coverage: 80.76

 >Enie_contig_3857 Average coverage: 90.39

 >Enie_contig_3860 Average coverage: 78.03

 >Enie_contig_3861 Average coverage: 141.97

 >Enie_contig_3862 Average coverage: 100.54

 >Enie_contig_3864 Average coverage: 92.69

 >Enie_contig_3865 Average coverage: 74.53

 >Enie_contig_3866 Average coverage: 82.53

 >Enie_contig_3867 Average coverage: 87.65

 >Enie_contig_3868 Average coverage: 89.49

 >Enie_contig_3869 Average coverage: 91.89

 >Enie_contig_3870 Average coverage: 75.40

 >Enie_contig_3871 Average coverage: 93.01

 >Enie_contig_3873 Average coverage: 471.28

 >Enie_contig_3874 Average coverage: 142.25

 >Enie_contig_3875 Average coverage: 188.57

 >Enie_contig_3879 Average coverage: 83.00

 >Enie_contig_3881 Average coverage: 78.54

 >Enie_contig_3882 Average coverage: 74.46

 >Enie_contig_3883 Average coverage: 68.60

 >Enie_contig_3884 Average coverage: 66.30

 >Enie_contig_3885 Average coverage: 241.49

 >Enie_contig_3886 Average coverage: 42.32

 >Enie_contig_3887 Average coverage: 84.39

 >Enie_contig_3888 Average coverage: 82.95

 >Enie_contig_3890 Average coverage: 88.03

 >Enie_contig_3892 Average coverage: 444.48

 >Enie_contig_3893 Average coverage: 2.284.02

 >Enie_contig_3895 Average coverage: 97.03

 >Enie_contig_3896 Average coverage: 92.79

 >Enie_contig_3897 Average coverage: 88.45

 >Enie_contig_3899 Average coverage: 1.162.14

 >Enie_contig_3900 Average coverage: 172.99

 >Enie_contig_3901 Average coverage: 85.28

 >Enie_contig_3902 Average coverage: 97.17

 >Enie_contig_3904 Average coverage: 93.44

 >Enie_contig_3905 Average coverage: 88.43

 >Enie_contig_3906 Average coverage: 4.615.90

 >Enie_contig_3907 Average coverage: 83.75

 >Enie_contig_3908 Average coverage: 70.37

 >Enie_contig_3909 Average coverage: 77.26

 >Enie_contig_3912 Average coverage: 327.48

 >Enie_contig_3913 Average coverage: 1.356.43

 >Enie_contig_3914 Average coverage: 119.03

 >Enie_contig_3917 Average coverage: 77.88

 >Enie_contig_3918 Average coverage: 785.91

 >Enie_contig_3919 Average coverage: 86.62

 >Enie_contig_3922 Average coverage: 81.94

 >Enie_contig_3923 Average coverage: 115.12

 >Enie_contig_3924 Average coverage: 87.12

 >Enie_contig_3925 Average coverage: 193.98

 >Enie_contig_3929 Average coverage: 74.43

 >Enie_contig_3932 Average coverage: 89.05

 >Enie_contig_3935 Average coverage: 726.16

 >Enie_contig_3937 Average coverage: 92.23

 >Enie_contig_3939 Average coverage: 78.68

 >Enie_contig_3940 Average coverage: 352.74

 >Enie_contig_3941 Average coverage: 80.31

 >Enie_contig_3942 Average coverage: 79.12

 >Enie_contig_3943 Average coverage: 82.74

 >Enie_contig_3945 Average coverage: 81.68

 >Enie_contig_3946 Average coverage: 119.81

 >Enie_contig_3947 Average coverage: 142.39

 >Enie_contig_3948 Average coverage: 68.49

 >Enie_contig_3950 Average coverage: 82.17

 >Enie_contig_3952 Average coverage: 736.93

 >Enie_contig_3953 Average coverage: 181.60

 >Enie_contig_3955 Average coverage: 82.70

 >Enie_contig_3956 Average coverage: 77.73

 >Enie_contig_3957 Average coverage: 100.21

 >Enie_contig_3961 Average coverage: 86.61

 >Enie_contig_3963 Average coverage: 1.773.88

 >Enie_contig_3964 Average coverage: 2.295.04

 >Enie_contig_3965 Average coverage: 83.13

 >Enie_contig_3968 Average coverage: 88.03

 >Enie_contig_3969 Average coverage: 80.95

 >Enie_contig_3970 Average coverage: 81.73

 >Enie_contig_3973 Average coverage: 79.81

 >Enie_contig_3975 Average coverage: 66.51

 >Enie_contig_3976 Average coverage: 71.40

 >Enie_contig_3977 Average coverage: 2.110.54

 >Enie_contig_3979 Average coverage: 79.25

 >Enie_contig_3982 Average coverage: 79.68

 >Enie_contig_3984 Average coverage: 81.07

 >Enie_contig_3985 Average coverage: 75.57

 >Enie_contig_3986 Average coverage: 87.75

 >Enie_contig_3989 Average coverage: 80.99

 >Enie_contig_3990 Average coverage: 88.51

 >Enie_contig_3993 Average coverage: 83.71

 >Enie_contig_3994 Average coverage: 67.94

 >Enie_contig_3995 Average coverage: 79.45

 >Enie_contig_3997 Average coverage: 65.62

 >Enie_contig_3998 Average coverage: 137.93

 >Enie_contig_3999 Average coverage: 110.74

 >Enie_contig_4000 Average coverage: 105.15

 >Enie_contig_4002 Average coverage: 78.98

 >Enie_contig_4004 Average coverage: 81.35

 >Enie_contig_4005 Average coverage: 88.89

 >Enie_contig_4006 Average coverage: 70.18

 >Enie_contig_4007 Average coverage: 95.41

 >Enie_contig_4008 Average coverage: 104.57

 >Enie_contig_4009 Average coverage: 103.51

 >Enie_contig_4010 Average coverage: 43.39

 >Enie_contig_4013 Average coverage: 158.25

 >Enie_contig_4015 Average coverage: 12.718.71

 >Enie_contig_4017 Average coverage: 89.83

 >Enie_contig_4019 Average coverage: 79.73

 >Enie_contig_4022 Average coverage: 69.68

 >Enie_contig_4023 Average coverage: 91.37

 >Enie_contig_4024 Average coverage: 73.22

 >Enie_contig_4025 Average coverage: 77.88

 >Enie_contig_4026 Average coverage: 105.47

 >Enie_contig_4027 Average coverage: 318.69

 >Enie_contig_4028 Average coverage: 88.25

 >Enie_contig_4029 Average coverage: 311.76

 >Enie_contig_4030 Average coverage: 1.120.25

 >Enie_contig_4031 Average coverage: 86.18

 >Enie_contig_4032 Average coverage: 428.99

 >Enie_contig_4033 Average coverage: 65.73

 >Enie_contig_4034 Average coverage: 99.33

 >Enie_contig_4035 Average coverage: 784.00

 >Enie_contig_4036 Average coverage: 96.81

 >Enie_contig_4037 Average coverage: 87.26

 >Enie_contig_4038 Average coverage: 349.65

 >Enie_contig_4040 Average coverage: 81.57

 >Enie_contig_4041 Average coverage: 1.402.74

 >Enie_contig_4042 Average coverage: 1.154.84

 >Enie_contig_4046 Average coverage: 83.99

 >Enie_contig_4047 Average coverage: 82.93

 >Enie_contig_4048 Average coverage: 372.84

 >Enie_contig_4049 Average coverage: 82.13

 >Enie_contig_4050 Average coverage: 95.69

 >Enie_contig_4051 Average coverage: 110.14

 >Enie_contig_4052 Average coverage: 79.48

 >Enie_contig_4053 Average coverage: 55.80

 >Enie_contig_4054 Average coverage: 81.25

 >Enie_contig_4056 Average coverage: 78.91

 >Enie_contig_4059 Average coverage: 135.83

 >Enie_contig_4060 Average coverage: 443.24

 >Enie_contig_4061 Average coverage: 47.58

 >Enie_contig_4062 Average coverage: 87.23

 >Enie_contig_4063 Average coverage: 57.38

 >Enie_contig_4065 Average coverage: 83.82

 >Enie_contig_4066 Average coverage: 114.92

 >Enie_contig_4069 Average coverage: 88.68

 >Enie_contig_4070 Average coverage: 88.14

 >Enie_contig_4071 Average coverage: 808.73

 >Enie_contig_4072 Average coverage: 1.469.95

 >Enie_contig_4076 Average coverage: 49.45

 >Enie_contig_4077 Average coverage: 79.91

 >Enie_contig_4078 Average coverage: 89.44

 >Enie_contig_4080 Average coverage: 82.91

 >Enie_contig_4081 Average coverage: 58.37

 >Enie_contig_4083 Average coverage: 95.57

 >Enie_contig_4084 Average coverage: 58.09

 >Enie_contig_4085 Average coverage: 89.69

 >Enie_contig_4086 Average coverage: 76.25

 >Enie_contig_4087 Average coverage: 91.20

 >Enie_contig_4088 Average coverage: 79.96

 >Enie_contig_4089 Average coverage: 96.34

 >Enie_contig_4090 Average coverage: 509.78

 >Enie_contig_4091 Average coverage: 89.16

 >Enie_contig_4092 Average coverage: 86.89

 >Enie_contig_4093 Average coverage: 125.21

 >Enie_contig_4094 Average coverage: 82.16

 >Enie_contig_4097 Average coverage: 2.569.65

 >Enie_contig_4098 Average coverage: 78.35

 >Enie_contig_4100 Average coverage: 351.57

 >Enie_contig_4101 Average coverage: 89.62

 >Enie_contig_4103 Average coverage: 119.22

 >Enie_contig_4107 Average coverage: 85.03

 >Enie_contig_4109 Average coverage: 80.06

 >Enie_contig_4111 Average coverage: 65.94

 >Enie_contig_4115 Average coverage: 67.55

 >Enie_contig_4116 Average coverage: 76.34

 >Enie_contig_4117 Average coverage: 82.58

 >Enie_contig_4118 Average coverage: 86.70

 >Enie_contig_4119 Average coverage: 86.03

 >Enie_contig_4120 Average coverage: 90.71

 >Enie_contig_4121 Average coverage: 556.10

 >Enie_contig_4122 Average coverage: 4.844.68

 >Enie_contig_4123 Average coverage: 576.68

 >Enie_contig_4124 Average coverage: 94.62

 >Enie_contig_4125 Average coverage: 81.71

 >Enie_contig_4127 Average coverage: 100.91

 >Enie_contig_4128 Average coverage: 86.22

 >Enie_contig_4129 Average coverage: 81.15

 >Enie_contig_4130 Average coverage: 476.46

 >Enie_contig_4132 Average coverage: 89.88

 >Enie_contig_4133 Average coverage: 74.32

 >Enie_contig_4135 Average coverage: 76.13

 >Enie_contig_4136 Average coverage: 498.64

 >Enie_contig_4137 Average coverage: 84.32

 >Enie_contig_4139 Average coverage: 87.30

 >Enie_contig_4140 Average coverage: 80.93

 >Enie_contig_4141 Average coverage: 61.18

 >Enie_contig_4142 Average coverage: 90.92

 >Enie_contig_4143 Average coverage: 46.37

 >Enie_contig_4144 Average coverage: 95.33

 >Enie_contig_4145 Average coverage: 81.52

 >Enie_contig_4146 Average coverage: 2.378.30

 >Enie_contig_4147 Average coverage: 99.22

 >Enie_contig_4148 Average coverage: 98.07

 >Enie_contig_4149 Average coverage: 82.95

 >Enie_contig_4150 Average coverage: 444.85

 >Enie_contig_4151 Average coverage: 379.11

 >Enie_contig_4152 Average coverage: 77.86

 >Enie_contig_4153 Average coverage: 95.33

 >Enie_contig_4155 Average coverage: 94.49

 >Enie_contig_4157 Average coverage: 98.51

 >Enie_contig_4158 Average coverage: 121.89

 >Enie_contig_4159 Average coverage: 88.94

 >Enie_contig_4161 Average coverage: 112.09

 >Enie_contig_4163 Average coverage: 87.17

 >Enie_contig_4164 Average coverage: 331.28

 >Enie_contig_4165 Average coverage: 81.56

 >Enie_contig_4166 Average coverage: 133.81

 >Enie_contig_4167 Average coverage: 77.35

 >Enie_contig_4168 Average coverage: 49.02

 >Enie_contig_4170 Average coverage: 119.98

 >Enie_contig_4171 Average coverage: 96.09

 >Enie_contig_4173 Average coverage: 62.82

 >Enie_contig_4175 Average coverage: 206.05

 >Enie_contig_4176 Average coverage: 83.87

 >Enie_contig_4177 Average coverage: 100.17

 >Enie_contig_4178 Average coverage: 234.82

 >Enie_contig_4179 Average coverage: 80.81

 >Enie_contig_4181 Average coverage: 822.60

 >Enie_contig_4182 Average coverage: 274.88

 >Enie_contig_4183 Average coverage: 85.38

 >Enie_contig_4184 Average coverage: 69.03

 >Enie_contig_4185 Average coverage: 189.34

 >Enie_contig_4186 Average coverage: 105.27

 >Enie_contig_4189 Average coverage: 87.27

 >Enie_contig_4191 Average coverage: 91.94

 >Enie_contig_4193 Average coverage: 77.69

 >Enie_contig_4194 Average coverage: 97.05

 >Enie_contig_4195 Average coverage: 81.33

 >Enie_contig_4197 Average coverage: 84.81

 >Enie_contig_4198 Average coverage: 205.12

 >Enie_contig_4199 Average coverage: 535.51

 >Enie_contig_4200 Average coverage: 74.44

 >Enie_contig_4201 Average coverage: 87.05

 >Enie_contig_4204 Average coverage: 204.82

 >Enie_contig_4205 Average coverage: 385.00

 >Enie_contig_4208 Average coverage: 84.90

 >Enie_contig_4209 Average coverage: 77.47

 >Enie_contig_4210 Average coverage: 272.80

 >Enie_contig_4212 Average coverage: 83.71

 >Enie_contig_4214 Average coverage: 76.82

 >Enie_contig_4216 Average coverage: 96.30

 >Enie_contig_4217 Average coverage: 210.16

 >Enie_contig_4218 Average coverage: 278.10

 >Enie_contig_4219 Average coverage: 93.35

 >Enie_contig_4222 Average coverage: 124.69

 >Enie_contig_4224 Average coverage: 96.80

 >Enie_contig_4228 Average coverage: 90.44

 >Enie_contig_4230 Average coverage: 440.42

 >Enie_contig_4231 Average coverage: 559.05

 >Enie_contig_4232 Average coverage: 78.79

 >Enie_contig_4235 Average coverage: 88.76

 >Enie_contig_4237 Average coverage: 86.02

 >Enie_contig_4239 Average coverage: 83.91

 >Enie_contig_4244 Average coverage: 87.64

 >Enie_contig_4245 Average coverage: 83.83

 >Enie_contig_4246 Average coverage: 87.23

 >Enie_contig_4247 Average coverage: 141.38

 >Enie_contig_4248 Average coverage: 79.99

 >Enie_contig_4249 Average coverage: 81.29

 >Enie_contig_4251 Average coverage: 81.20

 >Enie_contig_4253 Average coverage: 80.80

 >Enie_contig_4254 Average coverage: 77.59

 >Enie_contig_4256 Average coverage: 64.76

 >Enie_contig_4257 Average coverage: 89.72

 >Enie_contig_4258 Average coverage: 70.18

 >Enie_contig_4259 Average coverage: 87.27

 >Enie_contig_4260 Average coverage: 97.23

 >Enie_contig_4262 Average coverage: 82.09

 >Enie_contig_4265 Average coverage: 389.86

 >Enie_contig_4266 Average coverage: 92.10

 >Enie_contig_4268 Average coverage: 111.33

 >Enie_contig_4269 Average coverage: 90.39

 >Enie_contig_4271 Average coverage: 411.38

 >Enie_contig_4273 Average coverage: 82.31

 >Enie_contig_4274 Average coverage: 148.37

 >Enie_contig_4275 Average coverage: 211.58

 >Enie_contig_4276 Average coverage: 80.73

 >Enie_contig_4277 Average coverage: 62.68

 >Enie_contig_4278 Average coverage: 383.73

 >Enie_contig_4279 Average coverage: 1.247.56

 >Enie_contig_4280 Average coverage: 547.41

 >Enie_contig_4281 Average coverage: 72.77

 >Enie_contig_4282 Average coverage: 80.56

 >Enie_contig_4283 Average coverage: 91.82

 >Enie_contig_4286 Average coverage: 100.02

 >Enie_contig_4290 Average coverage: 1.137.00

 >Enie_contig_4291 Average coverage: 514.36

 >Enie_contig_4292 Average coverage: 78.91

 >Enie_contig_4293 Average coverage: 79.19

 >Enie_contig_4294 Average coverage: 62.93

 >Enie_contig_4297 Average coverage: 83.47

 >Enie_contig_4299 Average coverage: 72.58

 >Enie_contig_4301 Average coverage: 88.77

 >Enie_contig_4303 Average coverage: 94.64

 >Enie_contig_4304 Average coverage: 88.85

 >Enie_contig_4305 Average coverage: 85.03

 >Enie_contig_4306 Average coverage: 75.83

 >Enie_contig_4307 Average coverage: 88.72

 >Enie_contig_4310 Average coverage: 80.84

 >Enie_contig_4313 Average coverage: 130.92

 >Enie_contig_4314 Average coverage: 57.61

 >Enie_contig_4315 Average coverage: 253.57

 >Enie_contig_4316 Average coverage: 879.97

 >Enie_contig_4317 Average coverage: 86.04

 >Enie_contig_4319 Average coverage: 88.99

 >Enie_contig_4320 Average coverage: 424.84

 >Enie_contig_4321 Average coverage: 4.535.70

 >Enie_contig_4322 Average coverage: 255.34

 >Enie_contig_4323 Average coverage: 130.91

 >Enie_contig_4325 Average coverage: 82.59

 >Enie_contig_4327 Average coverage: 87.84

 >Enie_contig_4329 Average coverage: 413.40

 >Enie_contig_4330 Average coverage: 4.681.82

 >Enie_contig_4331 Average coverage: 69.12

 >Enie_contig_4332 Average coverage: 99.60

 >Enie_contig_4333 Average coverage: 74.71

 >Enie_contig_4334 Average coverage: 63.99

 >Enie_contig_4335 Average coverage: 302.20

 >Enie_contig_4336 Average coverage: 210.97

 >Enie_contig_4337 Average coverage: 84.95

 >Enie_contig_4338 Average coverage: 57.01

 >Enie_contig_4339 Average coverage: 297.09

 >Enie_contig_4340 Average coverage: 84.71

 >Enie_contig_4341 Average coverage: 233.77

 >Enie_contig_4342 Average coverage: 74.40

 >Enie_contig_4344 Average coverage: 94.80

 >Enie_contig_4346 Average coverage: 67.69

 >Enie_contig_4349 Average coverage: 88.86

 >Enie_contig_4350 Average coverage: 119.22

 >Enie_contig_4351 Average coverage: 86.94

 >Enie_contig_4352 Average coverage: 3.583.07

 >Enie_contig_4353 Average coverage: 65.73

 >Enie_contig_4354 Average coverage: 81.42

 >Enie_contig_4356 Average coverage: 45.34

 >Enie_contig_4357 Average coverage: 68.48

 >Enie_contig_4358 Average coverage: 89.19

 >Enie_contig_4359 Average coverage: 84.76

 >Enie_contig_4360 Average coverage: 86.78

 >Enie_contig_4361 Average coverage: 88.28

 >Enie_contig_4364 Average coverage: 74.25

 >Enie_contig_4365 Average coverage: 173.29

 >Enie_contig_4366 Average coverage: 165.76

 >Enie_contig_4367 Average coverage: 90.99

 >Enie_contig_4368 Average coverage: 78.80

 >Enie_contig_4370 Average coverage: 329.65

 >Enie_contig_4371 Average coverage: 70.14

 >Enie_contig_4372 Average coverage: 175.55

 >Enie_contig_4374 Average coverage: 91.53

 >Enie_contig_4376 Average coverage: 83.93

 >Enie_contig_4378 Average coverage: 78.59

 >Enie_contig_4380 Average coverage: 96.74

 >Enie_contig_4381 Average coverage: 981.47

 >Enie_contig_4382 Average coverage: 912.16

 >Enie_contig_4383 Average coverage: 75.34

 >Enie_contig_4385 Average coverage: 80.64

 >Enie_contig_4386 Average coverage: 90.64

 >Enie_contig_4388 Average coverage: 79.88

 >Enie_contig_4389 Average coverage: 225.96

 >Enie_contig_4390 Average coverage: 137.03

 >Enie_contig_4391 Average coverage: 76.36

 >Enie_contig_4392 Average coverage: 90.87

 >Enie_contig_4393 Average coverage: 54.00

 >Enie_contig_4394 Average coverage: 86.43

 >Enie_contig_4397 Average coverage: 69.47

 >Enie_contig_4398 Average coverage: 77.81

 >Enie_contig_4399 Average coverage: 62.57

 >Enie_contig_4400 Average coverage: 84.65

 >Enie_contig_4402 Average coverage: 88.67

 >Enie_contig_4403 Average coverage: 75.51

 >Enie_contig_4404 Average coverage: 246.49

 >Enie_contig_4405 Average coverage: 49.71

 >Enie_contig_4407 Average coverage: 100.30

 >Enie_contig_4408 Average coverage: 169.49

 >Enie_contig_4409 Average coverage: 87.96

 >Enie_contig_4411 Average coverage: 215.02

 >Enie_contig_4413 Average coverage: 105.09

 >Enie_contig_4414 Average coverage: 46.68

 >Enie_contig_4415 Average coverage: 93.50

 >Enie_contig_4416 Average coverage: 211.92

 >Enie_contig_4417 Average coverage: 82.05

 >Enie_contig_4418 Average coverage: 78.71

 >Enie_contig_4419 Average coverage: 1.882.89

 >Enie_contig_4420 Average coverage: 542.37

 >Enie_contig_4421 Average coverage: 683.90

 >Enie_contig_4422 Average coverage: 77.34

 >Enie_contig_4425 Average coverage: 84.76

 >Enie_contig_4426 Average coverage: 43.17

 >Enie_contig_4427 Average coverage: 91.93

 >Enie_contig_4429 Average coverage: 218.33

 >Enie_contig_4430 Average coverage: 82.92

 >Enie_contig_4431 Average coverage: 83.13

 >Enie_contig_4432 Average coverage: 87.99

 >Enie_contig_4433 Average coverage: 88.37

 >Enie_contig_4434 Average coverage: 1.234.14

 >Enie_contig_4436 Average coverage: 389.94

 >Enie_contig_4437 Average coverage: 104.42

 >Enie_contig_4440 Average coverage: 89.81

 >Enie_contig_4442 Average coverage: 77.37

 >Enie_contig_4446 Average coverage: 127.77

 >Enie_contig_4447 Average coverage: 122.90

 >Enie_contig_4449 Average coverage: 89.14

 >Enie_contig_4453 Average coverage: 89.06

 >Enie_contig_4455 Average coverage: 1.064.56

 >Enie_contig_4456 Average coverage: 684.01

 >Enie_contig_4457 Average coverage: 474.89

 >Enie_contig_4458 Average coverage: 1.036.73

 >Enie_contig_4459 Average coverage: 77.31

 >Enie_contig_4461 Average coverage: 90.24

 >Enie_contig_4462 Average coverage: 83.27

 >Enie_contig_4463 Average coverage: 62.34

 >Enie_contig_4464 Average coverage: 96.94

 >Enie_contig_4465 Average coverage: 90.05

 >Enie_contig_4466 Average coverage: 698.62

 >Enie_contig_4468 Average coverage: 20.716.82

 >Enie_contig_4469 Average coverage: 82.54

 >Enie_contig_4472 Average coverage: 91.45

 >Enie_contig_4473 Average coverage: 102.47

 >Enie_contig_4475 Average coverage: 273.77

 >Enie_contig_4477 Average coverage: 102.30

 >Enie_contig_4478 Average coverage: 266.94

 >Enie_contig_4479 Average coverage: 151.88

 >Enie_contig_4480 Average coverage: 125.49

 >Enie_contig_4482 Average coverage: 105.13

 >Enie_contig_4487 Average coverage: 85.31

 >Enie_contig_4489 Average coverage: 85.13

 >Enie_contig_4491 Average coverage: 900.60

 >Enie_contig_4492 Average coverage: 196.24

 >Enie_contig_4493 Average coverage: 16.495.85

 >Enie_contig_4494 Average coverage: 92.20

 >Enie_contig_4496 Average coverage: 87.88

 >Enie_contig_4497 Average coverage: 339.10

 >Enie_contig_4498 Average coverage: 83.34

 >Enie_contig_4500 Average coverage: 75.14

 >Enie_contig_4502 Average coverage: 277.78

 >Enie_contig_4503 Average coverage: 56.23

 >Enie_contig_4504 Average coverage: 81.98

 >Enie_contig_4506 Average coverage: 77.61

 >Enie_contig_4507 Average coverage: 82.32

 >Enie_contig_4508 Average coverage: 87.50

 >Enie_contig_4509 Average coverage: 96.69

 >Enie_contig_4512 Average coverage: 141.75

 >Enie_contig_4514 Average coverage: 96.20

 >Enie_contig_4515 Average coverage: 120.63

 >Enie_contig_4520 Average coverage: 77.29

 >Enie_contig_4521 Average coverage: 157.84

 >Enie_contig_4525 Average coverage: 66.55

 >Enie_contig_4526 Average coverage: 164.43

 >Enie_contig_4527 Average coverage: 226.67

 >Enie_contig_4529 Average coverage: 406.41

 >Enie_contig_4533 Average coverage: 88.52

 >Enie_contig_4534 Average coverage: 610.44

 >Enie_contig_4535 Average coverage: 440.24

 >Enie_contig_4537 Average coverage: 90.90

 >Enie_contig_4538 Average coverage: 67.18

 >Enie_contig_4539 Average coverage: 86.61

 >Enie_contig_4540 Average coverage: 1.076.85

 >Enie_contig_4542 Average coverage: 86.87

 >Enie_contig_4543 Average coverage: 90.09

 >Enie_contig_4544 Average coverage: 74.22

 >Enie_contig_4545 Average coverage: 91.73

 >Enie_contig_4546 Average coverage: 77.12

 >Enie_contig_4548 Average coverage: 80.54

 >Enie_contig_4549 Average coverage: 83.14

 >Enie_contig_4552 Average coverage: 75.74

 >Enie_contig_4553 Average coverage: 891.56

 >Enie_contig_4554 Average coverage: 260.02

 >Enie_contig_4555 Average coverage: 13.806.91

 >Enie_contig_4556 Average coverage: 118.52

 >Enie_contig_4557 Average coverage: 399.81

 >Enie_contig_4558 Average coverage: 82.13

 >Enie_contig_4559 Average coverage: 84.45

 >Enie_contig_4561 Average coverage: 188.49

 >Enie_contig_4562 Average coverage: 83.58

 >Enie_contig_4563 Average coverage: 170.29

 >Enie_contig_4564 Average coverage: 49.06

 >Enie_contig_4565 Average coverage: 90.14

 >Enie_contig_4567 Average coverage: 77.66

 >Enie_contig_4568 Average coverage: 88.43

 >Enie_contig_4569 Average coverage: 82.61

 >Enie_contig_4570 Average coverage: 283.81

 >Enie_contig_4571 Average coverage: 757.87

 >Enie_contig_4572 Average coverage: 88.15

 >Enie_contig_4574 Average coverage: 73.50

 >Enie_contig_4575 Average coverage: 89.16

 >Enie_contig_4577 Average coverage: 98.66

 >Enie_contig_4580 Average coverage: 61.36

 >Enie_contig_4582 Average coverage: 40.88

 >Enie_contig_4583 Average coverage: 72.71

 >Enie_contig_4584 Average coverage: 85.74

 >Enie_contig_4587 Average coverage: 146.30

 >Enie_contig_4588 Average coverage: 74.06

 >Enie_contig_4590 Average coverage: 76.44

 >Enie_contig_4591 Average coverage: 91.44

 >Enie_contig_4592 Average coverage: 1.593.66

 >Enie_contig_4593 Average coverage: 1.329.49

 >Enie_contig_4594 Average coverage: 85.32

 >Enie_contig_4596 Average coverage: 1.843.87

 >Enie_contig_4597 Average coverage: 376.39

 >Enie_contig_4598 Average coverage: 86.82

 >Enie_contig_4599 Average coverage: 64.72

 >Enie_contig_4600 Average coverage: 47.36

 >Enie_contig_4601 Average coverage: 71.34

 >Enie_contig_4602 Average coverage: 97.52

 >Enie_contig_4603 Average coverage: 1.455.74

 >Enie_contig_4604 Average coverage: 63.61

 >Enie_contig_4605 Average coverage: 141.51

 >Enie_contig_4607 Average coverage: 79.92

 >Enie_contig_4609 Average coverage: 43.72

 >Enie_contig_4610 Average coverage: 524.12

 >Enie_contig_4611 Average coverage: 602.31

 >Enie_contig_4612 Average coverage: 92.91

 >Enie_contig_4614 Average coverage: 80.96

 >Enie_contig_4616 Average coverage: 84.99

 >Enie_contig_4617 Average coverage: 625.46

 >Enie_contig_4618 Average coverage: 79.68

 >Enie_contig_4619 Average coverage: 783.08

 >Enie_contig_4620 Average coverage: 288.07

 >Enie_contig_4621 Average coverage: 264.23

 >Enie_contig_4622 Average coverage: 411.69

 >Enie_contig_4624 Average coverage: 201.35

 >Enie_contig_4625 Average coverage: 78.65

 >Enie_contig_4626 Average coverage: 87.17

 >Enie_contig_4629 Average coverage: 1.081.09

 >Enie_contig_4630 Average coverage: 1.706.76

 >Enie_contig_4631 Average coverage: 104.18

 >Enie_contig_4632 Average coverage: 5.542.09

 >Enie_contig_4633 Average coverage: 53.62

 >Enie_contig_4634 Average coverage: 72.78

 >Enie_contig_4636 Average coverage: 86.85

 >Enie_contig_4637 Average coverage: 75.49

 >Enie_contig_4639 Average coverage: 84.85

 >Enie_contig_4640 Average coverage: 88.12

 >Enie_contig_4642 Average coverage: 84.88

 >Enie_contig_4643 Average coverage: 214.89

 >Enie_contig_4645 Average coverage: 88.76

 >Enie_contig_4646 Average coverage: 105.30

 >Enie_contig_4649 Average coverage: 77.80

 >Enie_contig_4650 Average coverage: 3.286.14

 >Enie_contig_4651 Average coverage: 366.91

 >Enie_contig_4652 Average coverage: 231.10

 >Enie_contig_4653 Average coverage: 64.86

 >Enie_contig_4654 Average coverage: 83.09

 >Enie_contig_4660 Average coverage: 75.18

 >Enie_contig_4662 Average coverage: 89.24

 >Enie_contig_4665 Average coverage: 103.04

 >Enie_contig_4666 Average coverage: 84.85

 >Enie_contig_4667 Average coverage: 42.17

 >Enie_contig_4668 Average coverage: 74.35

 >Enie_contig_4669 Average coverage: 3.719.13

 >Enie_contig_4670 Average coverage: 78.58

 >Enie_contig_4672 Average coverage: 534.39

 >Enie_contig_4675 Average coverage: 74.64

 >Enie_contig_4680 Average coverage: 79.66

 >Enie_contig_4682 Average coverage: 339.65

 >Enie_contig_4684 Average coverage: 566.73

 >Enie_contig_4685 Average coverage: 76.17

 >Enie_contig_4686 Average coverage: 70.94

 >Enie_contig_4687 Average coverage: 252.16

 >Enie_contig_4688 Average coverage: 81.07

 >Enie_contig_4690 Average coverage: 86.96

 >Enie_contig_4691 Average coverage: 85.29

 >Enie_contig_4692 Average coverage: 89.57

 >Enie_contig_4694 Average coverage: 81.04

 >Enie_contig_4697 Average coverage: 84.41

 >Enie_contig_4698 Average coverage: 81.28

 >Enie_contig_4699 Average coverage: 61.47

 >Enie_contig_4700 Average coverage: 74.47

 >Enie_contig_4701 Average coverage: 78.93

 >Enie_contig_4702 Average coverage: 183.64

 >Enie_contig_4704 Average coverage: 78.41

 >Enie_contig_4705 Average coverage: 590.66

 >Enie_contig_4706 Average coverage: 1.915.81

 >Enie_contig_4707 Average coverage: 75.68

 >Enie_contig_4708 Average coverage: 184.87

 >Enie_contig_4710 Average coverage: 351.30

 >Enie_contig_4712 Average coverage: 62.01

 >Enie_contig_4713 Average coverage: 76.91

 >Enie_contig_4715 Average coverage: 78.98

 >Enie_contig_4717 Average coverage: 76.42

 >Enie_contig_4718 Average coverage: 78.25

 >Enie_contig_4720 Average coverage: 74.95

 >Enie_contig_4721 Average coverage: 74.86

 >Enie_contig_4723 Average coverage: 347.19

 >Enie_contig_4724 Average coverage: 80.93

 >Enie_contig_4725 Average coverage: 56.85

 >Enie_contig_4726 Average coverage: 82.17

 >Enie_contig_4728 Average coverage: 77.34

 >Enie_contig_4729 Average coverage: 94.75

 >Enie_contig_4730 Average coverage: 129.66

 >Enie_contig_4731 Average coverage: 428.50

 >Enie_contig_4733 Average coverage: 75.23

 >Enie_contig_4734 Average coverage: 78.42

 >Enie_contig_4735 Average coverage: 135.01

 >Enie_contig_4736 Average coverage: 88.37

 >Enie_contig_4737 Average coverage: 84.18

 >Enie_contig_4739 Average coverage: 77.96

 >Enie_contig_4741 Average coverage: 91.51

 >Enie_contig_4742 Average coverage: 73.93

 >Enie_contig_4743 Average coverage: 2.850.40

 >Enie_contig_4744 Average coverage: 224.81

 >Enie_contig_4745 Average coverage: 130.92

 >Enie_contig_4747 Average coverage: 180.65

 >Enie_contig_4748 Average coverage: 118.98

 >Enie_contig_4751 Average coverage: 61.96

 >Enie_contig_4756 Average coverage: 92.29

 >Enie_contig_4757 Average coverage: 78.45

 >Enie_contig_4760 Average coverage: 80.23

 >Enie_contig_4761 Average coverage: 60.86

 >Enie_contig_4762 Average coverage: 77.67

 >Enie_contig_4763 Average coverage: 4.502.50

 >Enie_contig_4765 Average coverage: 152.75

 >Enie_contig_4766 Average coverage: 193.56

 >Enie_contig_4767 Average coverage: 91.20

 >Enie_contig_4768 Average coverage: 80.35

 >Enie_contig_4769 Average coverage: 79.86

 >Enie_contig_4770 Average coverage: 85.01

 >Enie_contig_4772 Average coverage: 82.98

 >Enie_contig_4773 Average coverage: 89.47

 >Enie_contig_4774 Average coverage: 87.40

 >Enie_contig_4776 Average coverage: 86.80

 >Enie_contig_4777 Average coverage: 14.113.39

 >Enie_contig_4778 Average coverage: 89.23

 >Enie_contig_4783 Average coverage: 75.35

 >Enie_contig_4784 Average coverage: 96.16

 >Enie_contig_4785 Average coverage: 86.02

 >Enie_contig_4786 Average coverage: 87.96

 >Enie_contig_4787 Average coverage: 107.90

 >Enie_contig_4788 Average coverage: 1.574.10

 >Enie_contig_4789 Average coverage: 137.81

 >Enie_contig_4790 Average coverage: 197.40

 >Enie_contig_4791 Average coverage: 124.58

 >Enie_contig_4792 Average coverage: 95.30

 >Enie_contig_4793 Average coverage: 2.971.76

 >Enie_contig_4795 Average coverage: 79.11

 >Enie_contig_4796 Average coverage: 167.76

 >Enie_contig_4797 Average coverage: 90.89

 >Enie_contig_4798 Average coverage: 85.81

 >Enie_contig_4799 Average coverage: 199.54

 >Enie_contig_4800 Average coverage: 341.08

 >Enie_contig_4801 Average coverage: 59.36

 >Enie_contig_4802 Average coverage: 826.49

 >Enie_contig_4803 Average coverage: 424.37

 >Enie_contig_4806 Average coverage: 95.15

 >Enie_contig_4807 Average coverage: 166.94

 >Enie_contig_4809 Average coverage: 91.09

 >Enie_contig_4811 Average coverage: 86.48

 >Enie_contig_4812 Average coverage: 83.48

 >Enie_contig_4813 Average coverage: 703.90

 >Enie_contig_4815 Average coverage: 89.87

 >Enie_contig_4816 Average coverage: 112.15

 >Enie_contig_4817 Average coverage: 86.52

 >Enie_contig_4818 Average coverage: 125.78

 >Enie_contig_4819 Average coverage: 95.82

 >Enie_contig_4820 Average coverage: 80.79

 >Enie_contig_4821 Average coverage: 81.13

 >Enie_contig_4823 Average coverage: 92.87

 >Enie_contig_4824 Average coverage: 85.97

 >Enie_contig_4825 Average coverage: 97.23

 >Enie_contig_4826 Average coverage: 84.46

 >Enie_contig_4828 Average coverage: 75.85

 >Enie_contig_4829 Average coverage: 56.19

 >Enie_contig_4830 Average coverage: 69.73

 >Enie_contig_4831 Average coverage: 103.15

 >Enie_contig_4832 Average coverage: 101.12

 >Enie_contig_4833 Average coverage: 74.86

 >Enie_contig_4834 Average coverage: 87.33

 >Enie_contig_4835 Average coverage: 89.32

 >Enie_contig_4836 Average coverage: 76.75

 >Enie_contig_4839 Average coverage: 85.09

 >Enie_contig_4840 Average coverage: 70.35

 >Enie_contig_4841 Average coverage: 76.07

 >Enie_contig_4842 Average coverage: 2.201.06

 >Enie_contig_4843 Average coverage: 192.43

 >Enie_contig_4844 Average coverage: 1.248.67

 >Enie_contig_4845 Average coverage: 187.00

 >Enie_contig_4846 Average coverage: 91.53

 >Enie_contig_4847 Average coverage: 105.36

 >Enie_contig_4848 Average coverage: 88.33

 >Enie_contig_4849 Average coverage: 53.12

 >Enie_contig_4850 Average coverage: 70.19

 >Enie_contig_4853 Average coverage: 74.85

 >Enie_contig_4856 Average coverage: 89.98

 >Enie_contig_4858 Average coverage: 84.51

 >Enie_contig_4860 Average coverage: 69.07

 >Enie_contig_4861 Average coverage: 303.37

 >Enie_contig_4862 Average coverage: 80.75

 >Enie_contig_4863 Average coverage: 84.44

 >Enie_contig_4864 Average coverage: 79.82

 >Enie_contig_4866 Average coverage: 78.78

 >Enie_contig_4867 Average coverage: 83.06

 >Enie_contig_4869 Average coverage: 114.44

 >Enie_contig_4870 Average coverage: 79.75

 >Enie_contig_4873 Average coverage: 92.71

 >Enie_contig_4874 Average coverage: 87.17

 >Enie_contig_4875 Average coverage: 82.33

 >Enie_contig_4876 Average coverage: 85.18

 >Enie_contig_4877 Average coverage: 85.81

 >Enie_contig_4880 Average coverage: 53.08

 >Enie_contig_4883 Average coverage: 86.42

 >Enie_contig_4884 Average coverage: 85.23

 >Enie_contig_4886 Average coverage: 124.24

 >Enie_contig_4887 Average coverage: 84.49

 >Enie_contig_4888 Average coverage: 87.74

 >Enie_contig_4889 Average coverage: 81.22

 >Enie_contig_4891 Average coverage: 89.07

 >Enie_contig_4893 Average coverage: 75.49

 >Enie_contig_4895 Average coverage: 548.97

 >Enie_contig_4896 Average coverage: 76.66

 >Enie_contig_4897 Average coverage: 3.974.33

 >Enie_contig_4898 Average coverage: 91.16

 >Enie_contig_4899 Average coverage: 151.84

 >Enie_contig_4900 Average coverage: 85.18

 >Enie_contig_4901 Average coverage: 80.62

 >Enie_contig_4903 Average coverage: 119.57

 >Enie_contig_4904 Average coverage: 75.20

 >Enie_contig_4909 Average coverage: 72.81

 >Enie_contig_4911 Average coverage: 80.74

 >Enie_contig_4912 Average coverage: 87.91

 >Enie_contig_4914 Average coverage: 87.00

 >Enie_contig_4915 Average coverage: 76.21

 >Enie_contig_4918 Average coverage: 1.645.13

 >Enie_contig_4919 Average coverage: 85.58

 >Enie_contig_4920 Average coverage: 71.92

 >Enie_contig_4921 Average coverage: 78.88

 >Enie_contig_4922 Average coverage: 81.62

 >Enie_contig_4923 Average coverage: 92.64

 >Enie_contig_4926 Average coverage: 1.219.22

 >Enie_contig_4927 Average coverage: 841.68

 >Enie_contig_4928 Average coverage: 604.48

 >Enie_contig_4929 Average coverage: 766.57

 >Enie_contig_4930 Average coverage: 80.24

 >Enie_contig_4931 Average coverage: 55.79

 >Enie_contig_4933 Average coverage: 156.52

 >Enie_contig_4934 Average coverage: 104.63

 >Enie_contig_4935 Average coverage: 85.59

 >Enie_contig_4937 Average coverage: 82.43

 >Enie_contig_4939 Average coverage: 84.22

 >Enie_contig_4941 Average coverage: 74.84

 >Enie_contig_4942 Average coverage: 245.66

 >Enie_contig_4944 Average coverage: 744.25

 >Enie_contig_4945 Average coverage: 80.15

 >Enie_contig_4948 Average coverage: 86.50

 >Enie_contig_4949 Average coverage: 87.41

 >Enie_contig_4953 Average coverage: 102.21

 >Enie_contig_4954 Average coverage: 145.94

 >Enie_contig_4956 Average coverage: 79.84

 >Enie_contig_4957 Average coverage: 511.09

 >Enie_contig_4958 Average coverage: 116.48

 >Enie_contig_4960 Average coverage: 47.78

 >Enie_contig_4961 Average coverage: 68.30

 >Enie_contig_4962 Average coverage: 210.10

 >Enie_contig_4964 Average coverage: 84.89

 >Enie_contig_4967 Average coverage: 116.75

 >Enie_contig_4968 Average coverage: 64.42

 >Enie_contig_4969 Average coverage: 57.94

 >Enie_contig_4971 Average coverage: 66.18

 >Enie_contig_4972 Average coverage: 78.45

 >Enie_contig_4973 Average coverage: 79.90

 >Enie_contig_4974 Average coverage: 3.507.61

 >Enie_contig_4976 Average coverage: 86.98

 >Enie_contig_4977 Average coverage: 89.87

 >Enie_contig_4978 Average coverage: 94.64

 >Enie_contig_4979 Average coverage: 135.54

 >Enie_contig_4980 Average coverage: 54.03

 >Enie_contig_4981 Average coverage: 86.11

 >Enie_contig_4983 Average coverage: 90.57

 >Enie_contig_4985 Average coverage: 78.94

 >Enie_contig_4986 Average coverage: 82.22

 >Enie_contig_4987 Average coverage: 103.06

 >Enie_contig_4989 Average coverage: 100.98

 >Enie_contig_4990 Average coverage: 172.76

 >Enie_contig_4991 Average coverage: 131.43

 >Enie_contig_4992 Average coverage: 255.42

 >Enie_contig_4993 Average coverage: 57.06

 >Enie_contig_4994 Average coverage: 96.56

 >Enie_contig_4995 Average coverage: 303.72

 >Enie_contig_4996 Average coverage: 131.58

 >Enie_contig_4997 Average coverage: 150.41

 >Enie_contig_4999 Average coverage: 82.66

 >Enie_contig_5000 Average coverage: 239.69

 >Enie_contig_5001 Average coverage: 197.10

 >Enie_contig_5002 Average coverage: 135.40

 >Enie_contig_5004 Average coverage: 87.93

 >Enie_contig_5006 Average coverage: 86.43

 >Enie_contig_5007 Average coverage: 90.26

 >Enie_contig_5009 Average coverage: 354.21

 >Enie_contig_5010 Average coverage: 87.13

 >Enie_contig_5011 Average coverage: 86.33

 >Enie_contig_5012 Average coverage: 82.95

 >Enie_contig_5014 Average coverage: 417.30

 >Enie_contig_5015 Average coverage: 85.30

 >Enie_contig_5017 Average coverage: 76.41

 >Enie_contig_5018 Average coverage: 98.42

 >Enie_contig_5019 Average coverage: 78.29

 >Enie_contig_5021 Average coverage: 88.70

 >Enie_contig_5022 Average coverage: 95.54

 >Enie_contig_5023 Average coverage: 83.27

 >Enie_contig_5025 Average coverage: 105.78

 >Enie_contig_5026 Average coverage: 77.03

 >Enie_contig_5027 Average coverage: 78.64

 >Enie_contig_5028 Average coverage: 105.34

 >Enie_contig_5029 Average coverage: 86.98

 >Enie_contig_5032 Average coverage: 96.34

 >Enie_contig_5033 Average coverage: 85.83

 >Enie_contig_5036 Average coverage: 1.785.76

 >Enie_contig_5037 Average coverage: 63.56

 >Enie_contig_5038 Average coverage: 78.30

 >Enie_contig_5040 Average coverage: 72.40

 >Enie_contig_5041 Average coverage: 353.91

 >Enie_contig_5043 Average coverage: 220.14

 >Enie_contig_5044 Average coverage: 91.84

 >Enie_contig_5045 Average coverage: 74.51

 >Enie_contig_5046 Average coverage: 82.90

 >Enie_contig_5051 Average coverage: 56.97

 >Enie_contig_5052 Average coverage: 236.79

 >Enie_contig_5053 Average coverage: 288.83

 >Enie_contig_5054 Average coverage: 182.14

 >Enie_contig_5055 Average coverage: 604.43

 >Enie_contig_5056 Average coverage: 624.87

 >Enie_contig_5057 Average coverage: 87.62

 >Enie_contig_5058 Average coverage: 158.69

 >Enie_contig_5059 Average coverage: 75.46

 >Enie_contig_5061 Average coverage: 87.11

 >Enie_contig_5062 Average coverage: 80.68

 >Enie_contig_5064 Average coverage: 84.42

 >Enie_contig_5065 Average coverage: 85.37

 >Enie_contig_5066 Average coverage: 93.92

 >Enie_contig_5067 Average coverage: 94.34

 >Enie_contig_5068 Average coverage: 72.66

 >Enie_contig_5070 Average coverage: 84.03

 >Enie_contig_5071 Average coverage: 156.52

 >Enie_contig_5072 Average coverage: 47.73

 >Enie_contig_5073 Average coverage: 570.77

 >Enie_contig_5074 Average coverage: 72.37

 >Enie_contig_5075 Average coverage: 81.27

 >Enie_contig_5076 Average coverage: 83.95

 >Enie_contig_5077 Average coverage: 80.50

 >Enie_contig_5079 Average coverage: 85.60

 >Enie_contig_5080 Average coverage: 80.92

 >Enie_contig_5081 Average coverage: 94.25

 >Enie_contig_5082 Average coverage: 91.93

 >Enie_contig_5083 Average coverage: 59.42

 >Enie_contig_5086 Average coverage: 81.11

 >Enie_contig_5087 Average coverage: 98.18

 >Enie_contig_5089 Average coverage: 88.05

 >Enie_contig_5090 Average coverage: 145.02

 >Enie_contig_5091 Average coverage: 94.19

 >Enie_contig_5093 Average coverage: 92.35

 >Enie_contig_5097 Average coverage: 125.49

 >Enie_contig_5098 Average coverage: 88.60

 >Enie_contig_5100 Average coverage: 83.23

 >Enie_contig_5102 Average coverage: 150.97

 >Enie_contig_5103 Average coverage: 95.62

 >Enie_contig_5104 Average coverage: 714.48

 >Enie_contig_5106 Average coverage: 74.45

 >Enie_contig_5107 Average coverage: 60.73

 >Enie_contig_5109 Average coverage: 81.47

 >Enie_contig_5111 Average coverage: 102.19

 >Enie_contig_5112 Average coverage: 93.22

 >Enie_contig_5114 Average coverage: 88.09

 >Enie_contig_5115 Average coverage: 89.69

 >Enie_contig_5116 Average coverage: 17.975.32

 >Enie_contig_5117 Average coverage: 91.02

 >Enie_contig_5118 Average coverage: 176.69

 >Enie_contig_5120 Average coverage: 63.94

 >Enie_contig_5123 Average coverage: 90.65

 >Enie_contig_5124 Average coverage: 89.12

 >Enie_contig_5125 Average coverage: 76.02

 >Enie_contig_5126 Average coverage: 83.64

 >Enie_contig_5127 Average coverage: 89.76

 >Enie_contig_5128 Average coverage: 75.72

 >Enie_contig_5129 Average coverage: 70.58

 >Enie_contig_5131 Average coverage: 90.84

 >Enie_contig_5132 Average coverage: 87.31

 >Enie_contig_5136 Average coverage: 79.52

 >Enie_contig_5137 Average coverage: 95.90

 >Enie_contig_5138 Average coverage: 181.04

 >Enie_contig_5139 Average coverage: 108.15

 >Enie_contig_5141 Average coverage: 415.55

 >Enie_contig_5142 Average coverage: 76.51

 >Enie_contig_5145 Average coverage: 89.54

 >Enie_contig_5147 Average coverage: 75.72

 >Enie_contig_5148 Average coverage: 91.23

 >Enie_contig_5149 Average coverage: 47.56

 >Enie_contig_5150 Average coverage: 324.25

 >Enie_contig_5151 Average coverage: 98.86

 >Enie_contig_5153 Average coverage: 348.94

 >Enie_contig_5154 Average coverage: 86.19

 >Enie_contig_5157 Average coverage: 74.58

 >Enie_contig_5158 Average coverage: 94.63

 >Enie_contig_5160 Average coverage: 91.21

 >Enie_contig_5161 Average coverage: 300.08

 >Enie_contig_5162 Average coverage: 129.71

 >Enie_contig_5163 Average coverage: 94.43

 >Enie_contig_5165 Average coverage: 121.75

 >Enie_contig_5166 Average coverage: 80.97

 >Enie_contig_5167 Average coverage: 81.98

 >Enie_contig_5168 Average coverage: 347.68

 >Enie_contig_5169 Average coverage: 444.90

 >Enie_contig_5170 Average coverage: 95.22

 >Enie_contig_5171 Average coverage: 464.12

 >Enie_contig_5172 Average coverage: 97.59

 >Enie_contig_5173 Average coverage: 112.97

 >Enie_contig_5175 Average coverage: 91.73

 >Enie_contig_5178 Average coverage: 82.01

 >Enie_contig_5179 Average coverage: 85.56

 >Enie_contig_5180 Average coverage: 77.26

 >Enie_contig_5183 Average coverage: 1.002.63

 >Enie_contig_5184 Average coverage: 1.512.15

 >Enie_contig_5185 Average coverage: 1.372.07

 >Enie_contig_5186 Average coverage: 413.22

 >Enie_contig_5187 Average coverage: 568.66

 >Enie_contig_5188 Average coverage: 73.33

 >Enie_contig_5190 Average coverage: 177.59

 >Enie_contig_5191 Average coverage: 42.74

 >Enie_contig_5192 Average coverage: 93.80

 >Enie_contig_5194 Average coverage: 75.20

 >Enie_contig_5195 Average coverage: 3.378.61

 >Enie_contig_5198 Average coverage: 45.64

 >Enie_contig_5199 Average coverage: 241.90

 >Enie_contig_5200 Average coverage: 3.496.76

 >Enie_contig_5201 Average coverage: 79.77

 >Enie_contig_5204 Average coverage: 77.06

 >Enie_contig_5205 Average coverage: 345.74

 >Enie_contig_5206 Average coverage: 213.52

 >Enie_contig_5208 Average coverage: 75.34

 >Enie_contig_5209 Average coverage: 84.90

 >Enie_contig_5211 Average coverage: 158.99

 >Enie_contig_5212 Average coverage: 80.63

 >Enie_contig_5214 Average coverage: 881.44

 >Enie_contig_5215 Average coverage: 90.23

 >Enie_contig_5216 Average coverage: 1.524.72

 >Enie_contig_5217 Average coverage: 813.03

 >Enie_contig_5218 Average coverage: 85.70

 >Enie_contig_5221 Average coverage: 150.54

 >Enie_contig_5223 Average coverage: 78.72

 >Enie_contig_5227 Average coverage: 84.17

 >Enie_contig_5229 Average coverage: 85.33

 >Enie_contig_5230 Average coverage: 42.44

 >Enie_contig_5232 Average coverage: 1.160.32

 >Enie_contig_5233 Average coverage: 89.24

 >Enie_contig_5235 Average coverage: 2.194.72

 >Enie_contig_5236 Average coverage: 78.31

 >Enie_contig_5237 Average coverage: 88.80

 >Enie_contig_5239 Average coverage: 69.19

 >Enie_contig_5241 Average coverage: 87.10

 >Enie_contig_5242 Average coverage: 2.534.63

 >Enie_contig_5243 Average coverage: 292.12

 >Enie_contig_5246 Average coverage: 81.19

 >Enie_contig_5247 Average coverage: 93.32

 >Enie_contig_5248 Average coverage: 52.74

 >Enie_contig_5249 Average coverage: 65.24

 >Enie_contig_5250 Average coverage: 87.45

 >Enie_contig_5251 Average coverage: 1.276.69

 >Enie_contig_5252 Average coverage: 407.85

 >Enie_contig_5253 Average coverage: 401.80

 >Enie_contig_5255 Average coverage: 1.206.83

 >Enie_contig_5256 Average coverage: 78.42

 >Enie_contig_5258 Average coverage: 6.419.99

 >Enie_contig_5260 Average coverage: 114.53

 >Enie_contig_5261 Average coverage: 63.14

 >Enie_contig_5262 Average coverage: 208.50

 >Enie_contig_5263 Average coverage: 77.57

 >Enie_contig_5264 Average coverage: 62.13

 >Enie_contig_5265 Average coverage: 111.63

 >Enie_contig_5267 Average coverage: 82.20

 >Enie_contig_5268 Average coverage: 1.545.56

 >Enie_contig_5269 Average coverage: 87.57

 >Enie_contig_5270 Average coverage: 84.01

 >Enie_contig_5271 Average coverage: 77.48

 >Enie_contig_5273 Average coverage: 91.49

 >Enie_contig_5275 Average coverage: 80.92

 >Enie_contig_5276 Average coverage: 82.09

 >Enie_contig_5277 Average coverage: 108.27

 >Enie_contig_5278 Average coverage: 80.75

 >Enie_contig_5279 Average coverage: 70.12

 >Enie_contig_5280 Average coverage: 73.70

 >Enie_contig_5282 Average coverage: 77.79

 >Enie_contig_5285 Average coverage: 84.62

 >Enie_contig_5286 Average coverage: 96.06

 >Enie_contig_5288 Average coverage: 91.78

 >Enie_contig_5291 Average coverage: 149.09

 >Enie_contig_5293 Average coverage: 92.21

 >Enie_contig_5295 Average coverage: 79.31

 >Enie_contig_5296 Average coverage: 150.97

 >Enie_contig_5297 Average coverage: 863.93

 >Enie_contig_5298 Average coverage: 551.68

 >Enie_contig_5299 Average coverage: 66.17

 >Enie_contig_5300 Average coverage: 78.48

 >Enie_contig_5301 Average coverage: 88.98

 >Enie_contig_5306 Average coverage: 87.95

 >Enie_contig_5309 Average coverage: 89.03

 >Enie_contig_5312 Average coverage: 75.19

 >Enie_contig_5313 Average coverage: 73.83

 >Enie_contig_5315 Average coverage: 83.86

 >Enie_contig_5316 Average coverage: 81.98

 >Enie_contig_5317 Average coverage: 97.64

 >Enie_contig_5319 Average coverage: 90.90

 >Enie_contig_5320 Average coverage: 89.45

 >Enie_contig_5322 Average coverage: 75.77

 >Enie_contig_5324 Average coverage: 98.80

 >Enie_contig_5325 Average coverage: 2.732.18

 >Enie_contig_5326 Average coverage: 80.85

 >Enie_contig_5328 Average coverage: 21.105.99

 >Enie_contig_5329 Average coverage: 88.81

 >Enie_contig_5331 Average coverage: 278.59

 >Enie_contig_5332 Average coverage: 44.34

 >Enie_contig_5333 Average coverage: 46.36

 >Enie_contig_5334 Average coverage: 175.26

 >Enie_contig_5336 Average coverage: 82.39

 >Enie_contig_5337 Average coverage: 110.27

 >Enie_contig_5339 Average coverage: 90.56

 >Enie_contig_5340 Average coverage: 877.01

 >Enie_contig_5341 Average coverage: 80.93

 >Enie_contig_5342 Average coverage: 113.22

 >Enie_contig_5343 Average coverage: 123.23

 >Enie_contig_5344 Average coverage: 83.34

 >Enie_contig_5347 Average coverage: 94.99

 >Enie_contig_5349 Average coverage: 73.63

 >Enie_contig_5350 Average coverage: 88.94

 >Enie_contig_5351 Average coverage: 84.86

 >Enie_contig_5353 Average coverage: 220.09

 >Enie_contig_5354 Average coverage: 79.21

 >Enie_contig_5356 Average coverage: 206.15

 >Enie_contig_5357 Average coverage: 406.18

 >Enie_contig_5358 Average coverage: 89.97

 >Enie_contig_5359 Average coverage: 41.31

 >Enie_contig_5361 Average coverage: 86.72

 >Enie_contig_5363 Average coverage: 84.94

 >Enie_contig_5365 Average coverage: 52.85

 >Enie_contig_5368 Average coverage: 56.95

 >Enie_contig_5369 Average coverage: 64.82

 >Enie_contig_5370 Average coverage: 85.86

 >Enie_contig_5371 Average coverage: 83.39

 >Enie_contig_5372 Average coverage: 89.11

 >Enie_contig_5374 Average coverage: 71.91

 >Enie_contig_5375 Average coverage: 803.47

 >Enie_contig_5376 Average coverage: 768.38

 >Enie_contig_5377 Average coverage: 83.89

 >Enie_contig_5378 Average coverage: 102.84

 >Enie_contig_5379 Average coverage: 75.44

 >Enie_contig_5380 Average coverage: 87.24

 >Enie_contig_5381 Average coverage: 128.03

 >Enie_contig_5383 Average coverage: 445.20

 >Enie_contig_5387 Average coverage: 2.574.11

 >Enie_contig_5388 Average coverage: 140.86

 >Enie_contig_5389 Average coverage: 63.11

 >Enie_contig_5390 Average coverage: 69.71

 >Enie_contig_5392 Average coverage: 86.92

 >Enie_contig_5394 Average coverage: 85.04

 >Enie_contig_5396 Average coverage: 92.28

 >Enie_contig_5398 Average coverage: 90.08

 >Enie_contig_5399 Average coverage: 84.25

 >Enie_contig_5402 Average coverage: 81.88

 >Enie_contig_5403 Average coverage: 229.77

 >Enie_contig_5404 Average coverage: 112.37

 >Enie_contig_5405 Average coverage: 84.83

 >Enie_contig_5407 Average coverage: 54.22

 >Enie_contig_5409 Average coverage: 82.44

 >Enie_contig_5411 Average coverage: 256.70

 >Enie_contig_5414 Average coverage: 63.72

 >Enie_contig_5415 Average coverage: 78.55

 >Enie_contig_5417 Average coverage: 67.43

 >Enie_contig_5418 Average coverage: 78.62

 >Enie_contig_5420 Average coverage: 100.18

 >Enie_contig_5421 Average coverage: 92.05

 >Enie_contig_5422 Average coverage: 86.17

 >Enie_contig_5424 Average coverage: 53.94

 >Enie_contig_5425 Average coverage: 95.66

 >Enie_contig_5426 Average coverage: 142.38

 >Enie_contig_5427 Average coverage: 166.24

 >Enie_contig_5429 Average coverage: 80.34

 >Enie_contig_5430 Average coverage: 5.130.06

 >Enie_contig_5433 Average coverage: 92.09

 >Enie_contig_5435 Average coverage: 80.16

 >Enie_contig_5436 Average coverage: 217.82

 >Enie_contig_5438 Average coverage: 81.98

 >Enie_contig_5439 Average coverage: 76.18

 >Enie_contig_5440 Average coverage: 5.317.62

 >Enie_contig_5441 Average coverage: 91.79

 >Enie_contig_5442 Average coverage: 67.45

 >Enie_contig_5443 Average coverage: 65.20

 >Enie_contig_5444 Average coverage: 92.72

 >Enie_contig_5445 Average coverage: 77.99

 >Enie_contig_5446 Average coverage: 66.70

 >Enie_contig_5447 Average coverage: 321.45

 >Enie_contig_5448 Average coverage: 277.49

 >Enie_contig_5449 Average coverage: 82.48

 >Enie_contig_5451 Average coverage: 180.78

 >Enie_contig_5452 Average coverage: 178.74

 >Enie_contig_5453 Average coverage: 80.04

 >Enie_contig_5454 Average coverage: 95.72

 >Enie_contig_5455 Average coverage: 85.97

 >Enie_contig_5459 Average coverage: 491.00

 >Enie_contig_5460 Average coverage: 80.80

 >Enie_contig_5461 Average coverage: 90.14

 >Enie_contig_5463 Average coverage: 2.320.89

 >Enie_contig_5464 Average coverage: 93.56

 >Enie_contig_5465 Average coverage: 88.38

 >Enie_contig_5466 Average coverage: 91.33

 >Enie_contig_5468 Average coverage: 66.86

 >Enie_contig_5471 Average coverage: 88.64

 >Enie_contig_5473 Average coverage: 85.68

 >Enie_contig_5474 Average coverage: 90.45

 >Enie_contig_5476 Average coverage: 433.79

 >Enie_contig_5477 Average coverage: 990.15

 >Enie_contig_5478 Average coverage: 88.85

 >Enie_contig_5479 Average coverage: 86.73

 >Enie_contig_5482 Average coverage: 2.356.28

 >Enie_contig_5483 Average coverage: 304.74

 >Enie_contig_5485 Average coverage: 474.18

 >Enie_contig_5486 Average coverage: 267.64

 >Enie_contig_5488 Average coverage: 175.68

 >Enie_contig_5490 Average coverage: 83.90

 >Enie_contig_5491 Average coverage: 4.069.80

 >Enie_contig_5492 Average coverage: 1.094.77

 >Enie_contig_5493 Average coverage: 2.094.14

 >Enie_contig_5494 Average coverage: 87.48

 >Enie_contig_5495 Average coverage: 393.99

 >Enie_contig_5497 Average coverage: 101.76

 >Enie_contig_5498 Average coverage: 69.66

 >Enie_contig_5499 Average coverage: 825.26

 >Enie_contig_5500 Average coverage: 68.42

 >Enie_contig_5501 Average coverage: 1.603.20

 >Enie_contig_5502 Average coverage: 56.72

 >Enie_contig_5503 Average coverage: 326.35

 >Enie_contig_5504 Average coverage: 2.119.79

 >Enie_contig_5505 Average coverage: 70.10

 >Enie_contig_5507 Average coverage: 200.44

 >Enie_contig_5508 Average coverage: 150.27

 >Enie_contig_5509 Average coverage: 80.47

 >Enie_contig_5510 Average coverage: 126.42

 >Enie_contig_5511 Average coverage: 141.18

 >Enie_contig_5512 Average coverage: 93.34

 >Enie_contig_5513 Average coverage: 50.84

 >Enie_contig_5514 Average coverage: 246.07

 >Enie_contig_5515 Average coverage: 79.84

 >Enie_contig_5516 Average coverage: 72.27

 >Enie_contig_5517 Average coverage: 88.24

 >Enie_contig_5518 Average coverage: 54.73

 >Enie_contig_5520 Average coverage: 89.77

 >Enie_contig_5522 Average coverage: 139.43

 >Enie_contig_5523 Average coverage: 189.53

 >Enie_contig_5524 Average coverage: 185.51

 >Enie_contig_5525 Average coverage: 135.11

 >Enie_contig_5527 Average coverage: 366.52

 >Enie_contig_5528 Average coverage: 77.49

 >Enie_contig_5529 Average coverage: 92.77

 >Enie_contig_5530 Average coverage: 101.98

 >Enie_contig_5532 Average coverage: 79.92

 >Enie_contig_5533 Average coverage: 88.41

 >Enie_contig_5534 Average coverage: 84.56

 >Enie_contig_5535 Average coverage: 70.53

 >Enie_contig_5536 Average coverage: 119.76

 >Enie_contig_5538 Average coverage: 93.33

 >Enie_contig_5539 Average coverage: 73.66

 >Enie_contig_5540 Average coverage: 2.576.42

 >Enie_contig_5542 Average coverage: 2.068.45

 >Enie_contig_5543 Average coverage: 80.61

 >Enie_contig_5544 Average coverage: 92.70

 >Enie_contig_5546 Average coverage: 106.28

 >Enie_contig_5547 Average coverage: 85.96

 >Enie_contig_5549 Average coverage: 81.28

 >Enie_contig_5550 Average coverage: 62.63

 >Enie_contig_5551 Average coverage: 77.96

 >Enie_contig_5554 Average coverage: 93.32

 >Enie_contig_5555 Average coverage: 79.01

 >Enie_contig_5557 Average coverage: 85.47

 >Enie_contig_5558 Average coverage: 98.35

 >Enie_contig_5559 Average coverage: 86.65

 >Enie_contig_5560 Average coverage: 79.42

 >Enie_contig_5562 Average coverage: 65.32

 >Enie_contig_5564 Average coverage: 91.71

 >Enie_contig_5565 Average coverage: 92.72

 >Enie_contig_5568 Average coverage: 75.94

 >Enie_contig_5569 Average coverage: 286.61

 >Enie_contig_5574 Average coverage: 94.37

 >Enie_contig_5576 Average coverage: 85.05

 >Enie_contig_5577 Average coverage: 73.82

 >Enie_contig_5578 Average coverage: 157.35

 >Enie_contig_5580 Average coverage: 482.58

 >Enie_contig_5582 Average coverage: 259.72

 >Enie_contig_5583 Average coverage: 114.90

 >Enie_contig_5584 Average coverage: 105.46

 >Enie_contig_5585 Average coverage: 156.48

 >Enie_contig_5586 Average coverage: 75.68

 >Enie_contig_5587 Average coverage: 78.28

 >Enie_contig_5588 Average coverage: 80.74

 >Enie_contig_5589 Average coverage: 75.96

 >Enie_contig_5592 Average coverage: 89.87

 >Enie_contig_5594 Average coverage: 89.05

 >Enie_contig_5595 Average coverage: 72.37

 >Enie_contig_5596 Average coverage: 58.81

 >Enie_contig_5597 Average coverage: 87.75

 >Enie_contig_5599 Average coverage: 162.43

 >Enie_contig_5600 Average coverage: 681.60

 >Enie_contig_5601 Average coverage: 93.26

 >Enie_contig_5603 Average coverage: 83.98

 >Enie_contig_5604 Average coverage: 207.93

 >Enie_contig_5606 Average coverage: 94.07

 >Enie_contig_5608 Average coverage: 740.22

 >Enie_contig_5609 Average coverage: 85.14

 >Enie_contig_5610 Average coverage: 306.09

 >Enie_contig_5612 Average coverage: 92.68

 >Enie_contig_5613 Average coverage: 119.04

 >Enie_contig_5615 Average coverage: 424.79

 >Enie_contig_5617 Average coverage: 77.31

 >Enie_contig_5618 Average coverage: 69.04

 >Enie_contig_5620 Average coverage: 92.40

 >Enie_contig_5621 Average coverage: 146.34

 >Enie_contig_5623 Average coverage: 115.27

 >Enie_contig_5626 Average coverage: 44.59

 >Enie_contig_5627 Average coverage: 126.35

 >Enie_contig_5628 Average coverage: 104.45

 >Enie_contig_5630 Average coverage: 778.35

 >Enie_contig_5631 Average coverage: 660.63

 >Enie_contig_5632 Average coverage: 91.07

 >Enie_contig_5634 Average coverage: 1.046.51

 >Enie_contig_5635 Average coverage: 64.51

 >Enie_contig_5636 Average coverage: 83.80

 >Enie_contig_5639 Average coverage: 91.75

 >Enie_contig_5640 Average coverage: 60.39

 >Enie_contig_5642 Average coverage: 82.83

 >Enie_contig_5644 Average coverage: 88.90

 >Enie_contig_5645 Average coverage: 136.36

 >Enie_contig_5646 Average coverage: 98.25

 >Enie_contig_5647 Average coverage: 218.26

 >Enie_contig_5648 Average coverage: 101.73

 >Enie_contig_5649 Average coverage: 86.56

 >Enie_contig_5651 Average coverage: 42.68

 >Enie_contig_5652 Average coverage: 92.93

 >Enie_contig_5653 Average coverage: 106.35

 >Enie_contig_5654 Average coverage: 93.60

 >Enie_contig_5655 Average coverage: 75.74

 >Enie_contig_5656 Average coverage: 75.00

 >Enie_contig_5661 Average coverage: 90.08

 >Enie_contig_5662 Average coverage: 126.61

 >Enie_contig_5663 Average coverage: 77.44

 >Enie_contig_5667 Average coverage: 92.42

 >Enie_contig_5668 Average coverage: 88.65

 >Enie_contig_5669 Average coverage: 165.20

 >Enie_contig_5670 Average coverage: 72.02

 >Enie_contig_5672 Average coverage: 93.91

 >Enie_contig_5673 Average coverage: 100.80

 >Enie_contig_5674 Average coverage: 92.95

 >Enie_contig_5675 Average coverage: 85.82

 >Enie_contig_5677 Average coverage: 90.06

 >Enie_contig_5678 Average coverage: 74.89

 >Enie_contig_5680 Average coverage: 92.35

 >Enie_contig_5681 Average coverage: 79.62

 >Enie_contig_5682 Average coverage: 1.747.34

 >Enie_contig_5683 Average coverage: 86.17

 >Enie_contig_5685 Average coverage: 82.23

 >Enie_contig_5686 Average coverage: 78.98

 >Enie_contig_5689 Average coverage: 87.52

 >Enie_contig_5691 Average coverage: 75.54

 >Enie_contig_5692 Average coverage: 87.71

 >Enie_contig_5694 Average coverage: 82.70

 >Enie_contig_5695 Average coverage: 1.893.09

 >Enie_contig_5696 Average coverage: 899.13

 >Enie_contig_5698 Average coverage: 78.14

 >Enie_contig_5701 Average coverage: 81.06

 >Enie_contig_5702 Average coverage: 75.52

 >Enie_contig_5703 Average coverage: 95.22

 >Enie_contig_5705 Average coverage: 483.23

 >Enie_contig_5706 Average coverage: 79.96

 >Enie_contig_5707 Average coverage: 84.69

 >Enie_contig_5710 Average coverage: 81.71

 >Enie_contig_5711 Average coverage: 121.09

 >Enie_contig_5712 Average coverage: 82.11

 >Enie_contig_5713 Average coverage: 85.71

 >Enie_contig_5714 Average coverage: 74.16

 >Enie_contig_5715 Average coverage: 86.08

 >Enie_contig_5716 Average coverage: 48.37

 >Enie_contig_5718 Average coverage: 66.83

 >Enie_contig_5719 Average coverage: 86.95

 >Enie_contig_5721 Average coverage: 783.01

 >Enie_contig_5722 Average coverage: 361.30

 >Enie_contig_5723 Average coverage: 308.29

 >Enie_contig_5724 Average coverage: 97.84

 >Enie_contig_5725 Average coverage: 87.22

 >Enie_contig_5726 Average coverage: 78.84

 >Enie_contig_5727 Average coverage: 87.02

 >Enie_contig_5730 Average coverage: 81.70

 >Enie_contig_5731 Average coverage: 74.36

 >Enie_contig_5732 Average coverage: 168.11

 >Enie_contig_5733 Average coverage: 92.02

 >Enie_contig_5734 Average coverage: 157.26

 >Enie_contig_5735 Average coverage: 146.49

 >Enie_contig_5736 Average coverage: 302.27

 >Enie_contig_5738 Average coverage: 80.82

 >Enie_contig_5740 Average coverage: 1.145.38

 >Enie_contig_5741 Average coverage: 78.58

 >Enie_contig_5743 Average coverage: 63.342.34

 >Enie_contig_5745 Average coverage: 90.17

 >Enie_contig_5747 Average coverage: 89.55

 >Enie_contig_5748 Average coverage: 97.32

 >Enie_contig_5749 Average coverage: 86.35

 >Enie_contig_5751 Average coverage: 146.33

 >Enie_contig_5752 Average coverage: 43.17

 >Enie_contig_5753 Average coverage: 106.40

 >Enie_contig_5758 Average coverage: 83.95

 >Enie_contig_5762 Average coverage: 81.60

 >Enie_contig_5763 Average coverage: 155.10

 >Enie_contig_5764 Average coverage: 61.69

 >Enie_contig_5765 Average coverage: 96.12

 >Enie_contig_5767 Average coverage: 78.62

 >Enie_contig_5769 Average coverage: 97.46

 >Enie_contig_5771 Average coverage: 76.55

 >Enie_contig_5773 Average coverage: 69.58

 >Enie_contig_5774 Average coverage: 71.00

 >Enie_contig_5776 Average coverage: 88.00

 >Enie_contig_5777 Average coverage: 1.148.97

 >Enie_contig_5778 Average coverage: 1.175.79

 >Enie_contig_5779 Average coverage: 3.877.95

 >Enie_contig_5780 Average coverage: 86.02

 >Enie_contig_5781 Average coverage: 80.96

 >Enie_contig_5783 Average coverage: 92.70

 >Enie_contig_5786 Average coverage: 89.69

 >Enie_contig_5788 Average coverage: 90.93

 >Enie_contig_5792 Average coverage: 71.36

 >Enie_contig_5793 Average coverage: 91.16

 >Enie_contig_5794 Average coverage: 182.56

 >Enie_contig_5796 Average coverage: 89.31

 >Enie_contig_5797 Average coverage: 73.53

 >Enie_contig_5798 Average coverage: 62.90

 >Enie_contig_5799 Average coverage: 227.62

 >Enie_contig_5801 Average coverage: 82.10

 >Enie_contig_5802 Average coverage: 93.48

 >Enie_contig_5803 Average coverage: 90.31

 >Enie_contig_5804 Average coverage: 94.15

 >Enie_contig_5806 Average coverage: 94.08

 >Enie_contig_5807 Average coverage: 77.47

 >Enie_contig_5808 Average coverage: 112.70

 >Enie_contig_5810 Average coverage: 76.88

 >Enie_contig_5812 Average coverage: 42.02

 >Enie_contig_5813 Average coverage: 88.00

 >Enie_contig_5814 Average coverage: 75.22

 >Enie_contig_5815 Average coverage: 271.73

 >Enie_contig_5816 Average coverage: 160.16

 >Enie_contig_5817 Average coverage: 88.50

 >Enie_contig_5820 Average coverage: 722.00

 >Enie_contig_5821 Average coverage: 84.60

 >Enie_contig_5822 Average coverage: 93.42

 >Enie_contig_5823 Average coverage: 68.47

 >Enie_contig_5824 Average coverage: 94.33

 >Enie_contig_5827 Average coverage: 73.96

 >Enie_contig_5828 Average coverage: 93.52

 >Enie_contig_5829 Average coverage: 45.08

 >Enie_contig_5831 Average coverage: 67.78

 >Enie_contig_5832 Average coverage: 80.54

 >Enie_contig_5834 Average coverage: 82.61

 >Enie_contig_5835 Average coverage: 63.35

 >Enie_contig_5836 Average coverage: 76.20

 >Enie_contig_5837 Average coverage: 92.75

 >Enie_contig_5838 Average coverage: 209.83

 >Enie_contig_5839 Average coverage: 99.29

 >Enie_contig_5840 Average coverage: 85.46

 >Enie_contig_5841 Average coverage: 67.58

 >Enie_contig_5842 Average coverage: 55.63

 >Enie_contig_5847 Average coverage: 78.58

 >Enie_contig_5848 Average coverage: 428.62

 >Enie_contig_5849 Average coverage: 89.85

 >Enie_contig_5850 Average coverage: 78.93

 >Enie_contig_5851 Average coverage: 152.79

 >Enie_contig_5856 Average coverage: 81.10

 >Enie_contig_5858 Average coverage: 90.54

 >Enie_contig_5860 Average coverage: 2.293.22

 >Enie_contig_5861 Average coverage: 992.42

 >Enie_contig_5864 Average coverage: 318.14

 >Enie_contig_5865 Average coverage: 75.58

 >Enie_contig_5866 Average coverage: 60.06

 >Enie_contig_5867 Average coverage: 219.64

 >Enie_contig_5868 Average coverage: 69.69

 >Enie_contig_5872 Average coverage: 40.08

 >Enie_contig_5873 Average coverage: 69.96

 >Enie_contig_5874 Average coverage: 100.58

 >Enie_contig_5877 Average coverage: 85.47

 >Enie_contig_5878 Average coverage: 90.66

 >Enie_contig_5879 Average coverage: 167.51

 >Enie_contig_5880 Average coverage: 86.80

 >Enie_contig_5881 Average coverage: 158.30

 >Enie_contig_5885 Average coverage: 90.65

 >Enie_contig_5886 Average coverage: 96.08

 >Enie_contig_5887 Average coverage: 212.81

 >Enie_contig_5888 Average coverage: 347.86

 >Enie_contig_5890 Average coverage: 90.12

 >Enie_contig_5892 Average coverage: 159.70

 >Enie_contig_5893 Average coverage: 243.46

 >Enie_contig_5894 Average coverage: 240.30

 >Enie_contig_5895 Average coverage: 65.07

 >Enie_contig_5896 Average coverage: 147.10

 >Enie_contig_5898 Average coverage: 209.78

 >Enie_contig_5899 Average coverage: 84.72

 >Enie_contig_5901 Average coverage: 81.33

 >Enie_contig_5902 Average coverage: 91.59

 >Enie_contig_5905 Average coverage: 2.349.26

 >Enie_contig_5906 Average coverage: 82.83

 >Enie_contig_5907 Average coverage: 78.82

 >Enie_contig_5908 Average coverage: 69.81

 >Enie_contig_5910 Average coverage: 82.40

 >Enie_contig_5911 Average coverage: 192.83

 >Enie_contig_5912 Average coverage: 145.49

 >Enie_contig_5913 Average coverage: 119.41

 >Enie_contig_5914 Average coverage: 76.79

 >Enie_contig_5915 Average coverage: 77.48

 >Enie_contig_5916 Average coverage: 85.74

 >Enie_contig_5917 Average coverage: 90.05

 >Enie_contig_5918 Average coverage: 85.34

 >Enie_contig_5919 Average coverage: 82.65

 >Enie_contig_5920 Average coverage: 7.828.08

 >Enie_contig_5921 Average coverage: 2.112.54

 >Enie_contig_5922 Average coverage: 97.59

 >Enie_contig_5923 Average coverage: 74.05

 >Enie_contig_5924 Average coverage: 82.22

 >Enie_contig_5925 Average coverage: 93.37

 >Enie_contig_5926 Average coverage: 74.32

 >Enie_contig_5927 Average coverage: 6.100.61

 >Enie_contig_5928 Average coverage: 336.62

 >Enie_contig_5929 Average coverage: 82.76

 >Enie_contig_5931 Average coverage: 392.68

 >Enie_contig_5933 Average coverage: 58.73

 >Enie_contig_5934 Average coverage: 41.31

 >Enie_contig_5935 Average coverage: 141.12

 >Enie_contig_5937 Average coverage: 61.91

 >Enie_contig_5939 Average coverage: 87.46

 >Enie_contig_5940 Average coverage: 45.09

 >Enie_contig_5941 Average coverage: 66.50

 >Enie_contig_5942 Average coverage: 163.15

 >Enie_contig_5944 Average coverage: 58.34

 >Enie_contig_5945 Average coverage: 88.63

 >Enie_contig_5947 Average coverage: 394.40

 >Enie_contig_5948 Average coverage: 84.55

 >Enie_contig_5949 Average coverage: 80.97

 >Enie_contig_5951 Average coverage: 69.01

 >Enie_contig_5953 Average coverage: 87.92

 >Enie_contig_5954 Average coverage: 663.98

 >Enie_contig_5955 Average coverage: 78.04

 >Enie_contig_5957 Average coverage: 390.31

 >Enie_contig_5959 Average coverage: 71.84

 >Enie_contig_5960 Average coverage: 86.75

 >Enie_contig_5963 Average coverage: 90.51

 >Enie_contig_5964 Average coverage: 49.86

 >Enie_contig_5966 Average coverage: 75.22

 >Enie_contig_5967 Average coverage: 82.38

 >Enie_contig_5968 Average coverage: 76.99

 >Enie_contig_5969 Average coverage: 84.03

 >Enie_contig_5970 Average coverage: 114.31

 >Enie_contig_5971 Average coverage: 107.72

 >Enie_contig_5972 Average coverage: 48.91

 >Enie_contig_5973 Average coverage: 42.17

 >Enie_contig_5977 Average coverage: 93.61

 >Enie_contig_5978 Average coverage: 87.50

 >Enie_contig_5979 Average coverage: 316.56

 >Enie_contig_5980 Average coverage: 514.91

 >Enie_contig_5981 Average coverage: 522.81

 >Enie_contig_5982 Average coverage: 60.41

 >Enie_contig_5983 Average coverage: 58.77

 >Enie_contig_5984 Average coverage: 124.92

 >Enie_contig_5985 Average coverage: 91.01

 >Enie_contig_5988 Average coverage: 134.57

 >Enie_contig_5991 Average coverage: 119.45

 >Enie_contig_5992 Average coverage: 90.73

 >Enie_contig_5994 Average coverage: 74.92

 >Enie_contig_5996 Average coverage: 231.04

 >Enie_contig_5997 Average coverage: 90.67

 >Enie_contig_5999 Average coverage: 98.03

 >Enie_contig_6001 Average coverage: 80.63

 >Enie_contig_6003 Average coverage: 90.25

 >Enie_contig_6005 Average coverage: 73.75

 >Enie_contig_6006 Average coverage: 79.20

 >Enie_contig_6007 Average coverage: 858.30

 >Enie_contig_6008 Average coverage: 69.44

 >Enie_contig_6012 Average coverage: 93.27

 >Enie_contig_6013 Average coverage: 86.65

 >Enie_contig_6014 Average coverage: 62.00

 >Enie_contig_6015 Average coverage: 93.81

 >Enie_contig_6016 Average coverage: 93.45

 >Enie_contig_6018 Average coverage: 123.69

 >Enie_contig_6019 Average coverage: 66.48

 >Enie_contig_6021 Average coverage: 78.56

 >Enie_contig_6022 Average coverage: 63.07

 >Enie_contig_6023 Average coverage: 91.50

 >Enie_contig_6026 Average coverage: 80.98

 >Enie_contig_6027 Average coverage: 92.59

 >Enie_contig_6028 Average coverage: 102.79

 >Enie_contig_6029 Average coverage: 92.02

 >Enie_contig_6031 Average coverage: 85.85

 >Enie_contig_6033 Average coverage: 91.32

 >Enie_contig_6035 Average coverage: 67.25

 >Enie_contig_6036 Average coverage: 76.97

 >Enie_contig_6037 Average coverage: 150.91

 >Enie_contig_6038 Average coverage: 61.35

 >Enie_contig_6039 Average coverage: 89.51

 >Enie_contig_6040 Average coverage: 98.48

 >Enie_contig_6041 Average coverage: 90.34

 >Enie_contig_6042 Average coverage: 83.25

 >Enie_contig_6043 Average coverage: 66.77

 >Enie_contig_6044 Average coverage: 96.24

 >Enie_contig_6046 Average coverage: 57.52

 >Enie_contig_6048 Average coverage: 80.84

 >Enie_contig_6050 Average coverage: 91.03

 >Enie_contig_6051 Average coverage: 87.63

 >Enie_contig_6053 Average coverage: 89.42

 >Enie_contig_6054 Average coverage: 82.67

 >Enie_contig_6055 Average coverage: 76.90

 >Enie_contig_6056 Average coverage: 90.92

 >Enie_contig_6061 Average coverage: 82.93

 >Enie_contig_6063 Average coverage: 181.02

 >Enie_contig_6064 Average coverage: 92.11

 >Enie_contig_6066 Average coverage: 73.35

 >Enie_contig_6070 Average coverage: 41.90

 >Enie_contig_6071 Average coverage: 93.75

 >Enie_contig_6073 Average coverage: 70.30

 >Enie_contig_6074 Average coverage: 1.039.83

 >Enie_contig_6075 Average coverage: 382.43

 >Enie_contig_6076 Average coverage: 67.15

 >Enie_contig_6079 Average coverage: 89.94

 >Enie_contig_6081 Average coverage: 89.92

 >Enie_contig_6082 Average coverage: 92.05

 >Enie_contig_6084 Average coverage: 93.96

 >Enie_contig_6085 Average coverage: 86.70

 >Enie_contig_6086 Average coverage: 90.51

 >Enie_contig_6087 Average coverage: 81.73

 >Enie_contig_6088 Average coverage: 497.68

 >Enie_contig_6089 Average coverage: 73.94

 >Enie_contig_6090 Average coverage: 575.60

 >Enie_contig_6091 Average coverage: 62.89

 >Enie_contig_6092 Average coverage: 84.68

 >Enie_contig_6093 Average coverage: 168.69

 >Enie_contig_6094 Average coverage: 106.41

 >Enie_contig_6096 Average coverage: 100.18

 >Enie_contig_6098 Average coverage: 81.71

 >Enie_contig_6101 Average coverage: 86.99

 >Enie_contig_6103 Average coverage: 71.46

 >Enie_contig_6104 Average coverage: 93.20

 >Enie_contig_6105 Average coverage: 79.59

 >Enie_contig_6106 Average coverage: 76.90

 >Enie_contig_6108 Average coverage: 63.20

 >Enie_contig_6109 Average coverage: 91.86

 >Enie_contig_6110 Average coverage: 80.26

 >Enie_contig_6111 Average coverage: 856.76

 >Enie_contig_6113 Average coverage: 88.10

 >Enie_contig_6115 Average coverage: 77.72

 >Enie_contig_6116 Average coverage: 91.52

 >Enie_contig_6118 Average coverage: 8.171.31

 >Enie_contig_6119 Average coverage: 121.07

 >Enie_contig_6122 Average coverage: 79.63

 >Enie_contig_6123 Average coverage: 108.79

 >Enie_contig_6124 Average coverage: 80.67

 >Enie_contig_6125 Average coverage: 80.38

 >Enie_contig_6126 Average coverage: 87.56

 >Enie_contig_6127 Average coverage: 122.40

 >Enie_contig_6130 Average coverage: 74.43

 >Enie_contig_6131 Average coverage: 71.48

 >Enie_contig_6132 Average coverage: 70.95

 >Enie_contig_6133 Average coverage: 330.08

 >Enie_contig_6136 Average coverage: 84.14

 >Enie_contig_6137 Average coverage: 86.44

 >Enie_contig_6138 Average coverage: 88.99

 >Enie_contig_6141 Average coverage: 81.56

 >Enie_contig_6143 Average coverage: 80.76

 >Enie_contig_6144 Average coverage: 90.17

 >Enie_contig_6147 Average coverage: 200.72

 >Enie_contig_6148 Average coverage: 433.63

 >Enie_contig_6150 Average coverage: 80.45

 >Enie_contig_6152 Average coverage: 93.50

 >Enie_contig_6153 Average coverage: 40.96

 >Enie_contig_6154 Average coverage: 54.72

 >Enie_contig_6155 Average coverage: 93.11

 >Enie_contig_6157 Average coverage: 74.95

 >Enie_contig_6159 Average coverage: 75.76

 >Enie_contig_6160 Average coverage: 123.66

 >Enie_contig_6161 Average coverage: 85.74

 >Enie_contig_6163 Average coverage: 91.41

 >Enie_contig_6164 Average coverage: 86.35

 >Enie_contig_6165 Average coverage: 3.687.05

 >Enie_contig_6166 Average coverage: 2.148.38

 >Enie_contig_6167 Average coverage: 90.06

 >Enie_contig_6168 Average coverage: 73.36

 >Enie_contig_6169 Average coverage: 70.55

 >Enie_contig_6171 Average coverage: 82.76

 >Enie_contig_6172 Average coverage: 79.20

 >Enie_contig_6173 Average coverage: 59.52

 >Enie_contig_6176 Average coverage: 79.88

 >Enie_contig_6177 Average coverage: 81.41

 >Enie_contig_6179 Average coverage: 96.86

 >Enie_contig_6181 Average coverage: 81.19

 >Enie_contig_6183 Average coverage: 90.95

 >Enie_contig_6184 Average coverage: 121.84

 >Enie_contig_6185 Average coverage: 94.31

 >Enie_contig_6188 Average coverage: 84.93

 >Enie_contig_6190 Average coverage: 72.45

 >Enie_contig_6192 Average coverage: 82.67

 >Enie_contig_6193 Average coverage: 78.35

 >Enie_contig_6197 Average coverage: 79.57

 >Enie_contig_6198 Average coverage: 393.66

 >Enie_contig_6199 Average coverage: 89.10

 >Enie_contig_6200 Average coverage: 263.83

 >Enie_contig_6203 Average coverage: 84.11

 >Enie_contig_6205 Average coverage: 76.38

 >Enie_contig_6206 Average coverage: 85.19

 >Enie_contig_6208 Average coverage: 280.20

 >Enie_contig_6209 Average coverage: 62.56

 >Enie_contig_6211 Average coverage: 98.27

 >Enie_contig_6212 Average coverage: 235.80

 >Enie_contig_6213 Average coverage: 389.96

 >Enie_contig_6214 Average coverage: 85.09

 >Enie_contig_6216 Average coverage: 89.59

 >Enie_contig_6218 Average coverage: 83.44

 >Enie_contig_6220 Average coverage: 98.60

 >Enie_contig_6223 Average coverage: 83.60

 >Enie_contig_6225 Average coverage: 78.99

 >Enie_contig_6227 Average coverage: 1.300.55

 >Enie_contig_6228 Average coverage: 119.15

 >Enie_contig_6229 Average coverage: 72.09

 >Enie_contig_6230 Average coverage: 189.43

 >Enie_contig_6231 Average coverage: 81.97

 >Enie_contig_6237 Average coverage: 157.06

 >Enie_contig_6238 Average coverage: 55.34

 >Enie_contig_6239 Average coverage: 329.39

 >Enie_contig_6241 Average coverage: 94.02

 >Enie_contig_6244 Average coverage: 70.97

 >Enie_contig_6245 Average coverage: 86.21

 >Enie_contig_6247 Average coverage: 85.98

 >Enie_contig_6249 Average coverage: 84.85

 >Enie_contig_6250 Average coverage: 1.066.35

 >Enie_contig_6251 Average coverage: 1.124.69

 >Enie_contig_6252 Average coverage: 678.19

 >Enie_contig_6253 Average coverage: 363.00

 >Enie_contig_6254 Average coverage: 112.34

 >Enie_contig_6255 Average coverage: 67.78

 >Enie_contig_6259 Average coverage: 89.22

 >Enie_contig_6260 Average coverage: 90.26

 >Enie_contig_6263 Average coverage: 77.27

 >Enie_contig_6264 Average coverage: 73.50

 >Enie_contig_6267 Average coverage: 6.155.31

 >Enie_contig_6268 Average coverage: 1.866.66

 >Enie_contig_6269 Average coverage: 216.93

 >Enie_contig_6270 Average coverage: 252.05

 >Enie_contig_6271 Average coverage: 199.86

 >Enie_contig_6272 Average coverage: 205.56

 >Enie_contig_6273 Average coverage: 106.85

 >Enie_contig_6274 Average coverage: 83.35

 >Enie_contig_6279 Average coverage: 54.66

 >Enie_contig_6280 Average coverage: 79.30

 >Enie_contig_6281 Average coverage: 138.27

 >Enie_contig_6282 Average coverage: 92.15

 >Enie_contig_6285 Average coverage: 71.93

 >Enie_contig_6286 Average coverage: 87.45

 >Enie_contig_6287 Average coverage: 46.17

 >Enie_contig_6288 Average coverage: 71.32

 >Enie_contig_6289 Average coverage: 84.39

 >Enie_contig_6290 Average coverage: 73.04

 >Enie_contig_6291 Average coverage: 90.94

 >Enie_contig_6292 Average coverage: 2.842.59

 >Enie_contig_6293 Average coverage: 72.49

 >Enie_contig_6295 Average coverage: 79.67

 >Enie_contig_6297 Average coverage: 89.94

 >Enie_contig_6298 Average coverage: 76.40

 >Enie_contig_6299 Average coverage: 134.31

 >Enie_contig_6300 Average coverage: 94.94

 >Enie_contig_6302 Average coverage: 1.009.10

 >Enie_contig_6304 Average coverage: 96.02

 >Enie_contig_6305 Average coverage: 151.38

 >Enie_contig_6307 Average coverage: 78.79

 >Enie_contig_6308 Average coverage: 583.61

 >Enie_contig_6309 Average coverage: 84.08

 >Enie_contig_6310 Average coverage: 70.07

 >Enie_contig_6311 Average coverage: 88.28

 >Enie_contig_6312 Average coverage: 82.61

 >Enie_contig_6314 Average coverage: 69.10

 >Enie_contig_6315 Average coverage: 75.44

 >Enie_contig_6318 Average coverage: 79.84

 >Enie_contig_6320 Average coverage: 121.66

 >Enie_contig_6321 Average coverage: 67.98

 >Enie_contig_6323 Average coverage: 310.54

 >Enie_contig_6325 Average coverage: 89.06

 >Enie_contig_6327 Average coverage: 72.93

 >Enie_contig_6329 Average coverage: 1.713.23

 >Enie_contig_6334 Average coverage: 80.50

 >Enie_contig_6335 Average coverage: 699.41

 >Enie_contig_6337 Average coverage: 234.66

 >Enie_contig_6339 Average coverage: 84.93

 >Enie_contig_6340 Average coverage: 76.80

 >Enie_contig_6342 Average coverage: 588.18

 >Enie_contig_6343 Average coverage: 86.29

 >Enie_contig_6345 Average coverage: 1.713.06

 >Enie_contig_6346 Average coverage: 102.77

 >Enie_contig_6348 Average coverage: 92.89

 >Enie_contig_6349 Average coverage: 85.27

 >Enie_contig_6350 Average coverage: 159.86

 >Enie_contig_6351 Average coverage: 912.20

 >Enie_contig_6352 Average coverage: 89.09

 >Enie_contig_6353 Average coverage: 81.06

 >Enie_contig_6355 Average coverage: 629.08

 >Enie_contig_6356 Average coverage: 96.78

 >Enie_contig_6357 Average coverage: 88.80

 >Enie_contig_6358 Average coverage: 66.34

 >Enie_contig_6360 Average coverage: 93.18

 >Enie_contig_6361 Average coverage: 127.13

 >Enie_contig_6364 Average coverage: 73.44

 >Enie_contig_6366 Average coverage: 92.35

 >Enie_contig_6367 Average coverage: 89.74

 >Enie_contig_6368 Average coverage: 131.67

 >Enie_contig_6369 Average coverage: 44.58

 >Enie_contig_6370 Average coverage: 74.47

 >Enie_contig_6371 Average coverage: 368.31

 >Enie_contig_6372 Average coverage: 87.71

 >Enie_contig_6376 Average coverage: 165.10

 >Enie_contig_6378 Average coverage: 114.40

 >Enie_contig_6379 Average coverage: 81.33

 >Enie_contig_6381 Average coverage: 94.98

 >Enie_contig_6383 Average coverage: 136.65

 >Enie_contig_6384 Average coverage: 317.17

 >Enie_contig_6385 Average coverage: 70.00

 >Enie_contig_6387 Average coverage: 74.82

 >Enie_contig_6388 Average coverage: 74.27

 >Enie_contig_6390 Average coverage: 1.003.68

 >Enie_contig_6393 Average coverage: 72.15

 >Enie_contig_6394 Average coverage: 62.72

 >Enie_contig_6395 Average coverage: 79.99

 >Enie_contig_6397 Average coverage: 922.67

 >Enie_contig_6398 Average coverage: 565.44

 >Enie_contig_6399 Average coverage: 91.53

 >Enie_contig_6401 Average coverage: 55.80

 >Enie_contig_6403 Average coverage: 838.47

 >Enie_contig_6404 Average coverage: 91.95

 >Enie_contig_6406 Average coverage: 557.53

 >Enie_contig_6407 Average coverage: 156.18

 >Enie_contig_6408 Average coverage: 72.59

 >Enie_contig_6410 Average coverage: 86.62

 >Enie_contig_6412 Average coverage: 73.04

 >Enie_contig_6415 Average coverage: 980.42

 >Enie_contig_6416 Average coverage: 13.689.68

 >Enie_contig_6417 Average coverage: 78.48

 >Enie_contig_6419 Average coverage: 84.11

 >Enie_contig_6420 Average coverage: 85.17

 >Enie_contig_6423 Average coverage: 2.722.29

 >Enie_contig_6426 Average coverage: 95.51

 >Enie_contig_6427 Average coverage: 200.52

 >Enie_contig_6429 Average coverage: 76.30

 >Enie_contig_6430 Average coverage: 74.45

 >Enie_contig_6432 Average coverage: 84.92

 >Enie_contig_6433 Average coverage: 86.53

 >Enie_contig_6434 Average coverage: 52.23

 >Enie_contig_6436 Average coverage: 78.93

 >Enie_contig_6438 Average coverage: 97.19

 >Enie_contig_6439 Average coverage: 51.45

 >Enie_contig_6440 Average coverage: 131.36

 >Enie_contig_6441 Average coverage: 52.78

 >Enie_contig_6442 Average coverage: 75.47

 >Enie_contig_6443 Average coverage: 165.07

 >Enie_contig_6444 Average coverage: 79.85

 >Enie_contig_6447 Average coverage: 81.49

 >Enie_contig_6449 Average coverage: 77.52

 >Enie_contig_6451 Average coverage: 80.92

 >Enie_contig_6453 Average coverage: 1.481.95

 >Enie_contig_6454 Average coverage: 204.45

 >Enie_contig_6456 Average coverage: 92.53

 >Enie_contig_6458 Average coverage: 92.72

 >Enie_contig_6461 Average coverage: 88.59

 >Enie_contig_6462 Average coverage: 95.95

 >Enie_contig_6464 Average coverage: 78.93

 >Enie_contig_6466 Average coverage: 218.25

 >Enie_contig_6467 Average coverage: 357.09

 >Enie_contig_6468 Average coverage: 169.40

 >Enie_contig_6469 Average coverage: 178.41

 >Enie_contig_6471 Average coverage: 270.77

 >Enie_contig_6472 Average coverage: 66.95

 >Enie_contig_6473 Average coverage: 368.90

 >Enie_contig_6475 Average coverage: 93.28

 >Enie_contig_6477 Average coverage: 88.49

 >Enie_contig_6478 Average coverage: 106.64

 >Enie_contig_6479 Average coverage: 91.47

 >Enie_contig_6481 Average coverage: 77.67

 >Enie_contig_6483 Average coverage: 86.91

 >Enie_contig_6485 Average coverage: 85.95

 >Enie_contig_6486 Average coverage: 180.96

 >Enie_contig_6487 Average coverage: 89.78

 >Enie_contig_6488 Average coverage: 76.08

 >Enie_contig_6490 Average coverage: 78.21

 >Enie_contig_6491 Average coverage: 91.59

 >Enie_contig_6492 Average coverage: 78.06

 >Enie_contig_6493 Average coverage: 763.69

 >Enie_contig_6494 Average coverage: 72.81

 >Enie_contig_6495 Average coverage: 78.88

 >Enie_contig_6497 Average coverage: 83.33

 >Enie_contig_6499 Average coverage: 101.40

 >Enie_contig_6502 Average coverage: 160.78

 >Enie_contig_6503 Average coverage: 81.59

 >Enie_contig_6505 Average coverage: 72.61

 >Enie_contig_6506 Average coverage: 77.77

 >Enie_contig_6508 Average coverage: 214.84

 >Enie_contig_6509 Average coverage: 245.38

 >Enie_contig_6510 Average coverage: 1.145.68

 >Enie_contig_6511 Average coverage: 368.04

 >Enie_contig_6513 Average coverage: 78.72

 >Enie_contig_6514 Average coverage: 510.90

 >Enie_contig_6517 Average coverage: 40.61

 >Enie_contig_6518 Average coverage: 84.82

 >Enie_contig_6519 Average coverage: 223.19

 >Enie_contig_6520 Average coverage: 69.73

 >Enie_contig_6521 Average coverage: 90.35

 >Enie_contig_6522 Average coverage: 85.47

 >Enie_contig_6523 Average coverage: 86.45

 >Enie_contig_6527 Average coverage: 78.40

 >Enie_contig_6528 Average coverage: 5.286.30

 >Enie_contig_6530 Average coverage: 89.34

 >Enie_contig_6531 Average coverage: 52.09

 >Enie_contig_6533 Average coverage: 154.91

 >Enie_contig_6535 Average coverage: 137.12

 >Enie_contig_6536 Average coverage: 426.94

 >Enie_contig_6547 Average coverage: 88.88

 >Enie_contig_6548 Average coverage: 211.48

 >Enie_contig_6549 Average coverage: 118.55

 >Enie_contig_6550 Average coverage: 101.50

 >Enie_contig_6551 Average coverage: 1.025.36

 >Enie_contig_6552 Average coverage: 72.11

 >Enie_contig_6555 Average coverage: 67.01

 >Enie_contig_6556 Average coverage: 104.75

 >Enie_contig_6558 Average coverage: 65.48

 >Enie_contig_6561 Average coverage: 63.17

 >Enie_contig_6563 Average coverage: 418.44

 >Enie_contig_6564 Average coverage: 196.26

 >Enie_contig_6565 Average coverage: 311.78

 >Enie_contig_6566 Average coverage: 855.87

 >Enie_contig_6567 Average coverage: 122.27

 >Enie_contig_6570 Average coverage: 1.350.68

 >Enie_contig_6571 Average coverage: 1.097.69

 >Enie_contig_6572 Average coverage: 86.16

 >Enie_contig_6573 Average coverage: 432.78

 >Enie_contig_6574 Average coverage: 113.32

 >Enie_contig_6576 Average coverage: 75.02

 >Enie_contig_6578 Average coverage: 83.98

 >Enie_contig_6579 Average coverage: 262.92

 >Enie_contig_6580 Average coverage: 187.22

 >Enie_contig_6581 Average coverage: 1.049.20

 >Enie_contig_6582 Average coverage: 209.66

 >Enie_contig_6583 Average coverage: 146.55

 >Enie_contig_6585 Average coverage: 95.06

 >Enie_contig_6586 Average coverage: 255.95

 >Enie_contig_6587 Average coverage: 87.36

 >Enie_contig_6588 Average coverage: 669.66

 >Enie_contig_6589 Average coverage: 325.33

 >Enie_contig_6590 Average coverage: 87.53

 >Enie_contig_6591 Average coverage: 181.13

 >Enie_contig_6592 Average coverage: 87.56

 >Enie_contig_6593 Average coverage: 76.34

 >Enie_contig_6594 Average coverage: 105.50

 >Enie_contig_6595 Average coverage: 93.82

 >Enie_contig_6596 Average coverage: 78.22

 >Enie_contig_6600 Average coverage: 103.80

 >Enie_contig_6601 Average coverage: 87.80

 >Enie_contig_6602 Average coverage: 77.47

 >Enie_contig_6603 Average coverage: 176.72

 >Enie_contig_6604 Average coverage: 268.70

 >Enie_contig_6605 Average coverage: 299.67

 >Enie_contig_6606 Average coverage: 84.16

 >Enie_contig_6607 Average coverage: 82.60

 >Enie_contig_6608 Average coverage: 157.18

 >Enie_contig_6609 Average coverage: 220.39

 >Enie_contig_6610 Average coverage: 81.77

 >Enie_contig_6612 Average coverage: 90.25

 >Enie_contig_6613 Average coverage: 79.75

 >Enie_contig_6614 Average coverage: 90.16

 >Enie_contig_6615 Average coverage: 82.03

 >Enie_contig_6616 Average coverage: 73.39

 >Enie_contig_6617 Average coverage: 66.96

 >Enie_contig_6618 Average coverage: 99.09

 >Enie_contig_6619 Average coverage: 72.14

 >Enie_contig_6620 Average coverage: 74.91

 >Enie_contig_6622 Average coverage: 57.638.53

 >Enie_contig_6623 Average coverage: 107.61

 >Enie_contig_6624 Average coverage: 88.33

 >Enie_contig_6625 Average coverage: 91.81

 >Enie_contig_6626 Average coverage: 78.04

 >Enie_contig_6627 Average coverage: 102.53

 >Enie_contig_6628 Average coverage: 72.11

 >Enie_contig_6629 Average coverage: 84.42

 >Enie_contig_6630 Average coverage: 119.20

 >Enie_contig_6631 Average coverage: 53.64

 >Enie_contig_6633 Average coverage: 91.39

 >Enie_contig_6634 Average coverage: 80.41

 >Enie_contig_6635 Average coverage: 83.47

 >Enie_contig_6636 Average coverage: 71.38

 >Enie_contig_6637 Average coverage: 1.319.74

 >Enie_contig_6640 Average coverage: 90.58

 >Enie_contig_6642 Average coverage: 81.40

 >Enie_contig_6643 Average coverage: 556.86

 >Enie_contig_6644 Average coverage: 385.69

 >Enie_contig_6645 Average coverage: 87.02

 >Enie_contig_6646 Average coverage: 73.47

 >Enie_contig_6648 Average coverage: 75.00

 >Enie_contig_6650 Average coverage: 83.32

 >Enie_contig_6651 Average coverage: 301.91

 >Enie_contig_6652 Average coverage: 1.003.03

 >Enie_contig_6653 Average coverage: 613.23

 >Enie_contig_6654 Average coverage: 684.65

 >Enie_contig_6658 Average coverage: 81.82

 >Enie_contig_6659 Average coverage: 148.38

 >Enie_contig_6660 Average coverage: 110.43

 >Enie_contig_6661 Average coverage: 110.02

 >Enie_contig_6665 Average coverage: 156.79

 >Enie_contig_6666 Average coverage: 364.69

 >Enie_contig_6667 Average coverage: 90.37

 >Enie_contig_6670 Average coverage: 303.77

 >Enie_contig_6671 Average coverage: 226.73

 >Enie_contig_6674 Average coverage: 169.08

 >Enie_contig_6676 Average coverage: 104.53

 >Enie_contig_6677 Average coverage: 44.61

 >Enie_contig_6678 Average coverage: 102.12

 >Enie_contig_6679 Average coverage: 84.24

 >Enie_contig_6680 Average coverage: 87.83

 >Enie_contig_6681 Average coverage: 79.99

 >Enie_contig_6682 Average coverage: 49.67

 >Enie_contig_6687 Average coverage: 8.869.40

 >Enie_contig_6688 Average coverage: 70.75

 >Enie_contig_6694 Average coverage: 85.23

 >Enie_contig_6695 Average coverage: 1.025.07

 >Enie_contig_6698 Average coverage: 82.58

 >Enie_contig_6699 Average coverage: 100.10

 >Enie_contig_6700 Average coverage: 108.29

 >Enie_contig_6701 Average coverage: 95.00

 >Enie_contig_6702 Average coverage: 88.01

 >Enie_contig_6703 Average coverage: 1.576.80

 >Enie_contig_6704 Average coverage: 1.141.04

 >Enie_contig_6705 Average coverage: 380.48

 >Enie_contig_6706 Average coverage: 232.35

 >Enie_contig_6707 Average coverage: 50.64

 >Enie_contig_6710 Average coverage: 91.02

 >Enie_contig_6711 Average coverage: 1.789.06

 >Enie_contig_6712 Average coverage: 2.601.26

 >Enie_contig_6713 Average coverage: 110.44

 >Enie_contig_6715 Average coverage: 82.15

 >Enie_contig_6716 Average coverage: 86.42

 >Enie_contig_6718 Average coverage: 94.39

 >Enie_contig_6720 Average coverage: 209.59

 >Enie_contig_6721 Average coverage: 187.04

 >Enie_contig_6722 Average coverage: 179.00

 >Enie_contig_6723 Average coverage: 1.408.65

 >Enie_contig_6724 Average coverage: 92.31

 >Enie_contig_6725 Average coverage: 2.695.66

 >Enie_contig_6726 Average coverage: 72.31

 >Enie_contig_6727 Average coverage: 76.92

 >Enie_contig_6729 Average coverage: 83.08

 >Enie_contig_6730 Average coverage: 93.18

 >Enie_contig_6731 Average coverage: 278.58

 >Enie_contig_6732 Average coverage: 119.20

 >Enie_contig_6735 Average coverage: 91.87

 >Enie_contig_6736 Average coverage: 1.035.33

 >Enie_contig_6738 Average coverage: 87.58

 >Enie_contig_6740 Average coverage: 87.57

 >Enie_contig_6742 Average coverage: 46.53

 >Enie_contig_6743 Average coverage: 93.36

 >Enie_contig_6744 Average coverage: 260.03

 >Enie_contig_6745 Average coverage: 1.073.14

 >Enie_contig_6746 Average coverage: 79.27

 >Enie_contig_6752 Average coverage: 79.41

 >Enie_contig_6753 Average coverage: 86.52

 >Enie_contig_6754 Average coverage: 91.52

 >Enie_contig_6757 Average coverage: 86.61

 >Enie_contig_6758 Average coverage: 55.87

 >Enie_contig_6759 Average coverage: 1.651.45

 >Enie_contig_6760 Average coverage: 87.28

 >Enie_contig_6762 Average coverage: 67.11

 >Enie_contig_6765 Average coverage: 82.31

 >Enie_contig_6767 Average coverage: 909.93

 >Enie_contig_6768 Average coverage: 133.92

 >Enie_contig_6769 Average coverage: 75.75

 >Enie_contig_6770 Average coverage: 74.11

 >Enie_contig_6771 Average coverage: 780.19

 >Enie_contig_6772 Average coverage: 52.87

 >Enie_contig_6773 Average coverage: 486.11

 >Enie_contig_6774 Average coverage: 94.47

 >Enie_contig_6775 Average coverage: 233.39

 >Enie_contig_6776 Average coverage: 84.09

 >Enie_contig_6777 Average coverage: 98.30

 >Enie_contig_6779 Average coverage: 79.66

 >Enie_contig_6780 Average coverage: 88.08

 >Enie_contig_6781 Average coverage: 92.70

 >Enie_contig_6782 Average coverage: 82.27

 >Enie_contig_6785 Average coverage: 79.38

 >Enie_contig_6786 Average coverage: 170.22

 >Enie_contig_6787 Average coverage: 65.69

 >Enie_contig_6790 Average coverage: 79.46

 >Enie_contig_6792 Average coverage: 83.09

 >Enie_contig_6794 Average coverage: 94.06

 >Enie_contig_6796 Average coverage: 73.60

 >Enie_contig_6798 Average coverage: 610.05

 >Enie_contig_6799 Average coverage: 325.03

 >Enie_contig_6800 Average coverage: 143.03

 >Enie_contig_6801 Average coverage: 85.29

 >Enie_contig_6802 Average coverage: 77.18

 >Enie_contig_6804 Average coverage: 63.89

 >Enie_contig_6805 Average coverage: 90.11

 >Enie_contig_6806 Average coverage: 69.94

 >Enie_contig_6808 Average coverage: 243.69

 >Enie_contig_6809 Average coverage: 2.394.71

 >Enie_contig_6810 Average coverage: 79.79

 >Enie_contig_6812 Average coverage: 92.49

 >Enie_contig_6813 Average coverage: 92.61

 >Enie_contig_6814 Average coverage: 75.43

 >Enie_contig_6816 Average coverage: 1.595.27

 >Enie_contig_6818 Average coverage: 91.77

 >Enie_contig_6819 Average coverage: 87.57

 >Enie_contig_6821 Average coverage: 83.18

 >Enie_contig_6822 Average coverage: 624.95

 >Enie_contig_6824 Average coverage: 430.29

 >Enie_contig_6825 Average coverage: 105.31

 >Enie_contig_6826 Average coverage: 68.26

 >Enie_contig_6827 Average coverage: 69.86

 >Enie_contig_6828 Average coverage: 270.34

 >Enie_contig_6831 Average coverage: 84.46

 >Enie_contig_6832 Average coverage: 75.65

 >Enie_contig_6834 Average coverage: 40.70

 >Enie_contig_6836 Average coverage: 99.08

 >Enie_contig_6838 Average coverage: 89.41

 >Enie_contig_6841 Average coverage: 77.73

 >Enie_contig_6842 Average coverage: 70.84

 >Enie_contig_6844 Average coverage: 76.65

 >Enie_contig_6845 Average coverage: 73.83

 >Enie_contig_6846 Average coverage: 75.58

 >Enie_contig_6847 Average coverage: 86.24

 >Enie_contig_6848 Average coverage: 89.86

 >Enie_contig_6850 Average coverage: 87.78

 >Enie_contig_6853 Average coverage: 74.25

 >Enie_contig_6856 Average coverage: 79.28

 >Enie_contig_6858 Average coverage: 70.09

 >Enie_contig_6859 Average coverage: 69.76

 >Enie_contig_6861 Average coverage: 886.35

 >Enie_contig_6862 Average coverage: 686.93

 >Enie_contig_6863 Average coverage: 96.19

 >Enie_contig_6865 Average coverage: 45.57

 >Enie_contig_6866 Average coverage: 84.74

 >Enie_contig_6870 Average coverage: 105.32

 >Enie_contig_6871 Average coverage: 98.85

 >Enie_contig_6872 Average coverage: 184.65

 >Enie_contig_6873 Average coverage: 87.55

 >Enie_contig_6874 Average coverage: 50.07

 >Enie_contig_6876 Average coverage: 75.70

 >Enie_contig_6877 Average coverage: 83.35

 >Enie_contig_6878 Average coverage: 40.57

 >Enie_contig_6879 Average coverage: 84.21

 >Enie_contig_6882 Average coverage: 546.91

 >Enie_contig_6883 Average coverage: 592.01

 >Enie_contig_6884 Average coverage: 83.88

 >Enie_contig_6887 Average coverage: 351.32

 >Enie_contig_6888 Average coverage: 78.40

 >Enie_contig_6891 Average coverage: 130.75

 >Enie_contig_6892 Average coverage: 1.223.69

 >Enie_contig_6897 Average coverage: 79.16

 >Enie_contig_6899 Average coverage: 66.48

 >Enie_contig_6900 Average coverage: 73.69

 >Enie_contig_6901 Average coverage: 87.90

 >Enie_contig_6903 Average coverage: 60.26

 >Enie_contig_6906 Average coverage: 66.13

 >Enie_contig_6907 Average coverage: 82.98

 >Enie_contig_6910 Average coverage: 92.33

 >Enie_contig_6911 Average coverage: 673.03

 >Enie_contig_6913 Average coverage: 96.34

 >Enie_contig_6915 Average coverage: 1.099.98

 >Enie_contig_6916 Average coverage: 1.326.12

 >Enie_contig_6918 Average coverage: 74.68

 >Enie_contig_6919 Average coverage: 4.573.52

 >Enie_contig_6922 Average coverage: 88.01

 >Enie_contig_6923 Average coverage: 139.75

 >Enie_contig_6925 Average coverage: 94.88

 >Enie_contig_6926 Average coverage: 112.94

 >Enie_contig_6928 Average coverage: 75.85

 >Enie_contig_6929 Average coverage: 72.42

 >Enie_contig_6931 Average coverage: 126.64

 >Enie_contig_6933 Average coverage: 533.65

 >Enie_contig_6934 Average coverage: 89.46

 >Enie_contig_6936 Average coverage: 98.13

 >Enie_contig_6937 Average coverage: 1.343.89

 >Enie_contig_6938 Average coverage: 86.70

 >Enie_contig_6939 Average coverage: 64.34

 >Enie_contig_6940 Average coverage: 93.86

 >Enie_contig_6942 Average coverage: 69.99

 >Enie_contig_6944 Average coverage: 65.43

 >Enie_contig_6945 Average coverage: 329.37

 >Enie_contig_6947 Average coverage: 94.83

 >Enie_contig_6950 Average coverage: 88.17

 >Enie_contig_6951 Average coverage: 66.01

 >Enie_contig_6952 Average coverage: 63.28

 >Enie_contig_6953 Average coverage: 91.58

 >Enie_contig_6954 Average coverage: 313.14

 >Enie_contig_6955 Average coverage: 86.97

 >Enie_contig_6956 Average coverage: 60.69

 >Enie_contig_6957 Average coverage: 85.62

 >Enie_contig_6958 Average coverage: 86.24

 >Enie_contig_6959 Average coverage: 87.48

 >Enie_contig_6960 Average coverage: 66.43

 >Enie_contig_6961 Average coverage: 88.20

 >Enie_contig_6962 Average coverage: 752.71

 >Enie_contig_6963 Average coverage: 207.08

 >Enie_contig_6964 Average coverage: 72.02

 >Enie_contig_6965 Average coverage: 83.76

 >Enie_contig_6969 Average coverage: 91.61

 >Enie_contig_6971 Average coverage: 85.89

 >Enie_contig_6972 Average coverage: 81.18

 >Enie_contig_6973 Average coverage: 3.709.41

 >Enie_contig_6974 Average coverage: 92.88

 >Enie_contig_6976 Average coverage: 85.35

 >Enie_contig_6978 Average coverage: 92.55

 >Enie_contig_6979 Average coverage: 86.52

 >Enie_contig_6980 Average coverage: 87.47

 >Enie_contig_6981 Average coverage: 95.33

 >Enie_contig_6984 Average coverage: 82.17

 >Enie_contig_6986 Average coverage: 1.581.09

 >Enie_contig_6988 Average coverage: 80.95

 >Enie_contig_6991 Average coverage: 87.39

 >Enie_contig_6992 Average coverage: 71.83

 >Enie_contig_6998 Average coverage: 112.22

 >Enie_contig_6999 Average coverage: 87.19

 >Enie_contig_7002 Average coverage: 93.65

 >Enie_contig_7003 Average coverage: 48.33

 >Enie_contig_7004 Average coverage: 430.75

 >Enie_contig_7005 Average coverage: 46.93

 >Enie_contig_7007 Average coverage: 187.33

 >Enie_contig_7008 Average coverage: 84.34

 >Enie_contig_7009 Average coverage: 87.35

 >Enie_contig_7012 Average coverage: 83.27

 >Enie_contig_7013 Average coverage: 90.47

 >Enie_contig_7017 Average coverage: 60.95

 >Enie_contig_7019 Average coverage: 4.498.50

 >Enie_contig_7022 Average coverage: 87.54

 >Enie_contig_7024 Average coverage: 84.33

 >Enie_contig_7027 Average coverage: 154.59

 >Enie_contig_7028 Average coverage: 58.07

 >Enie_contig_7031 Average coverage: 91.50

 >Enie_contig_7032 Average coverage: 145.92

 >Enie_contig_7033 Average coverage: 570.82

 >Enie_contig_7034 Average coverage: 71.21

 >Enie_contig_7035 Average coverage: 119.28

 >Enie_contig_7037 Average coverage: 90.69

 >Enie_contig_7038 Average coverage: 88.33

 >Enie_contig_7041 Average coverage: 879.05

 >Enie_contig_7042 Average coverage: 86.93

 >Enie_contig_7043 Average coverage: 82.97

 >Enie_contig_7044 Average coverage: 67.84

 >Enie_contig_7047 Average coverage: 81.48

 >Enie_contig_7048 Average coverage: 171.67

 >Enie_contig_7049 Average coverage: 68.69

 >Enie_contig_7050 Average coverage: 977.91

 >Enie_contig_7051 Average coverage: 86.30

 >Enie_contig_7053 Average coverage: 1.280.33

 >Enie_contig_7054 Average coverage: 88.75

 >Enie_contig_7055 Average coverage: 184.91

 >Enie_contig_7058 Average coverage: 698.81

 >Enie_contig_7059 Average coverage: 77.25

 >Enie_contig_7060 Average coverage: 89.06

 >Enie_contig_7065 Average coverage: 71.47

 >Enie_contig_7067 Average coverage: 81.48

 >Enie_contig_7068 Average coverage: 429.78

 >Enie_contig_7069 Average coverage: 316.74

 >Enie_contig_7070 Average coverage: 77.30

 >Enie_contig_7072 Average coverage: 79.17

 >Enie_contig_7073 Average coverage: 83.77

 >Enie_contig_7074 Average coverage: 94.10

 >Enie_contig_7076 Average coverage: 59.66

 >Enie_contig_7081 Average coverage: 270.26

 >Enie_contig_7082 Average coverage: 58.24

 >Enie_contig_7084 Average coverage: 256.67

 >Enie_contig_7086 Average coverage: 2.566.45

 >Enie_contig_7088 Average coverage: 615.85

 >Enie_contig_7089 Average coverage: 126.71

 >Enie_contig_7090 Average coverage: 97.93

 >Enie_contig_7091 Average coverage: 70.36

 >Enie_contig_7092 Average coverage: 110.97

 >Enie_contig_7094 Average coverage: 86.46

 >Enie_contig_7095 Average coverage: 2.266.34

 >Enie_contig_7096 Average coverage: 79.90

 >Enie_contig_7099 Average coverage: 83.36

 >Enie_contig_7102 Average coverage: 89.13

 >Enie_contig_7103 Average coverage: 87.05

 >Enie_contig_7104 Average coverage: 85.01

 >Enie_contig_7105 Average coverage: 82.38

 >Enie_contig_7106 Average coverage: 877.80

 >Enie_contig_7107 Average coverage: 87.17

 >Enie_contig_7108 Average coverage: 81.69

 >Enie_contig_7109 Average coverage: 79.10

 >Enie_contig_7110 Average coverage: 173.34

 >Enie_contig_7112 Average coverage: 84.70

 >Enie_contig_7116 Average coverage: 67.69

 >Enie_contig_7117 Average coverage: 104.99

 >Enie_contig_7119 Average coverage: 236.30

 >Enie_contig_7121 Average coverage: 84.37

 >Enie_contig_7123 Average coverage: 90.18

 >Enie_contig_7124 Average coverage: 93.42

 >Enie_contig_7125 Average coverage: 73.55

 >Enie_contig_7127 Average coverage: 72.81

 >Enie_contig_7128 Average coverage: 156.62

 >Enie_contig_7129 Average coverage: 89.37

 >Enie_contig_7130 Average coverage: 85.80

 >Enie_contig_7132 Average coverage: 81.90

 >Enie_contig_7133 Average coverage: 49.03

 >Enie_contig_7134 Average coverage: 84.08

 >Enie_contig_7135 Average coverage: 192.46

 >Enie_contig_7136 Average coverage: 81.41

 >Enie_contig_7138 Average coverage: 88.69

 >Enie_contig_7139 Average coverage: 87.23

 >Enie_contig_7140 Average coverage: 958.73

 >Enie_contig_7141 Average coverage: 377.54

 >Enie_contig_7142 Average coverage: 456.64

 >Enie_contig_7144 Average coverage: 81.53

 >Enie_contig_7145 Average coverage: 90.69

 >Enie_contig_7147 Average coverage: 186.36

 >Enie_contig_7148 Average coverage: 78.34

 >Enie_contig_7149 Average coverage: 327.05

 >Enie_contig_7150 Average coverage: 86.62

 >Enie_contig_7151 Average coverage: 103.48

 >Enie_contig_7154 Average coverage: 96.40

 >Enie_contig_7157 Average coverage: 78.02

 >Enie_contig_7159 Average coverage: 81.18

 >Enie_contig_7160 Average coverage: 83.05

 >Enie_contig_7161 Average coverage: 104.47

 >Enie_contig_7162 Average coverage: 3.916.82

 >Enie_contig_7163 Average coverage: 319.69

 >Enie_contig_7164 Average coverage: 284.60

 >Enie_contig_7165 Average coverage: 379.55

 >Enie_contig_7166 Average coverage: 140.79

 >Enie_contig_7168 Average coverage: 105.65

 >Enie_contig_7169 Average coverage: 104.33

 >Enie_contig_7170 Average coverage: 264.41

 >Enie_contig_7171 Average coverage: 537.33

 >Enie_contig_7173 Average coverage: 85.93

 >Enie_contig_7177 Average coverage: 106.78

 >Enie_contig_7178 Average coverage: 243.39

 >Enie_contig_7180 Average coverage: 64.81

 >Enie_contig_7186 Average coverage: 94.29

 >Enie_contig_7188 Average coverage: 229.97

 >Enie_contig_7191 Average coverage: 213.02

 >Enie_contig_7192 Average coverage: 285.50

 >Enie_contig_7193 Average coverage: 237.22

 >Enie_contig_7194 Average coverage: 70.75

 >Enie_contig_7195 Average coverage: 90.68

 >Enie_contig_7196 Average coverage: 83.03

 >Enie_contig_7197 Average coverage: 80.09

 >Enie_contig_7200 Average coverage: 87.08

 >Enie_contig_7201 Average coverage: 131.72

 >Enie_contig_7203 Average coverage: 82.86

 >Enie_contig_7204 Average coverage: 1.206.26

 >Enie_contig_7205 Average coverage: 190.64

 >Enie_contig_7208 Average coverage: 50.46

 >Enie_contig_7209 Average coverage: 60.90

 >Enie_contig_7210 Average coverage: 55.91

 >Enie_contig_7211 Average coverage: 109.91

 >Enie_contig_7213 Average coverage: 178.87

 >Enie_contig_7214 Average coverage: 116.92

 >Enie_contig_7215 Average coverage: 2.015.66

 >Enie_contig_7216 Average coverage: 730.51

 >Enie_contig_7217 Average coverage: 160.04

 >Enie_contig_7220 Average coverage: 101.03

 >Enie_contig_7223 Average coverage: 218.93

 >Enie_contig_7226 Average coverage: 91.07

 >Enie_contig_7227 Average coverage: 78.03

 >Enie_contig_7230 Average coverage: 136.74

 >Enie_contig_7231 Average coverage: 138.98

 >Enie_contig_7232 Average coverage: 78.60

 >Enie_contig_7233 Average coverage: 323.43

 >Enie_contig_7234 Average coverage: 56.25

 >Enie_contig_7236 Average coverage: 91.23

 >Enie_contig_7237 Average coverage: 91.50

 >Enie_contig_7240 Average coverage: 54.59

 >Enie_contig_7243 Average coverage: 76.79

 >Enie_contig_7244 Average coverage: 88.89

 >Enie_contig_7245 Average coverage: 80.72

 >Enie_contig_7247 Average coverage: 80.86

 >Enie_contig_7249 Average coverage: 128.01

 >Enie_contig_7251 Average coverage: 126.37

 >Enie_contig_7253 Average coverage: 68.46

 >Enie_contig_7254 Average coverage: 70.96

 >Enie_contig_7255 Average coverage: 160.47

 >Enie_contig_7256 Average coverage: 79.53

 >Enie_contig_7258 Average coverage: 69.40

 >Enie_contig_7261 Average coverage: 429.50

 >Enie_contig_7262 Average coverage: 5.500.06

 >Enie_contig_7263 Average coverage: 83.24

 >Enie_contig_7264 Average coverage: 62.42

 >Enie_contig_7265 Average coverage: 9.791.93

 >Enie_contig_7266 Average coverage: 889.03

 >Enie_contig_7268 Average coverage: 83.34

 >Enie_contig_7269 Average coverage: 81.22

 >Enie_contig_7271 Average coverage: 96.95

 >Enie_contig_7274 Average coverage: 1.230.51

 >Enie_contig_7276 Average coverage: 66.31

 >Enie_contig_7277 Average coverage: 84.89

 >Enie_contig_7279 Average coverage: 89.51

 >Enie_contig_7280 Average coverage: 81.54

 >Enie_contig_7283 Average coverage: 95.11

 >Enie_contig_7284 Average coverage: 82.47

 >Enie_contig_7285 Average coverage: 120.14

 >Enie_contig_7287 Average coverage: 548.04

 >Enie_contig_7290 Average coverage: 100.56

 >Enie_contig_7293 Average coverage: 3.934.83

 >Enie_contig_7298 Average coverage: 82.63

 >Enie_contig_7299 Average coverage: 85.64

 >Enie_contig_7302 Average coverage: 50.01

 >Enie_contig_7303 Average coverage: 77.73

 >Enie_contig_7305 Average coverage: 72.49

 >Enie_contig_7308 Average coverage: 78.64

 >Enie_contig_7314 Average coverage: 85.79

 >Enie_contig_7315 Average coverage: 129.19

 >Enie_contig_7316 Average coverage: 386.05

 >Enie_contig_7317 Average coverage: 646.03

 >Enie_contig_7318 Average coverage: 139.26

 >Enie_contig_7319 Average coverage: 76.80

 >Enie_contig_7320 Average coverage: 124.35

 >Enie_contig_7322 Average coverage: 78.92

 >Enie_contig_7323 Average coverage: 56.01

 >Enie_contig_7325 Average coverage: 74.09

 >Enie_contig_7327 Average coverage: 60.81

 >Enie_contig_7330 Average coverage: 91.10

 >Enie_contig_7331 Average coverage: 89.25

 >Enie_contig_7335 Average coverage: 83.95

 >Enie_contig_7336 Average coverage: 74.05

 >Enie_contig_7338 Average coverage: 90.24

 >Enie_contig_7339 Average coverage: 86.41

 >Enie_contig_7340 Average coverage: 102.05

 >Enie_contig_7341 Average coverage: 103.73

 >Enie_contig_7346 Average coverage: 83.92

 >Enie_contig_7347 Average coverage: 84.84

 >Enie_contig_7352 Average coverage: 81.04

 >Enie_contig_7356 Average coverage: 68.10

 >Enie_contig_7357 Average coverage: 78.10

 >Enie_contig_7359 Average coverage: 91.05

 >Enie_contig_7360 Average coverage: 78.10

 >Enie_contig_7361 Average coverage: 182.71

 >Enie_contig_7362 Average coverage: 227.00

 >Enie_contig_7363 Average coverage: 461.50

 >Enie_contig_7364 Average coverage: 203.97

 >Enie_contig_7365 Average coverage: 40.95

 >Enie_contig_7366 Average coverage: 128.30

 >Enie_contig_7368 Average coverage: 77.88

 >Enie_contig_7371 Average coverage: 82.75

 >Enie_contig_7372 Average coverage: 206.18

 >Enie_contig_7376 Average coverage: 82.95

 >Enie_contig_7378 Average coverage: 128.14

 >Enie_contig_7379 Average coverage: 88.58

 >Enie_contig_7381 Average coverage: 477.74

 >Enie_contig_7382 Average coverage: 80.66

 >Enie_contig_7383 Average coverage: 93.25

 >Enie_contig_7385 Average coverage: 124.35

 >Enie_contig_7387 Average coverage: 527.40

 >Enie_contig_7390 Average coverage: 94.06

 >Enie_contig_7391 Average coverage: 62.46

 >Enie_contig_7393 Average coverage: 84.01

 >Enie_contig_7395 Average coverage: 92.69

 >Enie_contig_7396 Average coverage: 82.92

 >Enie_contig_7400 Average coverage: 44.40

 >Enie_contig_7401 Average coverage: 101.66

 >Enie_contig_7402 Average coverage: 82.30

 >Enie_contig_7404 Average coverage: 87.37

 >Enie_contig_7408 Average coverage: 72.13

 >Enie_contig_7410 Average coverage: 92.99

 >Enie_contig_7412 Average coverage: 97.40

 >Enie_contig_7413 Average coverage: 83.54

 >Enie_contig_7414 Average coverage: 53.59

 >Enie_contig_7416 Average coverage: 73.34

 >Enie_contig_7419 Average coverage: 72.11

 >Enie_contig_7420 Average coverage: 117.81

 >Enie_contig_7421 Average coverage: 99.51

 >Enie_contig_7422 Average coverage: 77.96

 >Enie_contig_7423 Average coverage: 97.94

 >Enie_contig_7424 Average coverage: 80.54

 >Enie_contig_7425 Average coverage: 58.77

 >Enie_contig_7427 Average coverage: 80.05

 >Enie_contig_7428 Average coverage: 86.76

 >Enie_contig_7431 Average coverage: 890.46

 >Enie_contig_7432 Average coverage: 89.59

 >Enie_contig_7433 Average coverage: 293.59

 >Enie_contig_7434 Average coverage: 62.60

 >Enie_contig_7435 Average coverage: 294.60

 >Enie_contig_7439 Average coverage: 79.67

 >Enie_contig_7441 Average coverage: 61.08

 >Enie_contig_7442 Average coverage: 93.62

 >Enie_contig_7444 Average coverage: 88.55

 >Enie_contig_7445 Average coverage: 89.18

 >Enie_contig_7446 Average coverage: 166.78

 >Enie_contig_7447 Average coverage: 103.51

 >Enie_contig_7448 Average coverage: 571.09

 >Enie_contig_7451 Average coverage: 69.48

 >Enie_contig_7453 Average coverage: 194.90

 >Enie_contig_7454 Average coverage: 108.84

 >Enie_contig_7458 Average coverage: 336.15

 >Enie_contig_7459 Average coverage: 681.24

 >Enie_contig_7460 Average coverage: 73.28

 >Enie_contig_7462 Average coverage: 118.13

 >Enie_contig_7463 Average coverage: 96.50

 >Enie_contig_7464 Average coverage: 105.81

 >Enie_contig_7466 Average coverage: 90.39

 >Enie_contig_7468 Average coverage: 404.41

 >Enie_contig_7469 Average coverage: 223.05

 >Enie_contig_7471 Average coverage: 411.28

 >Enie_contig_7472 Average coverage: 29.455.64

 >Enie_contig_7474 Average coverage: 76.75

 >Enie_contig_7476 Average coverage: 88.32

 >Enie_contig_7477 Average coverage: 91.15

 >Enie_contig_7478 Average coverage: 84.18

 >Enie_contig_7479 Average coverage: 156.22

 >Enie_contig_7481 Average coverage: 538.29

 >Enie_contig_7483 Average coverage: 103.57

 >Enie_contig_7484 Average coverage: 258.29

 >Enie_contig_7485 Average coverage: 96.41

 >Enie_contig_7486 Average coverage: 130.06

 >Enie_contig_7487 Average coverage: 88.70

 >Enie_contig_7489 Average coverage: 4.430.99

 >Enie_contig_7491 Average coverage: 82.84

 >Enie_contig_7492 Average coverage: 92.52

 >Enie_contig_7493 Average coverage: 90.36

 >Enie_contig_7494 Average coverage: 85.13

 >Enie_contig_7495 Average coverage: 96.32

 >Enie_contig_7497 Average coverage: 89.99

 >Enie_contig_7498 Average coverage: 72.96

 >Enie_contig_7499 Average coverage: 82.74

 >Enie_contig_7501 Average coverage: 634.17

 >Enie_contig_7503 Average coverage: 65.89

 >Enie_contig_7504 Average coverage: 70.60

 >Enie_contig_7505 Average coverage: 82.76

 >Enie_contig_7506 Average coverage: 94.29

 >Enie_contig_7507 Average coverage: 45.23

 >Enie_contig_7509 Average coverage: 82.10

 >Enie_contig_7510 Average coverage: 625.74

 >Enie_contig_7511 Average coverage: 163.44

 >Enie_contig_7512 Average coverage: 282.08

 >Enie_contig_7513 Average coverage: 89.55

 >Enie_contig_7514 Average coverage: 512.10

 >Enie_contig_7515 Average coverage: 84.03

 >Enie_contig_7517 Average coverage: 49.12

 >Enie_contig_7519 Average coverage: 181.33

 >Enie_contig_7520 Average coverage: 125.18

 >Enie_contig_7521 Average coverage: 124.26

 >Enie_contig_7523 Average coverage: 106.88

 >Enie_contig_7524 Average coverage: 71.02

 >Enie_contig_7529 Average coverage: 81.89

 >Enie_contig_7530 Average coverage: 120.47

 >Enie_contig_7533 Average coverage: 78.21

 >Enie_contig_7538 Average coverage: 215.23

 >Enie_contig_7539 Average coverage: 41.64

 >Enie_contig_7540 Average coverage: 80.98

 >Enie_contig_7544 Average coverage: 79.13

 >Enie_contig_7546 Average coverage: 87.38

 >Enie_contig_7547 Average coverage: 91.19

 >Enie_contig_7548 Average coverage: 93.84

 >Enie_contig_7549 Average coverage: 225.10

 >Enie_contig_7550 Average coverage: 458.99

 >Enie_contig_7556 Average coverage: 207.57

 >Enie_contig_7559 Average coverage: 840.70

 >Enie_contig_7560 Average coverage: 581.97

 >Enie_contig_7561 Average coverage: 86.13

 >Enie_contig_7562 Average coverage: 50.41

 >Enie_contig_7563 Average coverage: 10.440.13

 >Enie_contig_7566 Average coverage: 63.30

 >Enie_contig_7567 Average coverage: 951.08

 >Enie_contig_7569 Average coverage: 519.66

 >Enie_contig_7570 Average coverage: 107.04

 >Enie_contig_7572 Average coverage: 82.58

 >Enie_contig_7574 Average coverage: 4.251.13

 >Enie_contig_7575 Average coverage: 79.74

 >Enie_contig_7579 Average coverage: 89.75

 >Enie_contig_7583 Average coverage: 107.66

 >Enie_contig_7584 Average coverage: 157.45

 >Enie_contig_7587 Average coverage: 76.42

 >Enie_contig_7589 Average coverage: 79.35

 >Enie_contig_7592 Average coverage: 88.09

 >Enie_contig_7594 Average coverage: 82.82

 >Enie_contig_7597 Average coverage: 88.04

 >Enie_contig_7599 Average coverage: 78.51

 >Enie_contig_7600 Average coverage: 590.34

 >Enie_contig_7601 Average coverage: 219.96

 >Enie_contig_7608 Average coverage: 88.54

 >Enie_contig_7610 Average coverage: 1.518.54

 >Enie_contig_7613 Average coverage: 48.37

 >Enie_contig_7614 Average coverage: 80.95

 >Enie_contig_7616 Average coverage: 82.30

 >Enie_contig_7618 Average coverage: 84.93

 >Enie_contig_7619 Average coverage: 270.51

 >Enie_contig_7620 Average coverage: 79.19

 >Enie_contig_7621 Average coverage: 87.03

 >Enie_contig_7622 Average coverage: 97.27

 >Enie_contig_7623 Average coverage: 81.45

 >Enie_contig_7625 Average coverage: 95.55

 >Enie_contig_7626 Average coverage: 156.94

 >Enie_contig_7627 Average coverage: 85.13

 >Enie_contig_7628 Average coverage: 110.18

 >Enie_contig_7629 Average coverage: 86.49

 >Enie_contig_7635 Average coverage: 185.24

 >Enie_contig_7636 Average coverage: 77.87

 >Enie_contig_7637 Average coverage: 88.17

 >Enie_contig_7638 Average coverage: 77.92

 >Enie_contig_7639 Average coverage: 93.61

 >Enie_contig_7641 Average coverage: 48.54

 >Enie_contig_7642 Average coverage: 103.07

 >Enie_contig_7644 Average coverage: 114.58

 >Enie_contig_7645 Average coverage: 87.90

 >Enie_contig_7646 Average coverage: 48.24

 >Enie_contig_7648 Average coverage: 112.26

 >Enie_contig_7650 Average coverage: 75.03

 >Enie_contig_7651 Average coverage: 86.55

 >Enie_contig_7659 Average coverage: 87.39

 >Enie_contig_7661 Average coverage: 75.35

 >Enie_contig_7663 Average coverage: 80.96

 >Enie_contig_7664 Average coverage: 95.16

 >Enie_contig_7665 Average coverage: 80.05

 >Enie_contig_7666 Average coverage: 89.11

 >Enie_contig_7667 Average coverage: 79.48

 >Enie_contig_7669 Average coverage: 76.72

 >Enie_contig_7670 Average coverage: 71.75

 >Enie_contig_7673 Average coverage: 76.21

 >Enie_contig_7674 Average coverage: 45.05

 >Enie_contig_7676 Average coverage: 73.98

 >Enie_contig_7678 Average coverage: 81.02

 >Enie_contig_7681 Average coverage: 89.94

 >Enie_contig_7682 Average coverage: 49.90

 >Enie_contig_7686 Average coverage: 88.22

 >Enie_contig_7687 Average coverage: 72.35

 >Enie_contig_7689 Average coverage: 79.46

 >Enie_contig_7690 Average coverage: 151.39

 >Enie_contig_7691 Average coverage: 88.97

 >Enie_contig_7693 Average coverage: 77.36

 >Enie_contig_7695 Average coverage: 85.89

 >Enie_contig_7696 Average coverage: 91.11

 >Enie_contig_7697 Average coverage: 205.94

 >Enie_contig_7699 Average coverage: 67.40

 >Enie_contig_7703 Average coverage: 82.93

 >Enie_contig_7704 Average coverage: 87.21

 >Enie_contig_7705 Average coverage: 78.23

 >Enie_contig_7706 Average coverage: 78.13

 >Enie_contig_7708 Average coverage: 40.75

 >Enie_contig_7709 Average coverage: 466.89

 >Enie_contig_7710 Average coverage: 223.49

 >Enie_contig_7711 Average coverage: 144.19

 >Enie_contig_7712 Average coverage: 432.23

 >Enie_contig_7715 Average coverage: 144.63

 >Enie_contig_7717 Average coverage: 155.55

 >Enie_contig_7718 Average coverage: 120.28

 >Enie_contig_7722 Average coverage: 90.44

 >Enie_contig_7723 Average coverage: 87.00

 >Enie_contig_7726 Average coverage: 87.96

 >Enie_contig_7728 Average coverage: 249.96

 >Enie_contig_7729 Average coverage: 176.40

 >Enie_contig_7730 Average coverage: 416.81

 >Enie_contig_7731 Average coverage: 85.20

 >Enie_contig_7732 Average coverage: 91.78

 >Enie_contig_7734 Average coverage: 987.63

 >Enie_contig_7735 Average coverage: 3.077.22

 >Enie_contig_7736 Average coverage: 45.64

 >Enie_contig_7739 Average coverage: 121.29

 >Enie_contig_7741 Average coverage: 91.39

 >Enie_contig_7744 Average coverage: 76.80

 >Enie_contig_7747 Average coverage: 81.31

 >Enie_contig_7749 Average coverage: 96.22

 >Enie_contig_7750 Average coverage: 77.87

 >Enie_contig_7752 Average coverage: 142.91

 >Enie_contig_7753 Average coverage: 77.81

 >Enie_contig_7754 Average coverage: 5.171.97

 >Enie_contig_7758 Average coverage: 78.87

 >Enie_contig_7759 Average coverage: 155.17

 >Enie_contig_7760 Average coverage: 43.60

 >Enie_contig_7761 Average coverage: 86.70

 >Enie_contig_7762 Average coverage: 387.95

 >Enie_contig_7763 Average coverage: 83.66

 >Enie_contig_7766 Average coverage: 193.27

 >Enie_contig_7767 Average coverage: 85.67

 >Enie_contig_7769 Average coverage: 3.470.75

 >Enie_contig_7771 Average coverage: 101.60

 >Enie_contig_7772 Average coverage: 173.50

 >Enie_contig_7774 Average coverage: 91.11

 >Enie_contig_7777 Average coverage: 77.64

 >Enie_contig_7780 Average coverage: 86.31

 >Enie_contig_7781 Average coverage: 1.261.25

 >Enie_contig_7782 Average coverage: 589.37

 >Enie_contig_7783 Average coverage: 61.25

 >Enie_contig_7785 Average coverage: 94.96

 >Enie_contig_7786 Average coverage: 229.70

 >Enie_contig_7787 Average coverage: 781.58

 >Enie_contig_7788 Average coverage: 175.93

 >Enie_contig_7789 Average coverage: 1.392.89

 >Enie_contig_7790 Average coverage: 71.38

 >Enie_contig_7792 Average coverage: 91.07

 >Enie_contig_7794 Average coverage: 84.89

 >Enie_contig_7796 Average coverage: 104.47

 >Enie_contig_7797 Average coverage: 80.05

 >Enie_contig_7800 Average coverage: 93.01

 >Enie_contig_7801 Average coverage: 253.10

 >Enie_contig_7802 Average coverage: 213.77

 >Enie_contig_7803 Average coverage: 89.21

 >Enie_contig_7806 Average coverage: 41.32

 >Enie_contig_7807 Average coverage: 77.11

 >Enie_contig_7809 Average coverage: 72.69

 >Enie_contig_7815 Average coverage: 120.28

 >Enie_contig_7816 Average coverage: 91.44

 >Enie_contig_7818 Average coverage: 191.78

 >Enie_contig_7819 Average coverage: 127.42

 >Enie_contig_7822 Average coverage: 275.19

 >Enie_contig_7823 Average coverage: 74.62

 >Enie_contig_7824 Average coverage: 122.52

 >Enie_contig_7825 Average coverage: 136.01

 >Enie_contig_7827 Average coverage: 88.43

 >Enie_contig_7829 Average coverage: 87.54

 >Enie_contig_7831 Average coverage: 655.26

 >Enie_contig_7834 Average coverage: 75.15

 >Enie_contig_7835 Average coverage: 83.22

 >Enie_contig_7836 Average coverage: 61.12

 >Enie_contig_7839 Average coverage: 71.20

 >Enie_contig_7842 Average coverage: 82.46

 >Enie_contig_7844 Average coverage: 2.171.81

 >Enie_contig_7845 Average coverage: 81.03

 >Enie_contig_7846 Average coverage: 463.55

 >Enie_contig_7847 Average coverage: 141.99

 >Enie_contig_7848 Average coverage: 90.44

 >Enie_contig_7849 Average coverage: 91.06

 >Enie_contig_7851 Average coverage: 61.12

 >Enie_contig_7852 Average coverage: 71.79

 >Enie_contig_7855 Average coverage: 364.24

 >Enie_contig_7856 Average coverage: 98.59

 >Enie_contig_7857 Average coverage: 94.22

 >Enie_contig_7859 Average coverage: 66.07

 >Enie_contig_7860 Average coverage: 184.08

 >Enie_contig_7863 Average coverage: 79.37

 >Enie_contig_7865 Average coverage: 74.64

 >Enie_contig_7867 Average coverage: 87.37

 >Enie_contig_7868 Average coverage: 87.69

 >Enie_contig_7870 Average coverage: 101.29

 >Enie_contig_7871 Average coverage: 151.62

 >Enie_contig_7872 Average coverage: 59.27

 >Enie_contig_7874 Average coverage: 441.90

 >Enie_contig_7876 Average coverage: 104.37

 >Enie_contig_7877 Average coverage: 293.93

 >Enie_contig_7878 Average coverage: 89.07

 >Enie_contig_7880 Average coverage: 86.21

 >Enie_contig_7881 Average coverage: 168.29

 >Enie_contig_7882 Average coverage: 315.27

 >Enie_contig_7883 Average coverage: 212.97

 >Enie_contig_7884 Average coverage: 172.04

 >Enie_contig_7888 Average coverage: 81.79

 >Enie_contig_7889 Average coverage: 1.329.89

 >Enie_contig_7891 Average coverage: 83.17

 >Enie_contig_7892 Average coverage: 88.04

 >Enie_contig_7894 Average coverage: 2.234.43

 >Enie_contig_7895 Average coverage: 84.39

 >Enie_contig_7896 Average coverage: 73.25

 >Enie_contig_7897 Average coverage: 790.19

 >Enie_contig_7898 Average coverage: 82.64

 >Enie_contig_7901 Average coverage: 81.47

 >Enie_contig_7903 Average coverage: 85.95

 >Enie_contig_7904 Average coverage: 133.72

 >Enie_contig_7905 Average coverage: 47.00

 >Enie_contig_7906 Average coverage: 4.926.56

 >Enie_contig_7907 Average coverage: 370.03

 >Enie_contig_7908 Average coverage: 82.61

 >Enie_contig_7909 Average coverage: 265.79

 >Enie_contig_7910 Average coverage: 87.61

 >Enie_contig_7911 Average coverage: 70.48

 >Enie_contig_7913 Average coverage: 5.478.02

 >Enie_contig_7914 Average coverage: 101.39

 >Enie_contig_7917 Average coverage: 96.62

 >Enie_contig_7918 Average coverage: 80.63

 >Enie_contig_7921 Average coverage: 82.08

 >Enie_contig_7922 Average coverage: 50.71

 >Enie_contig_7923 Average coverage: 92.80

 >Enie_contig_7924 Average coverage: 140.86

 >Enie_contig_7927 Average coverage: 56.23

 >Enie_contig_7928 Average coverage: 78.76

 >Enie_contig_7929 Average coverage: 2.172.15

 >Enie_contig_7930 Average coverage: 102.63

 >Enie_contig_7932 Average coverage: 375.58

 >Enie_contig_7933 Average coverage: 86.94

 >Enie_contig_7935 Average coverage: 93.20

 >Enie_contig_7937 Average coverage: 75.87

 >Enie_contig_7939 Average coverage: 85.09

 >Enie_contig_7940 Average coverage: 83.51

 >Enie_contig_7941 Average coverage: 92.08

 >Enie_contig_7944 Average coverage: 87.86

 >Enie_contig_7946 Average coverage: 107.81

 >Enie_contig_7949 Average coverage: 89.49

 >Enie_contig_7950 Average coverage: 66.45

 >Enie_contig_7951 Average coverage: 81.32

 >Enie_contig_7954 Average coverage: 76.70

 >Enie_contig_7956 Average coverage: 79.54

 >Enie_contig_7958 Average coverage: 162.66

 >Enie_contig_7960 Average coverage: 114.91

 >Enie_contig_7962 Average coverage: 162.59

 >Enie_contig_7963 Average coverage: 68.53

 >Enie_contig_7965 Average coverage: 90.57

 >Enie_contig_7967 Average coverage: 76.61

 >Enie_contig_7970 Average coverage: 74.49

 >Enie_contig_7971 Average coverage: 81.90

 >Enie_contig_7972 Average coverage: 81.16

 >Enie_contig_7974 Average coverage: 482.84

 >Enie_contig_7980 Average coverage: 82.92

 >Enie_contig_7983 Average coverage: 83.76

 >Enie_contig_7984 Average coverage: 87.04

 >Enie_contig_7990 Average coverage: 89.36

 >Enie_contig_7992 Average coverage: 84.05

 >Enie_contig_7993 Average coverage: 47.76

 >Enie_contig_7994 Average coverage: 103.48

 >Enie_contig_7995 Average coverage: 82.55

 >Enie_contig_7996 Average coverage: 334.72

 >Enie_contig_7997 Average coverage: 85.67

 >Enie_contig_7998 Average coverage: 142.03

 >Enie_contig_8002 Average coverage: 81.09

 >Enie_contig_8005 Average coverage: 65.41

 >Enie_contig_8008 Average coverage: 75.72

 >Enie_contig_8010 Average coverage: 60.60

 >Enie_contig_8011 Average coverage: 72.14

 >Enie_contig_8012 Average coverage: 96.80

 >Enie_contig_8013 Average coverage: 81.47

 >Enie_contig_8014 Average coverage: 52.74

 >Enie_contig_8015 Average coverage: 79.94

 >Enie_contig_8016 Average coverage: 69.70

 >Enie_contig_8017 Average coverage: 78.47

 >Enie_contig_8020 Average coverage: 84.88

 >Enie_contig_8022 Average coverage: 73.96

 >Enie_contig_8023 Average coverage: 68.30

 >Enie_contig_8024 Average coverage: 75.67

 >Enie_contig_8026 Average coverage: 84.90

 >Enie_contig_8027 Average coverage: 44.49

 >Enie_contig_8028 Average coverage: 68.83

 >Enie_contig_8030 Average coverage: 196.09

 >Enie_contig_8033 Average coverage: 814.16

 >Enie_contig_8034 Average coverage: 46.70

 >Enie_contig_8036 Average coverage: 80.65

 >Enie_contig_8037 Average coverage: 73.45

 >Enie_contig_8041 Average coverage: 78.46

 >Enie_contig_8043 Average coverage: 80.36

 >Enie_contig_8044 Average coverage: 82.93

 >Enie_contig_8045 Average coverage: 73.98

 >Enie_contig_8047 Average coverage: 90.28

 >Enie_contig_8049 Average coverage: 77.36

 >Enie_contig_8051 Average coverage: 199.68

 >Enie_contig_8054 Average coverage: 325.47

 >Enie_contig_8055 Average coverage: 564.46

 >Enie_contig_8057 Average coverage: 92.26

 >Enie_contig_8058 Average coverage: 98.36

 >Enie_contig_8059 Average coverage: 97.58

 >Enie_contig_8061 Average coverage: 83.62

 >Enie_contig_8066 Average coverage: 66.32

 >Enie_contig_8069 Average coverage: 89.00

 >Enie_contig_8071 Average coverage: 83.13

 >Enie_contig_8072 Average coverage: 74.10

 >Enie_contig_8073 Average coverage: 87.42

 >Enie_contig_8078 Average coverage: 92.72

 >Enie_contig_8079 Average coverage: 87.73

 >Enie_contig_8081 Average coverage: 81.79

 >Enie_contig_8083 Average coverage: 76.83

 >Enie_contig_8085 Average coverage: 169.95

 >Enie_contig_8087 Average coverage: 44.44

 >Enie_contig_8088 Average coverage: 90.11

 >Enie_contig_8090 Average coverage: 76.58

 >Enie_contig_8091 Average coverage: 89.04

 >Enie_contig_8092 Average coverage: 91.17

 >Enie_contig_8093 Average coverage: 76.15

 >Enie_contig_8097 Average coverage: 525.09

 >Enie_contig_8098 Average coverage: 82.61

 >Enie_contig_8100 Average coverage: 168.10

 >Enie_contig_8101 Average coverage: 673.44

 >Enie_contig_8103 Average coverage: 81.14

 >Enie_contig_8104 Average coverage: 75.79

 >Enie_contig_8105 Average coverage: 76.54

 >Enie_contig_8108 Average coverage: 82.76

 >Enie_contig_8109 Average coverage: 77.48

 >Enie_contig_8110 Average coverage: 78.24

 >Enie_contig_8111 Average coverage: 47.71

 >Enie_contig_8112 Average coverage: 84.35

 >Enie_contig_8113 Average coverage: 75.10

 >Enie_contig_8115 Average coverage: 70.09

 >Enie_contig_8117 Average coverage: 85.25

 >Enie_contig_8118 Average coverage: 221.53

 >Enie_contig_8119 Average coverage: 88.64

 >Enie_contig_8120 Average coverage: 69.15

 >Enie_contig_8122 Average coverage: 56.29

 >Enie_contig_8126 Average coverage: 187.47

 >Enie_contig_8127 Average coverage: 79.50

 >Enie_contig_8129 Average coverage: 69.08

 >Enie_contig_8130 Average coverage: 127.86

 >Enie_contig_8131 Average coverage: 66.84

 >Enie_contig_8132 Average coverage: 65.59

 >Enie_contig_8133 Average coverage: 89.04

 >Enie_contig_8135 Average coverage: 85.28

 >Enie_contig_8138 Average coverage: 82.92

 >Enie_contig_8139 Average coverage: 334.38

 >Enie_contig_8140 Average coverage: 95.52

 >Enie_contig_8142 Average coverage: 72.67

 >Enie_contig_8144 Average coverage: 155.34

 >Enie_contig_8145 Average coverage: 83.73

 >Enie_contig_8147 Average coverage: 91.19

 >Enie_contig_8153 Average coverage: 82.39

 >Enie_contig_8156 Average coverage: 81.66

 >Enie_contig_8157 Average coverage: 563.95

 >Enie_contig_8158 Average coverage: 119.46

 >Enie_contig_8160 Average coverage: 1.025.28

 >Enie_contig_8161 Average coverage: 77.87

 >Enie_contig_8162 Average coverage: 95.16

 >Enie_contig_8165 Average coverage: 89.29

 >Enie_contig_8167 Average coverage: 159.27

 >Enie_contig_8172 Average coverage: 72.66

 >Enie_contig_8173 Average coverage: 426.81

 >Enie_contig_8174 Average coverage: 70.28

 >Enie_contig_8176 Average coverage: 224.65

 >Enie_contig_8177 Average coverage: 76.42

 >Enie_contig_8179 Average coverage: 110.85

 >Enie_contig_8181 Average coverage: 118.72

 >Enie_contig_8182 Average coverage: 54.94

 >Enie_contig_8183 Average coverage: 1.324.19

 >Enie_contig_8187 Average coverage: 46.68

 >Enie_contig_8189 Average coverage: 77.38

 >Enie_contig_8190 Average coverage: 118.44

 >Enie_contig_8191 Average coverage: 64.20

 >Enie_contig_8192 Average coverage: 103.59

 >Enie_contig_8193 Average coverage: 118.50

 >Enie_contig_8196 Average coverage: 86.49

 >Enie_contig_8197 Average coverage: 73.49

 >Enie_contig_8199 Average coverage: 976.37

 >Enie_contig_8200 Average coverage: 922.56

 >Enie_contig_8202 Average coverage: 129.97

 >Enie_contig_8203 Average coverage: 45.96

 >Enie_contig_8204 Average coverage: 81.69

 >Enie_contig_8205 Average coverage: 261.12

 >Enie_contig_8210 Average coverage: 532.48

 >Enie_contig_8211 Average coverage: 62.73

 >Enie_contig_8212 Average coverage: 79.42

 >Enie_contig_8213 Average coverage: 82.40

 >Enie_contig_8214 Average coverage: 80.18

 >Enie_contig_8215 Average coverage: 62.57

 >Enie_contig_8217 Average coverage: 505.41

 >Enie_contig_8219 Average coverage: 44.58

 >Enie_contig_8223 Average coverage: 82.65

 >Enie_contig_8224 Average coverage: 63.63

 >Enie_contig_8227 Average coverage: 92.68

 >Enie_contig_8228 Average coverage: 176.96

 >Enie_contig_8230 Average coverage: 186.06

 >Enie_contig_8231 Average coverage: 151.60

 >Enie_contig_8233 Average coverage: 59.09

 >Enie_contig_8234 Average coverage: 125.89

 >Enie_contig_8235 Average coverage: 84.02

 >Enie_contig_8236 Average coverage: 2.925.25

 >Enie_contig_8237 Average coverage: 76.48

 >Enie_contig_8239 Average coverage: 81.38

 >Enie_contig_8241 Average coverage: 726.39

 >Enie_contig_8242 Average coverage: 86.35

 >Enie_contig_8243 Average coverage: 92.49

 >Enie_contig_8244 Average coverage: 77.40

 >Enie_contig_8245 Average coverage: 77.28

 >Enie_contig_8248 Average coverage: 111.79

 >Enie_contig_8249 Average coverage: 179.24

 >Enie_contig_8250 Average coverage: 84.21

 >Enie_contig_8252 Average coverage: 90.66

 >Enie_contig_8253 Average coverage: 70.19

 >Enie_contig_8256 Average coverage: 112.34

 >Enie_contig_8257 Average coverage: 87.73

 >Enie_contig_8258 Average coverage: 345.00

 >Enie_contig_8261 Average coverage: 266.49

 >Enie_contig_8262 Average coverage: 190.64

 >Enie_contig_8263 Average coverage: 160.56

 >Enie_contig_8264 Average coverage: 111.15

 >Enie_contig_8265 Average coverage: 81.79

 >Enie_contig_8266 Average coverage: 259.94

 >Enie_contig_8267 Average coverage: 76.00

 >Enie_contig_8269 Average coverage: 814.82

 >Enie_contig_8270 Average coverage: 81.56

 >Enie_contig_8272 Average coverage: 62.45

 >Enie_contig_8273 Average coverage: 83.87

 >Enie_contig_8275 Average coverage: 76.36

 >Enie_contig_8276 Average coverage: 101.36

 >Enie_contig_8277 Average coverage: 188.34

 >Enie_contig_8279 Average coverage: 130.23

 >Enie_contig_8280 Average coverage: 133.17

 >Enie_contig_8284 Average coverage: 112.34

 >Enie_contig_8286 Average coverage: 160.01

 >Enie_contig_8287 Average coverage: 58.67

 >Enie_contig_8289 Average coverage: 127.55

 >Enie_contig_8290 Average coverage: 79.86

 >Enie_contig_8291 Average coverage: 88.10

 >Enie_contig_8292 Average coverage: 83.26

 >Enie_contig_8295 Average coverage: 153.14

 >Enie_contig_8296 Average coverage: 1.190.87

 >Enie_contig_8299 Average coverage: 113.74

 >Enie_contig_8303 Average coverage: 1.150.43

 >Enie_contig_8304 Average coverage: 42.88

 >Enie_contig_8305 Average coverage: 75.81

 >Enie_contig_8307 Average coverage: 104.24

 >Enie_contig_8308 Average coverage: 341.36

 >Enie_contig_8310 Average coverage: 79.53

 >Enie_contig_8311 Average coverage: 83.44

 >Enie_contig_8312 Average coverage: 241.06

 >Enie_contig_8313 Average coverage: 48.65

 >Enie_contig_8316 Average coverage: 111.01

 >Enie_contig_8317 Average coverage: 58.88

 >Enie_contig_8319 Average coverage: 210.40

 >Enie_contig_8320 Average coverage: 139.21

 >Enie_contig_8322 Average coverage: 90.17

 >Enie_contig_8323 Average coverage: 87.45

 >Enie_contig_8327 Average coverage: 507.58

 >Enie_contig_8330 Average coverage: 83.13

 >Enie_contig_8333 Average coverage: 367.26

 >Enie_contig_8337 Average coverage: 65.69

 >Enie_contig_8340 Average coverage: 110.24

 >Enie_contig_8341 Average coverage: 79.89

 >Enie_contig_8343 Average coverage: 164.27

 >Enie_contig_8344 Average coverage: 78.07

 >Enie_contig_8345 Average coverage: 92.10

 >Enie_contig_8348 Average coverage: 2.015.51

 >Enie_contig_8349 Average coverage: 315.23

 >Enie_contig_8350 Average coverage: 145.46

 >Enie_contig_8351 Average coverage: 40.98

 >Enie_contig_8354 Average coverage: 84.01

 >Enie_contig_8357 Average coverage: 144.35

 >Enie_contig_8358 Average coverage: 126.44

 >Enie_contig_8359 Average coverage: 70.67

 >Enie_contig_8360 Average coverage: 91.06

 >Enie_contig_8361 Average coverage: 81.28

 >Enie_contig_8363 Average coverage: 84.06

 >Enie_contig_8364 Average coverage: 72.37

 >Enie_contig_8365 Average coverage: 75.64

 >Enie_contig_8366 Average coverage: 82.71

 >Enie_contig_8367 Average coverage: 75.51

 >Enie_contig_8368 Average coverage: 86.91

 >Enie_contig_8370 Average coverage: 72.80

 >Enie_contig_8371 Average coverage: 2.081.54

 >Enie_contig_8373 Average coverage: 99.17

 >Enie_contig_8374 Average coverage: 87.02

 >Enie_contig_8376 Average coverage: 70.36

 >Enie_contig_8378 Average coverage: 247.38

 >Enie_contig_8379 Average coverage: 80.78

 >Enie_contig_8382 Average coverage: 269.13

 >Enie_contig_8383 Average coverage: 68.04

 >Enie_contig_8384 Average coverage: 94.40

 >Enie_contig_8385 Average coverage: 265.93

 >Enie_contig_8386 Average coverage: 76.16

 >Enie_contig_8389 Average coverage: 76.25

 >Enie_contig_8390 Average coverage: 174.69

 >Enie_contig_8393 Average coverage: 76.58

 >Enie_contig_8394 Average coverage: 60.95

 >Enie_contig_8396 Average coverage: 61.41

 >Enie_contig_8397 Average coverage: 57.23

 >Enie_contig_8399 Average coverage: 92.32

 >Enie_contig_8402 Average coverage: 197.05

 >Enie_contig_8403 Average coverage: 131.01

 >Enie_contig_8405 Average coverage: 65.03

 >Enie_contig_8409 Average coverage: 75.56

 >Enie_contig_8414 Average coverage: 84.40

 >Enie_contig_8416 Average coverage: 78.21

 >Enie_contig_8417 Average coverage: 82.38

 >Enie_contig_8421 Average coverage: 87.02

 >Enie_contig_8422 Average coverage: 86.82

 >Enie_contig_8423 Average coverage: 88.57

 >Enie_contig_8424 Average coverage: 85.11

 >Enie_contig_8426 Average coverage: 85.45

 >Enie_contig_8428 Average coverage: 144.83

 >Enie_contig_8432 Average coverage: 88.30

 >Enie_contig_8433 Average coverage: 222.04

 >Enie_contig_8436 Average coverage: 87.33

 >Enie_contig_8437 Average coverage: 98.61

 >Enie_contig_8440 Average coverage: 108.01

 >Enie_contig_8442 Average coverage: 88.11

 >Enie_contig_8443 Average coverage: 80.84

 >Enie_contig_8444 Average coverage: 84.71

 >Enie_contig_8445 Average coverage: 75.00

 >Enie_contig_8449 Average coverage: 53.68

 >Enie_contig_8450 Average coverage: 63.60

 >Enie_contig_8451 Average coverage: 272.54

 >Enie_contig_8452 Average coverage: 718.50

 >Enie_contig_8454 Average coverage: 81.29

 >Enie_contig_8455 Average coverage: 75.89

 >Enie_contig_8457 Average coverage: 69.01

 >Enie_contig_8459 Average coverage: 72.07

 >Enie_contig_8463 Average coverage: 89.28

 >Enie_contig_8464 Average coverage: 95.52

 >Enie_contig_8466 Average coverage: 138.09

 >Enie_contig_8467 Average coverage: 256.37

 >Enie_contig_8469 Average coverage: 125.10

 >Enie_contig_8470 Average coverage: 81.48

 >Enie_contig_8471 Average coverage: 153.65

 >Enie_contig_8472 Average coverage: 153.10

 >Enie_contig_8475 Average coverage: 42.13

 >Enie_contig_8476 Average coverage: 75.90

 >Enie_contig_8478 Average coverage: 113.65

 >Enie_contig_8481 Average coverage: 90.66

 >Enie_contig_8482 Average coverage: 6.635.64

 >Enie_contig_8484 Average coverage: 76.19

 >Enie_contig_8487 Average coverage: 67.70

 >Enie_contig_8488 Average coverage: 72.27

 >Enie_contig_8489 Average coverage: 47.29

 >Enie_contig_8491 Average coverage: 70.63

 >Enie_contig_8493 Average coverage: 90.37

 >Enie_contig_8495 Average coverage: 89.62

 >Enie_contig_8499 Average coverage: 355.93

 >Enie_contig_8501 Average coverage: 84.54

 >Enie_contig_8502 Average coverage: 71.60

 >Enie_contig_8504 Average coverage: 91.72

 >Enie_contig_8507 Average coverage: 106.32

 >Enie_contig_8508 Average coverage: 586.85

 >Enie_contig_8511 Average coverage: 1.089.85

 >Enie_contig_8514 Average coverage: 101.02

 >Enie_contig_8515 Average coverage: 66.85

 >Enie_contig_8516 Average coverage: 83.78

 >Enie_contig_8518 Average coverage: 153.90

 >Enie_contig_8519 Average coverage: 217.69

 >Enie_contig_8520 Average coverage: 178.08

 >Enie_contig_8522 Average coverage: 80.19

 >Enie_contig_8524 Average coverage: 373.84

 >Enie_contig_8526 Average coverage: 59.62

 >Enie_contig_8527 Average coverage: 90.72

 >Enie_contig_8531 Average coverage: 160.43

 >Enie_contig_8533 Average coverage: 69.52

 >Enie_contig_8534 Average coverage: 89.15

 >Enie_contig_8537 Average coverage: 1.060.73

 >Enie_contig_8542 Average coverage: 78.40

 >Enie_contig_8545 Average coverage: 82.67

 >Enie_contig_8546 Average coverage: 80.60

 >Enie_contig_8549 Average coverage: 398.44

 >Enie_contig_8551 Average coverage: 73.65

 >Enie_contig_8553 Average coverage: 87.62

 >Enie_contig_8554 Average coverage: 65.04

 >Enie_contig_8558 Average coverage: 87.93

 >Enie_contig_8559 Average coverage: 53.11

 >Enie_contig_8562 Average coverage: 82.77

 >Enie_contig_8564 Average coverage: 73.38

 >Enie_contig_8566 Average coverage: 73.30

 >Enie_contig_8568 Average coverage: 121.36

 >Enie_contig_8569 Average coverage: 98.51

 >Enie_contig_8570 Average coverage: 70.96

 >Enie_contig_8571 Average coverage: 936.08

 >Enie_contig_8572 Average coverage: 83.70

 >Enie_contig_8573 Average coverage: 181.80

 >Enie_contig_8574 Average coverage: 78.97

 >Enie_contig_8575 Average coverage: 91.44

 >Enie_contig_8577 Average coverage: 85.17

 >Enie_contig_8578 Average coverage: 84.76

 >Enie_contig_8579 Average coverage: 52.49

 >Enie_contig_8580 Average coverage: 56.04

 >Enie_contig_8582 Average coverage: 197.93

 >Enie_contig_8583 Average coverage: 256.98

 >Enie_contig_8584 Average coverage: 75.93

 >Enie_contig_8586 Average coverage: 319.69

 >Enie_contig_8587 Average coverage: 71.79

 >Enie_contig_8588 Average coverage: 90.55

 >Enie_contig_8589 Average coverage: 95.13

 >Enie_contig_8590 Average coverage: 166.33

 >Enie_contig_8591 Average coverage: 98.82

 >Enie_contig_8592 Average coverage: 137.83

 >Enie_contig_8593 Average coverage: 148.15

 >Enie_contig_8594 Average coverage: 104.66

 >Enie_contig_8595 Average coverage: 65.25

 >Enie_contig_8597 Average coverage: 78.83

 >Enie_contig_8600 Average coverage: 75.19

 >Enie_contig_8602 Average coverage: 78.13

 >Enie_contig_8604 Average coverage: 70.58

 >Enie_contig_8605 Average coverage: 85.51

 >Enie_contig_8606 Average coverage: 461.79

 >Enie_contig_8609 Average coverage: 97.13

 >Enie_contig_8610 Average coverage: 72.44

 >Enie_contig_8612 Average coverage: 111.84

 >Enie_contig_8613 Average coverage: 61.85

 >Enie_contig_8614 Average coverage: 109.07

 >Enie_contig_8615 Average coverage: 70.45

 >Enie_contig_8616 Average coverage: 111.96

 >Enie_contig_8619 Average coverage: 87.61

 >Enie_contig_8620 Average coverage: 78.53

 >Enie_contig_8621 Average coverage: 1.456.73

 >Enie_contig_8622 Average coverage: 1.040.92

 >Enie_contig_8623 Average coverage: 71.93

 >Enie_contig_8626 Average coverage: 98.42

 >Enie_contig_8627 Average coverage: 88.25

 >Enie_contig_8629 Average coverage: 106.31

 >Enie_contig_8630 Average coverage: 91.06

 >Enie_contig_8631 Average coverage: 192.99

 >Enie_contig_8632 Average coverage: 261.92

 >Enie_contig_8633 Average coverage: 69.90

 >Enie_contig_8635 Average coverage: 94.26

 >Enie_contig_8636 Average coverage: 175.63

 >Enie_contig_8638 Average coverage: 80.74

 >Enie_contig_8642 Average coverage: 128.57

 >Enie_contig_8646 Average coverage: 86.92

 >Enie_contig_8647 Average coverage: 77.58

 >Enie_contig_8649 Average coverage: 655.65

 >Enie_contig_8651 Average coverage: 290.86

 >Enie_contig_8652 Average coverage: 76.47

 >Enie_contig_8656 Average coverage: 98.11

 >Enie_contig_8659 Average coverage: 64.42

 >Enie_contig_8660 Average coverage: 75.45

 >Enie_contig_8661 Average coverage: 78.00

 >Enie_contig_8662 Average coverage: 90.50

 >Enie_contig_8663 Average coverage: 168.87

 >Enie_contig_8666 Average coverage: 91.81

 >Enie_contig_8667 Average coverage: 193.44

 >Enie_contig_8669 Average coverage: 149.08

 >Enie_contig_8670 Average coverage: 51.86

 >Enie_contig_8671 Average coverage: 412.43

 >Enie_contig_8672 Average coverage: 50.85

 >Enie_contig_8674 Average coverage: 256.24

 >Enie_contig_8675 Average coverage: 157.01

 >Enie_contig_8676 Average coverage: 653.80

 >Enie_contig_8677 Average coverage: 257.85

 >Enie_contig_8678 Average coverage: 108.71

 >Enie_contig_8680 Average coverage: 86.00

 >Enie_contig_8682 Average coverage: 78.85

 >Enie_contig_8685 Average coverage: 89.09

 >Enie_contig_8686 Average coverage: 81.92

 >Enie_contig_8687 Average coverage: 114.33

 >Enie_contig_8688 Average coverage: 101.89

 >Enie_contig_8689 Average coverage: 103.58

 >Enie_contig_8690 Average coverage: 143.78

 >Enie_contig_8693 Average coverage: 173.88

 >Enie_contig_8694 Average coverage: 85.35

 >Enie_contig_8698 Average coverage: 81.68

 >Enie_contig_8700 Average coverage: 91.36

 >Enie_contig_8702 Average coverage: 82.90

 >Enie_contig_8705 Average coverage: 85.24

 >Enie_contig_8706 Average coverage: 84.68

 >Enie_contig_8714 Average coverage: 87.60

 >Enie_contig_8715 Average coverage: 73.01

 >Enie_contig_8716 Average coverage: 93.34

 >Enie_contig_8718 Average coverage: 165.29

 >Enie_contig_8719 Average coverage: 92.73

 >Enie_contig_8722 Average coverage: 87.03

 >Enie_contig_8723 Average coverage: 40.32

 >Enie_contig_8729 Average coverage: 82.13

 >Enie_contig_8735 Average coverage: 75.47

 >Enie_contig_8736 Average coverage: 55.04

 >Enie_contig_8737 Average coverage: 145.88

 >Enie_contig_8739 Average coverage: 100.38

 >Enie_contig_8740 Average coverage: 269.55

 >Enie_contig_8741 Average coverage: 64.47

 >Enie_contig_8742 Average coverage: 118.35

 >Enie_contig_8746 Average coverage: 75.96

 >Enie_contig_8747 Average coverage: 43.87

 >Enie_contig_8750 Average coverage: 89.71

 >Enie_contig_8753 Average coverage: 87.25

 >Enie_contig_8759 Average coverage: 99.50

 >Enie_contig_8761 Average coverage: 79.52

 >Enie_contig_8763 Average coverage: 107.23

 >Enie_contig_8764 Average coverage: 263.01

 >Enie_contig_8765 Average coverage: 189.59

 >Enie_contig_8766 Average coverage: 83.33

 >Enie_contig_8768 Average coverage: 88.54

 >Enie_contig_8770 Average coverage: 91.34

 >Enie_contig_8773 Average coverage: 172.73

 >Enie_contig_8774 Average coverage: 295.13

 >Enie_contig_8775 Average coverage: 129.48

 >Enie_contig_8776 Average coverage: 203.44

 >Enie_contig_8777 Average coverage: 399.90

 >Enie_contig_8785 Average coverage: 401.47

 >Enie_contig_8786 Average coverage: 534.88

 >Enie_contig_8787 Average coverage: 87.54

 >Enie_contig_8788 Average coverage: 1.454.37

 >Enie_contig_8790 Average coverage: 97.54

 >Enie_contig_8792 Average coverage: 287.44

 >Enie_contig_8793 Average coverage: 865.66

 >Enie_contig_8794 Average coverage: 87.23

 >Enie_contig_8795 Average coverage: 57.10

 >Enie_contig_8798 Average coverage: 94.19

 >Enie_contig_8801 Average coverage: 83.57

 >Enie_contig_8804 Average coverage: 82.42

 >Enie_contig_8806 Average coverage: 80.97

 >Enie_contig_8807 Average coverage: 81.68

 >Enie_contig_8809 Average coverage: 332.91

 >Enie_contig_8810 Average coverage: 61.75

 >Enie_contig_8813 Average coverage: 170.05

 >Enie_contig_8814 Average coverage: 288.29

 >Enie_contig_8815 Average coverage: 84.87

 >Enie_contig_8816 Average coverage: 313.45

 >Enie_contig_8818 Average coverage: 81.54

 >Enie_contig_8819 Average coverage: 80.08

 >Enie_contig_8820 Average coverage: 289.36

 >Enie_contig_8821 Average coverage: 850.32

 >Enie_contig_8822 Average coverage: 156.62

 >Enie_contig_8823 Average coverage: 81.26

 >Enie_contig_8824 Average coverage: 241.11

 >Enie_contig_8825 Average coverage: 99.28

 >Enie_contig_8828 Average coverage: 82.44

 >Enie_contig_8831 Average coverage: 84.06

 >Enie_contig_8832 Average coverage: 43.93

 >Enie_contig_8833 Average coverage: 307.77

 >Enie_contig_8835 Average coverage: 258.13

 >Enie_contig_8837 Average coverage: 90.71

 >Enie_contig_8839 Average coverage: 83.50

 >Enie_contig_8840 Average coverage: 84.08

 >Enie_contig_8841 Average coverage: 81.52

 >Enie_contig_8842 Average coverage: 82.20

 >Enie_contig_8845 Average coverage: 1.315.79

 >Enie_contig_8846 Average coverage: 195.81

 >Enie_contig_8847 Average coverage: 92.34

 >Enie_contig_8849 Average coverage: 108.44

 >Enie_contig_8850 Average coverage: 90.22

 >Enie_contig_8852 Average coverage: 90.99

 >Enie_contig_8854 Average coverage: 92.20

 >Enie_contig_8855 Average coverage: 87.56

 >Enie_contig_8857 Average coverage: 8.304.65

 >Enie_contig_8858 Average coverage: 301.65

 >Enie_contig_8859 Average coverage: 70.89

 >Enie_contig_8862 Average coverage: 71.95

 >Enie_contig_8863 Average coverage: 382.93

 >Enie_contig_8864 Average coverage: 228.19

 >Enie_contig_8865 Average coverage: 68.96

 >Enie_contig_8866 Average coverage: 107.30

 >Enie_contig_8867 Average coverage: 90.19

 >Enie_contig_8869 Average coverage: 103.04

 >Enie_contig_8870 Average coverage: 116.87

 >Enie_contig_8871 Average coverage: 115.76

 >Enie_contig_8872 Average coverage: 62.88

 >Enie_contig_8874 Average coverage: 90.66

 >Enie_contig_8875 Average coverage: 72.56

 >Enie_contig_8876 Average coverage: 73.80

 >Enie_contig_8877 Average coverage: 41.74

 >Enie_contig_8879 Average coverage: 418.90

 >Enie_contig_8881 Average coverage: 228.18

 >Enie_contig_8882 Average coverage: 57.12

 >Enie_contig_8883 Average coverage: 84.46

 >Enie_contig_8887 Average coverage: 504.07

 >Enie_contig_8888 Average coverage: 78.17

 >Enie_contig_8890 Average coverage: 301.90

 >Enie_contig_8891 Average coverage: 98.51

 >Enie_contig_8892 Average coverage: 71.95

 >Enie_contig_8894 Average coverage: 58.28

 >Enie_contig_8896 Average coverage: 82.34

 >Enie_contig_8897 Average coverage: 275.17

 >Enie_contig_8898 Average coverage: 100.98

 >Enie_contig_8899 Average coverage: 336.51

 >Enie_contig_8902 Average coverage: 79.77

 >Enie_contig_8904 Average coverage: 97.97

 >Enie_contig_8905 Average coverage: 74.93

 >Enie_contig_8906 Average coverage: 74.71

 >Enie_contig_8907 Average coverage: 71.34

 >Enie_contig_8911 Average coverage: 67.04

 >Enie_contig_8912 Average coverage: 79.87

 >Enie_contig_8914 Average coverage: 71.47

 >Enie_contig_8915 Average coverage: 81.14

 >Enie_contig_8918 Average coverage: 82.09

 >Enie_contig_8919 Average coverage: 91.27

 >Enie_contig_8920 Average coverage: 165.15

 >Enie_contig_8921 Average coverage: 90.08

 >Enie_contig_8922 Average coverage: 95.97

 >Enie_contig_8923 Average coverage: 307.42

 >Enie_contig_8924 Average coverage: 83.48

 >Enie_contig_8926 Average coverage: 95.15

 >Enie_contig_8930 Average coverage: 82.30

 >Enie_contig_8932 Average coverage: 226.12

 >Enie_contig_8936 Average coverage: 569.36

 >Enie_contig_8937 Average coverage: 88.08

 >Enie_contig_8940 Average coverage: 82.56

 >Enie_contig_8943 Average coverage: 146.98

 >Enie_contig_8944 Average coverage: 90.01

 >Enie_contig_8945 Average coverage: 87.27

 >Enie_contig_8946 Average coverage: 85.96

 >Enie_contig_8947 Average coverage: 89.22

 >Enie_contig_8949 Average coverage: 94.04

 >Enie_contig_8950 Average coverage: 50.66

 >Enie_contig_8953 Average coverage: 215.15

 >Enie_contig_8955 Average coverage: 848.48

 >Enie_contig_8957 Average coverage: 64.77

 >Enie_contig_8959 Average coverage: 47.07

 >Enie_contig_8961 Average coverage: 291.07

 >Enie_contig_8962 Average coverage: 89.82

 >Enie_contig_8963 Average coverage: 137.82

 >Enie_contig_8965 Average coverage: 171.16

 >Enie_contig_8966 Average coverage: 62.76

 >Enie_contig_8968 Average coverage: 260.50

 >Enie_contig_8969 Average coverage: 83.52

 >Enie_contig_8971 Average coverage: 98.75

 >Enie_contig_8972 Average coverage: 82.96

 >Enie_contig_8973 Average coverage: 91.53

 >Enie_contig_8974 Average coverage: 42.40

 >Enie_contig_8975 Average coverage: 94.57

 >Enie_contig_8977 Average coverage: 91.73

 >Enie_contig_8979 Average coverage: 76.25

 >Enie_contig_8984 Average coverage: 91.06

 >Enie_contig_8985 Average coverage: 3.770.44

 >Enie_contig_8987 Average coverage: 90.97

 >Enie_contig_8989 Average coverage: 77.03

 >Enie_contig_8991 Average coverage: 47.58

 >Enie_contig_8992 Average coverage: 84.39

 >Enie_contig_8994 Average coverage: 77.64

 >Enie_contig_8997 Average coverage: 194.71

 >Enie_contig_8999 Average coverage: 81.39

 >Enie_contig_9002 Average coverage: 85.62

 >Enie_contig_9003 Average coverage: 934.86

 >Enie_contig_9004 Average coverage: 2.164.20

 >Enie_contig_9007 Average coverage: 80.97

 >Enie_contig_9008 Average coverage: 82.11

 >Enie_contig_9012 Average coverage: 76.96

 >Enie_contig_9015 Average coverage: 89.45

 >Enie_contig_9016 Average coverage: 69.97

 >Enie_contig_9020 Average coverage: 368.62

 >Enie_contig_9022 Average coverage: 115.08

 >Enie_contig_9024 Average coverage: 78.16

 >Enie_contig_9025 Average coverage: 93.35

 >Enie_contig_9029 Average coverage: 83.18

 >Enie_contig_9031 Average coverage: 87.56

 >Enie_contig_9032 Average coverage: 107.79

 >Enie_contig_9034 Average coverage: 95.05

 >Enie_contig_9036 Average coverage: 89.04

 >Enie_contig_9038 Average coverage: 92.09

 >Enie_contig_9040 Average coverage: 170.35

 >Enie_contig_9041 Average coverage: 236.67

 >Enie_contig_9044 Average coverage: 82.92

 >Enie_contig_9045 Average coverage: 114.00

 >Enie_contig_9046 Average coverage: 130.54

 >Enie_contig_9047 Average coverage: 83.63

 >Enie_contig_9048 Average coverage: 73.91

 >Enie_contig_9051 Average coverage: 74.67

 >Enie_contig_9058 Average coverage: 73.59

 >Enie_contig_9060 Average coverage: 462.74

 >Enie_contig_9061 Average coverage: 414.51

 >Enie_contig_9062 Average coverage: 107.53

 >Enie_contig_9064 Average coverage: 407.80

 >Enie_contig_9065 Average coverage: 250.37

 >Enie_contig_9068 Average coverage: 250.42

 >Enie_contig_9070 Average coverage: 91.70

 >Enie_contig_9073 Average coverage: 90.32

 >Enie_contig_9075 Average coverage: 83.27

 >Enie_contig_9077 Average coverage: 108.18

 >Enie_contig_9079 Average coverage: 79.70

 >Enie_contig_9081 Average coverage: 89.48

 >Enie_contig_9082 Average coverage: 88.61

 >Enie_contig_9087 Average coverage: 90.58

 >Enie_contig_9088 Average coverage: 91.19

 >Enie_contig_9089 Average coverage: 207.62

 >Enie_contig_9090 Average coverage: 1.441.10

 >Enie_contig_9094 Average coverage: 106.38

 >Enie_contig_9095 Average coverage: 58.43

 >Enie_contig_9100 Average coverage: 80.17

 >Enie_contig_9103 Average coverage: 74.64

 >Enie_contig_9104 Average coverage: 85.53

 >Enie_contig_9105 Average coverage: 83.57

 >Enie_contig_9106 Average coverage: 84.86

 >Enie_contig_9109 Average coverage: 73.64

 >Enie_contig_9110 Average coverage: 169.22

 >Enie_contig_9111 Average coverage: 417.17

 >Enie_contig_9112 Average coverage: 310.64

 >Enie_contig_9114 Average coverage: 73.19

 >Enie_contig_9116 Average coverage: 82.01

 >Enie_contig_9117 Average coverage: 68.76

 >Enie_contig_9118 Average coverage: 70.66

 >Enie_contig_9120 Average coverage: 88.40

 >Enie_contig_9121 Average coverage: 60.94

 >Enie_contig_9125 Average coverage: 84.37

 >Enie_contig_9127 Average coverage: 83.86

 >Enie_contig_9129 Average coverage: 99.40

 >Enie_contig_9133 Average coverage: 89.27

 >Enie_contig_9135 Average coverage: 77.58

 >Enie_contig_9137 Average coverage: 776.92

 >Enie_contig_9140 Average coverage: 74.71

 >Enie_contig_9142 Average coverage: 50.65

 >Enie_contig_9145 Average coverage: 2.365.34

 >Enie_contig_9146 Average coverage: 1.379.68

 >Enie_contig_9147 Average coverage: 75.85

 >Enie_contig_9148 Average coverage: 93.96

 >Enie_contig_9149 Average coverage: 84.89

 >Enie_contig_9152 Average coverage: 94.17

 >Enie_contig_9154 Average coverage: 86.79

 >Enie_contig_9155 Average coverage: 85.36

 >Enie_contig_9156 Average coverage: 83.33

 >Enie_contig_9157 Average coverage: 82.54

 >Enie_contig_9159 Average coverage: 51.57

 >Enie_contig_9161 Average coverage: 93.99

 >Enie_contig_9164 Average coverage: 92.25

 >Enie_contig_9167 Average coverage: 90.96

 >Enie_contig_9170 Average coverage: 67.98

 >Enie_contig_9171 Average coverage: 89.10

 >Enie_contig_9176 Average coverage: 78.94

 >Enie_contig_9180 Average coverage: 87.72

 >Enie_contig_9181 Average coverage: 66.43

 >Enie_contig_9182 Average coverage: 4.885.80

 >Enie_contig_9183 Average coverage: 612.56

 >Enie_contig_9187 Average coverage: 97.33

 >Enie_contig_9190 Average coverage: 56.02

 >Enie_contig_9193 Average coverage: 88.70

 >Enie_contig_9194 Average coverage: 64.87

 >Enie_contig_9195 Average coverage: 64.10

 >Enie_contig_9196 Average coverage: 91.50

 >Enie_contig_9198 Average coverage: 374.64

 >Enie_contig_9199 Average coverage: 81.46

 >Enie_contig_9201 Average coverage: 319.95

 >Enie_contig_9202 Average coverage: 92.61

 >Enie_contig_9206 Average coverage: 216.76

 >Enie_contig_9207 Average coverage: 78.82

 >Enie_contig_9212 Average coverage: 86.12

 >Enie_contig_9213 Average coverage: 262.03

 >Enie_contig_9214 Average coverage: 57.35

 >Enie_contig_9218 Average coverage: 79.27

 >Enie_contig_9219 Average coverage: 79.75

 >Enie_contig_9220 Average coverage: 67.57

 >Enie_contig_9221 Average coverage: 88.25

 >Enie_contig_9222 Average coverage: 42.50

 >Enie_contig_9223 Average coverage: 77.00

 >Enie_contig_9224 Average coverage: 59.29

 >Enie_contig_9225 Average coverage: 89.88

 >Enie_contig_9227 Average coverage: 62.61

 >Enie_contig_9229 Average coverage: 79.79

 >Enie_contig_9232 Average coverage: 250.41

 >Enie_contig_9233 Average coverage: 83.15

 >Enie_contig_9234 Average coverage: 109.44

 >Enie_contig_9235 Average coverage: 94.53

 >Enie_contig_9237 Average coverage: 40.74

 >Enie_contig_9238 Average coverage: 91.90

 >Enie_contig_9239 Average coverage: 80.47

 >Enie_contig_9240 Average coverage: 86.66

 >Enie_contig_9241 Average coverage: 76.31

 >Enie_contig_9242 Average coverage: 363.73

 >Enie_contig_9243 Average coverage: 555.19

 >Enie_contig_9244 Average coverage: 96.79

 >Enie_contig_9246 Average coverage: 87.14

 >Enie_contig_9247 Average coverage: 502.12

 >Enie_contig_9249 Average coverage: 80.06

 >Enie_contig_9251 Average coverage: 452.80

 >Enie_contig_9253 Average coverage: 66.71

 >Enie_contig_9255 Average coverage: 87.07

 >Enie_contig_9257 Average coverage: 79.38

 >Enie_contig_9259 Average coverage: 91.27

 >Enie_contig_9262 Average coverage: 84.13

 >Enie_contig_9263 Average coverage: 94.52

 >Enie_contig_9264 Average coverage: 59.14

 >Enie_contig_9269 Average coverage: 79.27

 >Enie_contig_9270 Average coverage: 456.78

 >Enie_contig_9271 Average coverage: 337.10

 >Enie_contig_9273 Average coverage: 68.04

 >Enie_contig_9274 Average coverage: 71.30

 >Enie_contig_9276 Average coverage: 66.03

 >Enie_contig_9278 Average coverage: 73.51

 >Enie_contig_9279 Average coverage: 116.07

 >Enie_contig_9282 Average coverage: 93.17

 >Enie_contig_9283 Average coverage: 91.87

 >Enie_contig_9284 Average coverage: 97.64

 >Enie_contig_9285 Average coverage: 77.31

 >Enie_contig_9289 Average coverage: 70.82

 >Enie_contig_9292 Average coverage: 84.00

 >Enie_contig_9293 Average coverage: 235.43

 >Enie_contig_9294 Average coverage: 84.74

 >Enie_contig_9298 Average coverage: 58.77

 >Enie_contig_9303 Average coverage: 73.24

 >Enie_contig_9305 Average coverage: 129.56

 >Enie_contig_9306 Average coverage: 83.21

 >Enie_contig_9308 Average coverage: 1.491.75

 >Enie_contig_9309 Average coverage: 86.09

 >Enie_contig_9314 Average coverage: 73.25

 >Enie_contig_9320 Average coverage: 77.24

 >Enie_contig_9321 Average coverage: 848.31

 >Enie_contig_9323 Average coverage: 90.81

 >Enie_contig_9325 Average coverage: 48.97

 >Enie_contig_9326 Average coverage: 77.27

 >Enie_contig_9331 Average coverage: 15.040.14

 >Enie_contig_9332 Average coverage: 4.099.24

 >Enie_contig_9333 Average coverage: 77.39

 >Enie_contig_9334 Average coverage: 85.43

 >Enie_contig_9336 Average coverage: 87.06

 >Enie_contig_9339 Average coverage: 342.22

 >Enie_contig_9340 Average coverage: 89.39

 >Enie_contig_9341 Average coverage: 82.47

 >Enie_contig_9342 Average coverage: 86.41

 >Enie_contig_9344 Average coverage: 174.78

 >Enie_contig_9345 Average coverage: 115.17

 >Enie_contig_9346 Average coverage: 1.034.85

 >Enie_contig_9349 Average coverage: 60.29

 >Enie_contig_9350 Average coverage: 74.47

 >Enie_contig_9352 Average coverage: 547.27

 >Enie_contig_9353 Average coverage: 74.72

 >Enie_contig_9359 Average coverage: 85.08

 >Enie_contig_9361 Average coverage: 82.69

 >Enie_contig_9363 Average coverage: 89.88

 >Enie_contig_9364 Average coverage: 2.729.78

 >Enie_contig_9365 Average coverage: 734.32

 >Enie_contig_9366 Average coverage: 83.41

 >Enie_contig_9368 Average coverage: 88.68

 >Enie_contig_9369 Average coverage: 139.10

 >Enie_contig_9372 Average coverage: 127.19

 >Enie_contig_9374 Average coverage: 82.67

 >Enie_contig_9375 Average coverage: 1.752.34

 >Enie_contig_9376 Average coverage: 92.53

 >Enie_contig_9378 Average coverage: 84.97

 >Enie_contig_9381 Average coverage: 59.25

 >Enie_contig_9382 Average coverage: 85.42

 >Enie_contig_9384 Average coverage: 75.37

 >Enie_contig_9385 Average coverage: 53.69

 >Enie_contig_9386 Average coverage: 13.125.44

 >Enie_contig_9388 Average coverage: 79.79

 >Enie_contig_9389 Average coverage: 85.43

 >Enie_contig_9390 Average coverage: 97.68

 >Enie_contig_9391 Average coverage: 119.86

 >Enie_contig_9393 Average coverage: 87.75

 >Enie_contig_9395 Average coverage: 148.06

 >Enie_contig_9397 Average coverage: 82.48

 >Enie_contig_9398 Average coverage: 161.34

 >Enie_contig_9399 Average coverage: 90.36

 >Enie_contig_9400 Average coverage: 120.38

 >Enie_contig_9401 Average coverage: 87.13

 >Enie_contig_9403 Average coverage: 66.09

 >Enie_contig_9404 Average coverage: 100.05

 >Enie_contig_9405 Average coverage: 238.55

 >Enie_contig_9408 Average coverage: 226.56

 >Enie_contig_9409 Average coverage: 58.35

 >Enie_contig_9410 Average coverage: 133.85

 >Enie_contig_9411 Average coverage: 74.87

 >Enie_contig_9413 Average coverage: 433.91

 >Enie_contig_9416 Average coverage: 83.44

 >Enie_contig_9421 Average coverage: 75.55

 >Enie_contig_9422 Average coverage: 1.596.92

 >Enie_contig_9423 Average coverage: 97.37

 >Enie_contig_9424 Average coverage: 198.67

 >Enie_contig_9426 Average coverage: 782.76

 >Enie_contig_9428 Average coverage: 77.19

 >Enie_contig_9430 Average coverage: 75.09

 >Enie_contig_9431 Average coverage: 95.05

 >Enie_contig_9432 Average coverage: 1.341.81

 >Enie_contig_9433 Average coverage: 1.107.35

 >Enie_contig_9434 Average coverage: 115.72

 >Enie_contig_9436 Average coverage: 40.81

 >Enie_contig_9440 Average coverage: 91.34

 >Enie_contig_9441 Average coverage: 730.55

 >Enie_contig_9442 Average coverage: 75.76

 >Enie_contig_9443 Average coverage: 51.68

 >Enie_contig_9445 Average coverage: 129.41

 >Enie_contig_9446 Average coverage: 78.89

 >Enie_contig_9447 Average coverage: 85.98

 >Enie_contig_9451 Average coverage: 79.42

 >Enie_contig_9454 Average coverage: 73.16

 >Enie_contig_9455 Average coverage: 89.65

 >Enie_contig_9456 Average coverage: 223.66

 >Enie_contig_9457 Average coverage: 89.10

 >Enie_contig_9458 Average coverage: 689.67

 >Enie_contig_9460 Average coverage: 72.38

 >Enie_contig_9462 Average coverage: 64.50

 >Enie_contig_9463 Average coverage: 77.56

 >Enie_contig_9464 Average coverage: 86.45

 >Enie_contig_9465 Average coverage: 93.54

 >Enie_contig_9469 Average coverage: 76.98

 >Enie_contig_9472 Average coverage: 89.16

 >Enie_contig_9473 Average coverage: 43.61

 >Enie_contig_9479 Average coverage: 98.20

 >Enie_contig_9480 Average coverage: 147.57

 >Enie_contig_9482 Average coverage: 84.24

 >Enie_contig_9484 Average coverage: 158.64

 >Enie_contig_9485 Average coverage: 112.09

 >Enie_contig_9486 Average coverage: 122.26

 >Enie_contig_9487 Average coverage: 74.26

 >Enie_contig_9489 Average coverage: 93.03

 >Enie_contig_9494 Average coverage: 90.09

 >Enie_contig_9495 Average coverage: 46.37

 >Enie_contig_9496 Average coverage: 298.24

 >Enie_contig_9498 Average coverage: 91.38

 >Enie_contig_9499 Average coverage: 77.27

 >Enie_contig_9501 Average coverage: 78.88

 >Enie_contig_9503 Average coverage: 72.44

 >Enie_contig_9504 Average coverage: 86.77

 >Enie_contig_9505 Average coverage: 87.08

 >Enie_contig_9510 Average coverage: 84.02

 >Enie_contig_9511 Average coverage: 74.00

 >Enie_contig_9518 Average coverage: 59.64

 >Enie_contig_9519 Average coverage: 77.94

 >Enie_contig_9520 Average coverage: 65.90

 >Enie_contig_9522 Average coverage: 102.18

 >Enie_contig_9523 Average coverage: 56.32

 >Enie_contig_9524 Average coverage: 59.72

 >Enie_contig_9527 Average coverage: 90.52

 >Enie_contig_9529 Average coverage: 89.50

 >Enie_contig_9531 Average coverage: 80.74

 >Enie_contig_9534 Average coverage: 104.57

 >Enie_contig_9535 Average coverage: 62.29

 >Enie_contig_9536 Average coverage: 106.90

 >Enie_contig_9537 Average coverage: 92.93

 >Enie_contig_9539 Average coverage: 329.71

 >Enie_contig_9540 Average coverage: 92.64

 >Enie_contig_9543 Average coverage: 321.73

 >Enie_contig_9544 Average coverage: 40.97

 >Enie_contig_9545 Average coverage: 120.02

 >Enie_contig_9547 Average coverage: 63.43

 >Enie_contig_9550 Average coverage: 62.63

 >Enie_contig_9551 Average coverage: 88.32

 >Enie_contig_9553 Average coverage: 79.25

 >Enie_contig_9554 Average coverage: 73.02

 >Enie_contig_9557 Average coverage: 385.89

 >Enie_contig_9558 Average coverage: 292.27

 >Enie_contig_9560 Average coverage: 93.56

 >Enie_contig_9562 Average coverage: 80.00

 >Enie_contig_9563 Average coverage: 89.19

 >Enie_contig_9565 Average coverage: 94.60

 >Enie_contig_9569 Average coverage: 83.29

 >Enie_contig_9573 Average coverage: 95.38

 >Enie_contig_9575 Average coverage: 359.29

 >Enie_contig_9576 Average coverage: 483.56

 >Enie_contig_9578 Average coverage: 343.46

 >Enie_contig_9581 Average coverage: 78.24

 >Enie_contig_9582 Average coverage: 77.10

 >Enie_contig_9585 Average coverage: 82.73

 >Enie_contig_9586 Average coverage: 84.54

 >Enie_contig_9587 Average coverage: 7.973.68

 >Enie_contig_9588 Average coverage: 502.37

 >Enie_contig_9590 Average coverage: 88.68

 >Enie_contig_9592 Average coverage: 833.08

 >Enie_contig_9593 Average coverage: 372.47

 >Enie_contig_9594 Average coverage: 219.94

 >Enie_contig_9595 Average coverage: 77.70

 >Enie_contig_9596 Average coverage: 64.86

 >Enie_contig_9597 Average coverage: 1.126.31

 >Enie_contig_9598 Average coverage: 51.61

 >Enie_contig_9601 Average coverage: 558.14

 >Enie_contig_9602 Average coverage: 72.91

 >Enie_contig_9604 Average coverage: 94.13

 >Enie_contig_9605 Average coverage: 76.77

 >Enie_contig_9611 Average coverage: 46.72

 >Enie_contig_9612 Average coverage: 78.76

 >Enie_contig_9614 Average coverage: 139.64

 >Enie_contig_9615 Average coverage: 192.32

 >Enie_contig_9616 Average coverage: 64.00

 >Enie_contig_9618 Average coverage: 1.100.30

 >Enie_contig_9619 Average coverage: 82.53

 >Enie_contig_9621 Average coverage: 82.24

 >Enie_contig_9623 Average coverage: 254.23

 >Enie_contig_9624 Average coverage: 93.58

 >Enie_contig_9625 Average coverage: 201.25

 >Enie_contig_9626 Average coverage: 102.97

 >Enie_contig_9628 Average coverage: 71.84

 >Enie_contig_9630 Average coverage: 68.13

 >Enie_contig_9631 Average coverage: 76.64

 >Enie_contig_9632 Average coverage: 88.34

 >Enie_contig_9633 Average coverage: 82.17

 >Enie_contig_9634 Average coverage: 201.30

 >Enie_contig_9636 Average coverage: 85.77

 >Enie_contig_9638 Average coverage: 84.73

 >Enie_contig_9640 Average coverage: 74.45

 >Enie_contig_9642 Average coverage: 676.22

 >Enie_contig_9643 Average coverage: 79.76

 >Enie_contig_9644 Average coverage: 123.68

 >Enie_contig_9646 Average coverage: 766.95

 >Enie_contig_9648 Average coverage: 24.924.43

 >Enie_contig_9649 Average coverage: 90.06

 >Enie_contig_9652 Average coverage: 89.35

 >Enie_contig_9653 Average coverage: 87.32

 >Enie_contig_9654 Average coverage: 82.64

 >Enie_contig_9655 Average coverage: 86.30

 >Enie_contig_9656 Average coverage: 134.08

 >Enie_contig_9659 Average coverage: 293.44

 >Enie_contig_9660 Average coverage: 93.31

 >Enie_contig_9666 Average coverage: 3.100.10

 >Enie_contig_9667 Average coverage: 74.72

 >Enie_contig_9669 Average coverage: 94.94

 >Enie_contig_9670 Average coverage: 97.49

 >Enie_contig_9674 Average coverage: 89.41

 >Enie_contig_9676 Average coverage: 74.91

 >Enie_contig_9677 Average coverage: 2.134.72

 >Enie_contig_9678 Average coverage: 71.71

 >Enie_contig_9683 Average coverage: 338.81

 >Enie_contig_9686 Average coverage: 349.18

 >Enie_contig_9687 Average coverage: 93.48

 >Enie_contig_9688 Average coverage: 725.26

 >Enie_contig_9690 Average coverage: 86.29

 >Enie_contig_9691 Average coverage: 69.77

 >Enie_contig_9692 Average coverage: 89.91

 >Enie_contig_9697 Average coverage: 88.22

 >Enie_contig_9701 Average coverage: 79.58

 >Enie_contig_9705 Average coverage: 94.45

 >Enie_contig_9706 Average coverage: 77.05

 >Enie_contig_9707 Average coverage: 65.80

 >Enie_contig_9708 Average coverage: 137.07

 >Enie_contig_9709 Average coverage: 161.83

 >Enie_contig_9711 Average coverage: 377.18

 >Enie_contig_9712 Average coverage: 87.16

 >Enie_contig_9713 Average coverage: 58.65

 >Enie_contig_9714 Average coverage: 89.82

 >Enie_contig_9716 Average coverage: 85.34

 >Enie_contig_9717 Average coverage: 187.89

 >Enie_contig_9718 Average coverage: 85.58

 >Enie_contig_9719 Average coverage: 40.92

 >Enie_contig_9722 Average coverage: 66.97

 >Enie_contig_9723 Average coverage: 93.44

 >Enie_contig_9724 Average coverage: 1.655.60

 >Enie_contig_9725 Average coverage: 325.16

 >Enie_contig_9726 Average coverage: 366.78

 >Enie_contig_9728 Average coverage: 692.27

 >Enie_contig_9729 Average coverage: 57.42

 >Enie_contig_9731 Average coverage: 106.12

 >Enie_contig_9733 Average coverage: 311.69

 >Enie_contig_9734 Average coverage: 78.47

 >Enie_contig_9737 Average coverage: 84.15

 >Enie_contig_9739 Average coverage: 67.18

 >Enie_contig_9740 Average coverage: 133.73

 >Enie_contig_9741 Average coverage: 122.82

 >Enie_contig_9742 Average coverage: 90.95

 >Enie_contig_9748 Average coverage: 77.80

 >Enie_contig_9749 Average coverage: 88.48

 >Enie_contig_9750 Average coverage: 53.80

 >Enie_contig_9751 Average coverage: 110.99

 >Enie_contig_9752 Average coverage: 93.41

 >Enie_contig_9753 Average coverage: 2.688.05

 >Enie_contig_9754 Average coverage: 82.83

 >Enie_contig_9759 Average coverage: 71.82

 >Enie_contig_9762 Average coverage: 4.641.26

 >Enie_contig_9764 Average coverage: 95.24

 >Enie_contig_9766 Average coverage: 206.54

 >Enie_contig_9767 Average coverage: 7.541.47

 >Enie_contig_9768 Average coverage: 86.88

 >Enie_contig_9769 Average coverage: 73.25

 >Enie_contig_9774 Average coverage: 71.65

 >Enie_contig_9775 Average coverage: 89.60

 >Enie_contig_9776 Average coverage: 52.65

 >Enie_contig_9778 Average coverage: 63.99

 >Enie_contig_9780 Average coverage: 91.29

 >Enie_contig_9781 Average coverage: 61.36

 >Enie_contig_9783 Average coverage: 388.93

 >Enie_contig_9784 Average coverage: 154.53

 >Enie_contig_9785 Average coverage: 94.98

 >Enie_contig_9786 Average coverage: 127.06

 >Enie_contig_9790 Average coverage: 91.71

 >Enie_contig_9792 Average coverage: 353.73

 >Enie_contig_9795 Average coverage: 93.49

 >Enie_contig_9796 Average coverage: 89.94

 >Enie_contig_9797 Average coverage: 181.79

 >Enie_contig_9798 Average coverage: 99.96

 >Enie_contig_9801 Average coverage: 1.650.56

 >Enie_contig_9805 Average coverage: 84.11

 >Enie_contig_9807 Average coverage: 274.56

 >Enie_contig_9810 Average coverage: 110.41

 >Enie_contig_9814 Average coverage: 1.516.57

 >Enie_contig_9816 Average coverage: 136.09

 >Enie_contig_9820 Average coverage: 92.57

 >Enie_contig_9823 Average coverage: 101.38

 >Enie_contig_9824 Average coverage: 530.71

 >Enie_contig_9826 Average coverage: 77.67

 >Enie_contig_9828 Average coverage: 98.49

 >Enie_contig_9830 Average coverage: 59.84

 >Enie_contig_9831 Average coverage: 91.99

 >Enie_contig_9832 Average coverage: 112.01

 >Enie_contig_9833 Average coverage: 81.49

 >Enie_contig_9835 Average coverage: 131.99

 >Enie_contig_9836 Average coverage: 67.43

 >Enie_contig_9838 Average coverage: 532.04

 >Enie_contig_9840 Average coverage: 72.05

 >Enie_contig_9844 Average coverage: 98.93

 >Enie_contig_9845 Average coverage: 87.09

 >Enie_contig_9851 Average coverage: 82.18

 >Enie_contig_9852 Average coverage: 66.30

 >Enie_contig_9854 Average coverage: 319.71

 >Enie_contig_9855 Average coverage: 92.48

 >Enie_contig_9856 Average coverage: 103.44

 >Enie_contig_9858 Average coverage: 85.05

 >Enie_contig_9859 Average coverage: 70.15

 >Enie_contig_9860 Average coverage: 44.07

 >Enie_contig_9861 Average coverage: 69.11

 >Enie_contig_9862 Average coverage: 83.22

 >Enie_contig_9863 Average coverage: 94.19

 >Enie_contig_9867 Average coverage: 80.12

 >Enie_contig_9869 Average coverage: 111.74

 >Enie_contig_9871 Average coverage: 81.57

 >Enie_contig_9872 Average coverage: 467.50

 >Enie_contig_9873 Average coverage: 73.61

 >Enie_contig_9875 Average coverage: 80.11

 >Enie_contig_9877 Average coverage: 873.66

 >Enie_contig_9878 Average coverage: 86.69

 >Enie_contig_9879 Average coverage: 73.69

 >Enie_contig_9884 Average coverage: 86.57

 >Enie_contig_9885 Average coverage: 213.92

 >Enie_contig_9887 Average coverage: 87.88

 >Enie_contig_9888 Average coverage: 88.03

 >Enie_contig_9894 Average coverage: 92.03

 >Enie_contig_9896 Average coverage: 512.71

 >Enie_contig_9898 Average coverage: 80.68

 >Enie_contig_9901 Average coverage: 109.49

 >Enie_contig_9902 Average coverage: 82.06

 >Enie_contig_9904 Average coverage: 2.930.25

 >Enie_contig_9906 Average coverage: 59.37

 >Enie_contig_9907 Average coverage: 87.60

 >Enie_contig_9910 Average coverage: 59.66

 >Enie_contig_9912 Average coverage: 88.24

 >Enie_contig_9914 Average coverage: 85.71

 >Enie_contig_9915 Average coverage: 350.75

 >Enie_contig_9916 Average coverage: 121.35

 >Enie_contig_9918 Average coverage: 90.21

 >Enie_contig_9923 Average coverage: 230.04

 >Enie_contig_9926 Average coverage: 84.90

 >Enie_contig_9927 Average coverage: 173.91

 >Enie_contig_9929 Average coverage: 74.21

 >Enie_contig_9931 Average coverage: 65.08

 >Enie_contig_9932 Average coverage: 65.09

 >Enie_contig_9934 Average coverage: 100.98

 >Enie_contig_9935 Average coverage: 72.10

 >Enie_contig_9936 Average coverage: 45.83

 >Enie_contig_9937 Average coverage: 76.81

 >Enie_contig_9940 Average coverage: 84.73

 >Enie_contig_9943 Average coverage: 243.92

 >Enie_contig_9945 Average coverage: 89.24

 >Enie_contig_9947 Average coverage: 88.49

 >Enie_contig_9948 Average coverage: 424.73

 >Enie_contig_9949 Average coverage: 89.69

 >Enie_contig_9950 Average coverage: 78.83

 >Enie_contig_9952 Average coverage: 79.67

 >Enie_contig_9953 Average coverage: 90.99

 >Enie_contig_9954 Average coverage: 68.69

 >Enie_contig_9955 Average coverage: 67.26

 >Enie_contig_9956 Average coverage: 1.474.18

 >Enie_contig_9957 Average coverage: 85.73

 >Enie_contig_9958 Average coverage: 86.66

 >Enie_contig_9959 Average coverage: 85.52

 >Enie_contig_9960 Average coverage: 162.88

 >Enie_contig_9962 Average coverage: 105.24

 >Enie_contig_9963 Average coverage: 96.11

 >Enie_contig_9968 Average coverage: 125.90

 >Enie_contig_9969 Average coverage: 57.19

 >Enie_contig_9970 Average coverage: 1.092.82

 >Enie_contig_9972 Average coverage: 83.11

 >Enie_contig_9974 Average coverage: 53.40

 >Enie_contig_9976 Average coverage: 73.58

 >Enie_contig_9978 Average coverage: 61.27

 >Enie_contig_9980 Average coverage: 52.56

 >Enie_contig_9982 Average coverage: 91.65

 >Enie_contig_9983 Average coverage: 83.57

 >Enie_contig_9984 Average coverage: 78.10

 >Enie_contig_9985 Average coverage: 92.50

 >Enie_contig_9986 Average coverage: 1.492.34

 >Enie_contig_9987 Average coverage: 66.95

 >Enie_contig_9988 Average coverage: 106.44

 >Enie_contig_9989 Average coverage: 90.50

 >Enie_contig_9991 Average coverage: 80.32

 >Enie_contig_9992 Average coverage: 88.49

 >Enie_contig_9999 Average coverage: 111.81

 >Enie_contig_10000 Average coverage: 95.39

 >Enie_contig_10001 Average coverage: 93.50

 >Enie_contig_10004 Average coverage: 90.05

 >Enie_contig_10005 Average coverage: 66.29

 >Enie_contig_10006 Average coverage: 68.52

 >Enie_contig_10009 Average coverage: 80.39

 >Enie_contig_10010 Average coverage: 84.80

 >Enie_contig_10011 Average coverage: 86.90

 >Enie_contig_10012 Average coverage: 83.23

 >Enie_contig_10013 Average coverage: 79.53

 >Enie_contig_10017 Average coverage: 63.50

 >Enie_contig_10020 Average coverage: 81.21

 >Enie_contig_10025 Average coverage: 83.77

 >Enie_contig_10027 Average coverage: 139.52

 >Enie_contig_10031 Average coverage: 111.42

 >Enie_contig_10037 Average coverage: 273.94

 >Enie_contig_10038 Average coverage: 56.76

 >Enie_contig_10039 Average coverage: 83.82

 >Enie_contig_10041 Average coverage: 108.83

 >Enie_contig_10042 Average coverage: 170.35

 >Enie_contig_10043 Average coverage: 221.83

 >Enie_contig_10044 Average coverage: 122.74

 >Enie_contig_10048 Average coverage: 1.299.94

 >Enie_contig_10050 Average coverage: 62.92

 >Enie_contig_10052 Average coverage: 90.14

 >Enie_contig_10054 Average coverage: 650.34

 >Enie_contig_10056 Average coverage: 76.01

 >Enie_contig_10059 Average coverage: 87.99

 >Enie_contig_10060 Average coverage: 42.96

 >Enie_contig_10063 Average coverage: 75.05

 >Enie_contig_10064 Average coverage: 620.14

 >Enie_contig_10065 Average coverage: 137.22

 >Enie_contig_10066 Average coverage: 953.62

 >Enie_contig_10067 Average coverage: 81.08

 >Enie_contig_10069 Average coverage: 213.30

 >Enie_contig_10070 Average coverage: 293.66

 >Enie_contig_10071 Average coverage: 223.42

 >Enie_contig_10072 Average coverage: 67.24

 >Enie_contig_10076 Average coverage: 87.95

 >Enie_contig_10079 Average coverage: 65.26

 >Enie_contig_10080 Average coverage: 281.15

 >Enie_contig_10082 Average coverage: 240.90

 >Enie_contig_10083 Average coverage: 133.47

 >Enie_contig_10086 Average coverage: 163.79

 >Enie_contig_10088 Average coverage: 86.48

 >Enie_contig_10090 Average coverage: 44.59

 >Enie_contig_10091 Average coverage: 85.90

 >Enie_contig_10096 Average coverage: 84.61

 >Enie_contig_10097 Average coverage: 86.38

 >Enie_contig_10099 Average coverage: 85.88

 >Enie_contig_10100 Average coverage: 89.42

 >Enie_contig_10101 Average coverage: 81.16

 >Enie_contig_10105 Average coverage: 81.91

 >Enie_contig_10108 Average coverage: 67.59

 >Enie_contig_10109 Average coverage: 69.57

 >Enie_contig_10110 Average coverage: 69.79

 >Enie_contig_10111 Average coverage: 173.76

 >Enie_contig_10112 Average coverage: 58.87

 >Enie_contig_10113 Average coverage: 47.40

 >Enie_contig_10114 Average coverage: 92.45

 >Enie_contig_10117 Average coverage: 817.87

 >Enie_contig_10118 Average coverage: 78.88

 >Enie_contig_10119 Average coverage: 85.38

 >Enie_contig_10121 Average coverage: 84.20

 >Enie_contig_10127 Average coverage: 72.57

 >Enie_contig_10129 Average coverage: 11.352.55

 >Enie_contig_10131 Average coverage: 160.65

 >Enie_contig_10133 Average coverage: 155.97

 >Enie_contig_10134 Average coverage: 104.22

 >Enie_contig_10136 Average coverage: 636.20

 >Enie_contig_10137 Average coverage: 80.39

 >Enie_contig_10138 Average coverage: 85.28

 >Enie_contig_10140 Average coverage: 366.54

 >Enie_contig_10141 Average coverage: 84.52

 >Enie_contig_10145 Average coverage: 97.36

 >Enie_contig_10147 Average coverage: 63.65

 >Enie_contig_10149 Average coverage: 91.56

 >Enie_contig_10150 Average coverage: 248.38

 >Enie_contig_10151 Average coverage: 125.19

 >Enie_contig_10152 Average coverage: 75.53

 >Enie_contig_10153 Average coverage: 262.52

 >Enie_contig_10154 Average coverage: 137.04

 >Enie_contig_10158 Average coverage: 62.97

 >Enie_contig_10160 Average coverage: 56.42

 >Enie_contig_10164 Average coverage: 87.84

 >Enie_contig_10166 Average coverage: 89.38

 >Enie_contig_10167 Average coverage: 113.46

 >Enie_contig_10168 Average coverage: 81.91

 >Enie_contig_10169 Average coverage: 90.11

 >Enie_contig_10170 Average coverage: 155.02

 >Enie_contig_10172 Average coverage: 50.15

 >Enie_contig_10174 Average coverage: 90.34

 >Enie_contig_10177 Average coverage: 48.48

 >Enie_contig_10178 Average coverage: 76.38

 >Enie_contig_10179 Average coverage: 165.51

 >Enie_contig_10180 Average coverage: 401.94

 >Enie_contig_10181 Average coverage: 686.56

 >Enie_contig_10183 Average coverage: 99.38

 >Enie_contig_10184 Average coverage: 173.37

 >Enie_contig_10185 Average coverage: 163.09

 >Enie_contig_10188 Average coverage: 89.02

 >Enie_contig_10190 Average coverage: 2.969.49

 >Enie_contig_10191 Average coverage: 75.73

 >Enie_contig_10192 Average coverage: 72.87

 >Enie_contig_10194 Average coverage: 164.15

 >Enie_contig_10195 Average coverage: 76.48

 >Enie_contig_10198 Average coverage: 84.39

 >Enie_contig_10199 Average coverage: 309.67

 >Enie_contig_10204 Average coverage: 179.11

 >Enie_contig_10205 Average coverage: 2.522.63

 >Enie_contig_10208 Average coverage: 237.78

 >Enie_contig_10209 Average coverage: 173.24

 >Enie_contig_10210 Average coverage: 40.59

 >Enie_contig_10211 Average coverage: 680.38

 >Enie_contig_10216 Average coverage: 81.47

 >Enie_contig_10218 Average coverage: 77.66

 >Enie_contig_10220 Average coverage: 83.82

 >Enie_contig_10222 Average coverage: 179.56

 >Enie_contig_10223 Average coverage: 533.58

 >Enie_contig_10225 Average coverage: 72.46

 >Enie_contig_10227 Average coverage: 91.20

 >Enie_contig_10234 Average coverage: 82.70

 >Enie_contig_10236 Average coverage: 75.27

 >Enie_contig_10238 Average coverage: 667.06

 >Enie_contig_10239 Average coverage: 86.87

 >Enie_contig_10241 Average coverage: 45.03

 >Enie_contig_10243 Average coverage: 95.34

 >Enie_contig_10245 Average coverage: 91.59

 >Enie_contig_10246 Average coverage: 56.39

 >Enie_contig_10249 Average coverage: 63.25

 >Enie_contig_10250 Average coverage: 90.86

 >Enie_contig_10251 Average coverage: 178.03

 >Enie_contig_10254 Average coverage: 64.69

 >Enie_contig_10255 Average coverage: 162.87

 >Enie_contig_10257 Average coverage: 510.43

 >Enie_contig_10259 Average coverage: 79.77

 >Enie_contig_10262 Average coverage: 75.93

 >Enie_contig_10263 Average coverage: 167.87

 >Enie_contig_10264 Average coverage: 94.53

 >Enie_contig_10265 Average coverage: 71.09

 >Enie_contig_10266 Average coverage: 158.74

 >Enie_contig_10267 Average coverage: 77.85

 >Enie_contig_10268 Average coverage: 45.31

 >Enie_contig_10269 Average coverage: 55.68

 >Enie_contig_10270 Average coverage: 118.34

 >Enie_contig_10273 Average coverage: 124.51

 >Enie_contig_10276 Average coverage: 104.26

 >Enie_contig_10277 Average coverage: 93.16

 >Enie_contig_10278 Average coverage: 90.80

 >Enie_contig_10282 Average coverage: 72.48

 >Enie_contig_10283 Average coverage: 43.24

 >Enie_contig_10284 Average coverage: 81.42

 >Enie_contig_10286 Average coverage: 167.83

 >Enie_contig_10288 Average coverage: 90.62

 >Enie_contig_10291 Average coverage: 60.81

 >Enie_contig_10293 Average coverage: 88.08

 >Enie_contig_10294 Average coverage: 41.48

 >Enie_contig_10295 Average coverage: 112.72

 >Enie_contig_10296 Average coverage: 89.85

 >Enie_contig_10297 Average coverage: 182.98

 >Enie_contig_10300 Average coverage: 82.77

 >Enie_contig_10301 Average coverage: 83.55

 >Enie_contig_10303 Average coverage: 82.84

 >Enie_contig_10305 Average coverage: 87.95

 >Enie_contig_10307 Average coverage: 57.87

 >Enie_contig_10308 Average coverage: 86.36

 >Enie_contig_10313 Average coverage: 84.71

 >Enie_contig_10314 Average coverage: 89.74

 >Enie_contig_10316 Average coverage: 90.13

 >Enie_contig_10318 Average coverage: 86.19

 >Enie_contig_10323 Average coverage: 122.41

 >Enie_contig_10326 Average coverage: 82.29

 >Enie_contig_10327 Average coverage: 118.19

 >Enie_contig_10329 Average coverage: 85.05

 >Enie_contig_10330 Average coverage: 168.85

 >Enie_contig_10332 Average coverage: 89.46

 >Enie_contig_10333 Average coverage: 74.23

 >Enie_contig_10334 Average coverage: 410.68

 >Enie_contig_10335 Average coverage: 83.39

 >Enie_contig_10336 Average coverage: 89.93

 >Enie_contig_10340 Average coverage: 120.67

 >Enie_contig_10342 Average coverage: 55.99

 >Enie_contig_10343 Average coverage: 214.50

 >Enie_contig_10344 Average coverage: 55.54

 >Enie_contig_10347 Average coverage: 72.27

 >Enie_contig_10349 Average coverage: 161.19

 >Enie_contig_10350 Average coverage: 93.90

 >Enie_contig_10351 Average coverage: 78.80

 >Enie_contig_10353 Average coverage: 69.56

 >Enie_contig_10354 Average coverage: 392.37

 >Enie_contig_10356 Average coverage: 82.29

 >Enie_contig_10358 Average coverage: 86.28

 >Enie_contig_10359 Average coverage: 80.27

 >Enie_contig_10360 Average coverage: 1.318.77

 >Enie_contig_10361 Average coverage: 84.55

 >Enie_contig_10362 Average coverage: 265.12

 >Enie_contig_10363 Average coverage: 172.30

 >Enie_contig_10365 Average coverage: 368.31

 >Enie_contig_10367 Average coverage: 99.93

 >Enie_contig_10368 Average coverage: 77.61

 >Enie_contig_10370 Average coverage: 88.93

 >Enie_contig_10372 Average coverage: 131.41

 >Enie_contig_10376 Average coverage: 104.26

 >Enie_contig_10378 Average coverage: 61.42

 >Enie_contig_10381 Average coverage: 74.42

 >Enie_contig_10383 Average coverage: 99.03

 >Enie_contig_10385 Average coverage: 75.20

 >Enie_contig_10386 Average coverage: 415.61

 >Enie_contig_10387 Average coverage: 86.40

 >Enie_contig_10390 Average coverage: 721.83

 >Enie_contig_10391 Average coverage: 66.53

 >Enie_contig_10392 Average coverage: 160.11

 >Enie_contig_10393 Average coverage: 90.83

 >Enie_contig_10394 Average coverage: 163.29

 >Enie_contig_10395 Average coverage: 68.20

 >Enie_contig_10396 Average coverage: 188.67

 >Enie_contig_10402 Average coverage: 89.12

 >Enie_contig_10403 Average coverage: 41.99

 >Enie_contig_10404 Average coverage: 5.691.92

 >Enie_contig_10405 Average coverage: 102.73

 >Enie_contig_10406 Average coverage: 44.57

 >Enie_contig_10408 Average coverage: 61.90

 >Enie_contig_10409 Average coverage: 118.48

 >Enie_contig_10410 Average coverage: 97.11

 >Enie_contig_10411 Average coverage: 63.63

 >Enie_contig_10412 Average coverage: 151.68

 >Enie_contig_10413 Average coverage: 70.54

 >Enie_contig_10414 Average coverage: 77.46

 >Enie_contig_10416 Average coverage: 87.00

 >Enie_contig_10417 Average coverage: 732.35

 >Enie_contig_10418 Average coverage: 83.61

 >Enie_contig_10421 Average coverage: 78.24

 >Enie_contig_10422 Average coverage: 63.23

 >Enie_contig_10424 Average coverage: 80.01

 >Enie_contig_10428 Average coverage: 91.43

 >Enie_contig_10433 Average coverage: 85.70

 >Enie_contig_10435 Average coverage: 77.99

 >Enie_contig_10436 Average coverage: 703.49

 >Enie_contig_10437 Average coverage: 1.124.52

 >Enie_contig_10438 Average coverage: 3.308.35

 >Enie_contig_10439 Average coverage: 94.13

 >Enie_contig_10442 Average coverage: 84.63

 >Enie_contig_10444 Average coverage: 118.34

 >Enie_contig_10445 Average coverage: 169.20

 >Enie_contig_10447 Average coverage: 83.59

 >Enie_contig_10448 Average coverage: 94.47

 >Enie_contig_10451 Average coverage: 290.86

 >Enie_contig_10454 Average coverage: 65.33

 >Enie_contig_10455 Average coverage: 403.86

 >Enie_contig_10456 Average coverage: 210.96

 >Enie_contig_10457 Average coverage: 86.10

 >Enie_contig_10459 Average coverage: 109.85

 >Enie_contig_10461 Average coverage: 174.42

 >Enie_contig_10462 Average coverage: 109.05

 >Enie_contig_10466 Average coverage: 65.91

 >Enie_contig_10467 Average coverage: 101.00

 >Enie_contig_10468 Average coverage: 81.17

 >Enie_contig_10470 Average coverage: 75.58

 >Enie_contig_10472 Average coverage: 102.71

 >Enie_contig_10478 Average coverage: 90.15

 >Enie_contig_10479 Average coverage: 79.61

 >Enie_contig_10484 Average coverage: 64.86

 >Enie_contig_10485 Average coverage: 73.61

 >Enie_contig_10488 Average coverage: 70.27

 >Enie_contig_10489 Average coverage: 58.21

 >Enie_contig_10492 Average coverage: 264.73

 >Enie_contig_10493 Average coverage: 119.07

 >Enie_contig_10494 Average coverage: 73.08

 >Enie_contig_10495 Average coverage: 84.01

 >Enie_contig_10496 Average coverage: 94.91

 >Enie_contig_10497 Average coverage: 86.33

 >Enie_contig_10498 Average coverage: 84.17

 >Enie_contig_10499 Average coverage: 77.31

 >Enie_contig_10501 Average coverage: 72.30

 >Enie_contig_10503 Average coverage: 151.92

 >Enie_contig_10505 Average coverage: 164.22

 >Enie_contig_10506 Average coverage: 82.93

 >Enie_contig_10507 Average coverage: 82.90

 >Enie_contig_10512 Average coverage: 83.40

 >Enie_contig_10513 Average coverage: 761.82

 >Enie_contig_10516 Average coverage: 83.47

 >Enie_contig_10520 Average coverage: 187.25

 >Enie_contig_10521 Average coverage: 76.27

 >Enie_contig_10522 Average coverage: 84.18

 >Enie_contig_10523 Average coverage: 81.24

 >Enie_contig_10524 Average coverage: 84.99

 >Enie_contig_10525 Average coverage: 95.55

 >Enie_contig_10526 Average coverage: 77.93

 >Enie_contig_10527 Average coverage: 68.99

 >Enie_contig_10530 Average coverage: 54.16

 >Enie_contig_10532 Average coverage: 78.66

 >Enie_contig_10536 Average coverage: 578.56

 >Enie_contig_10537 Average coverage: 90.89

 >Enie_contig_10538 Average coverage: 83.94

 >Enie_contig_10544 Average coverage: 83.20

 >Enie_contig_10545 Average coverage: 77.90

 >Enie_contig_10546 Average coverage: 74.70

 >Enie_contig_10548 Average coverage: 88.71

 >Enie_contig_10549 Average coverage: 86.35

 >Enie_contig_10550 Average coverage: 96.46

 >Enie_contig_10552 Average coverage: 121.56

 >Enie_contig_10553 Average coverage: 60.73

 >Enie_contig_10554 Average coverage: 76.88

 >Enie_contig_10555 Average coverage: 164.98

 >Enie_contig_10558 Average coverage: 114.54

 >Enie_contig_10563 Average coverage: 85.29

 >Enie_contig_10573 Average coverage: 84.20

 >Enie_contig_10574 Average coverage: 93.40

 >Enie_contig_10577 Average coverage: 84.50

 >Enie_contig_10579 Average coverage: 494.33

 >Enie_contig_10584 Average coverage: 81.54

 >Enie_contig_10585 Average coverage: 80.41

 >Enie_contig_10586 Average coverage: 49.79

 >Enie_contig_10587 Average coverage: 95.21

 >Enie_contig_10588 Average coverage: 69.25

 >Enie_contig_10590 Average coverage: 94.18

 >Enie_contig_10591 Average coverage: 87.45

 >Enie_contig_10592 Average coverage: 83.79

 >Enie_contig_10593 Average coverage: 70.67

 >Enie_contig_10594 Average coverage: 99.93

 >Enie_contig_10597 Average coverage: 98.95

 >Enie_contig_10601 Average coverage: 82.03

 >Enie_contig_10602 Average coverage: 112.15

 >Enie_contig_10603 Average coverage: 77.04

 >Enie_contig_10605 Average coverage: 339.68

 >Enie_contig_10607 Average coverage: 137.33

 >Enie_contig_10614 Average coverage: 81.55

 >Enie_contig_10615 Average coverage: 3.472.87

 >Enie_contig_10616 Average coverage: 1.129.45

 >Enie_contig_10617 Average coverage: 132.90

 >Enie_contig_10618 Average coverage: 109.79

 >Enie_contig_10622 Average coverage: 68.41

 >Enie_contig_10624 Average coverage: 85.58

 >Enie_contig_10625 Average coverage: 321.59

 >Enie_contig_10627 Average coverage: 62.84

 >Enie_contig_10628 Average coverage: 82.71

 >Enie_contig_10629 Average coverage: 348.08

 >Enie_contig_10630 Average coverage: 345.76

 >Enie_contig_10631 Average coverage: 198.06

 >Enie_contig_10632 Average coverage: 65.60

 >Enie_contig_10633 Average coverage: 86.78

 >Enie_contig_10638 Average coverage: 526.90

 >Enie_contig_10639 Average coverage: 77.48

 >Enie_contig_10641 Average coverage: 77.40

 >Enie_contig_10642 Average coverage: 100.72

 >Enie_contig_10643 Average coverage: 169.46

 >Enie_contig_10646 Average coverage: 158.14

 >Enie_contig_10650 Average coverage: 55.37

 >Enie_contig_10652 Average coverage: 250.89

 >Enie_contig_10654 Average coverage: 93.59

 >Enie_contig_10655 Average coverage: 76.83

 >Enie_contig_10656 Average coverage: 43.38

 >Enie_contig_10657 Average coverage: 84.42

 >Enie_contig_10658 Average coverage: 167.98

 >Enie_contig_10661 Average coverage: 198.79

 >Enie_contig_10662 Average coverage: 90.71

 >Enie_contig_10664 Average coverage: 103.53

 >Enie_contig_10665 Average coverage: 79.35

 >Enie_contig_10667 Average coverage: 74.77

 >Enie_contig_10668 Average coverage: 72.93

 >Enie_contig_10672 Average coverage: 537.71

 >Enie_contig_10673 Average coverage: 255.53

 >Enie_contig_10675 Average coverage: 78.42

 >Enie_contig_10676 Average coverage: 65.36

 >Enie_contig_10677 Average coverage: 61.28

 >Enie_contig_10678 Average coverage: 58.88

 >Enie_contig_10682 Average coverage: 91.63

 >Enie_contig_10683 Average coverage: 80.39

 >Enie_contig_10685 Average coverage: 54.16

 >Enie_contig_10686 Average coverage: 4.075.68

 >Enie_contig_10687 Average coverage: 168.73

 >Enie_contig_10688 Average coverage: 140.74

 >Enie_contig_10692 Average coverage: 72.24

 >Enie_contig_10693 Average coverage: 281.82

 >Enie_contig_10697 Average coverage: 614.49

 >Enie_contig_10699 Average coverage: 66.45

 >Enie_contig_10701 Average coverage: 73.24

 >Enie_contig_10704 Average coverage: 91.36

 >Enie_contig_10706 Average coverage: 48.66

 >Enie_contig_10707 Average coverage: 77.83

 >Enie_contig_10708 Average coverage: 85.53

 >Enie_contig_10709 Average coverage: 78.85

 >Enie_contig_10714 Average coverage: 83.69

 >Enie_contig_10716 Average coverage: 87.02

 >Enie_contig_10718 Average coverage: 84.33

 >Enie_contig_10720 Average coverage: 77.60

 >Enie_contig_10721 Average coverage: 72.32

 >Enie_contig_10725 Average coverage: 730.72

 >Enie_contig_10727 Average coverage: 72.35

 >Enie_contig_10728 Average coverage: 75.16

 >Enie_contig_10733 Average coverage: 74.51

 >Enie_contig_10736 Average coverage: 63.49

 >Enie_contig_10738 Average coverage: 174.69

 >Enie_contig_10739 Average coverage: 97.89

 >Enie_contig_10741 Average coverage: 380.06

 >Enie_contig_10744 Average coverage: 60.00

 >Enie_contig_10747 Average coverage: 84.17

 >Enie_contig_10748 Average coverage: 89.92

 >Enie_contig_10752 Average coverage: 80.08

 >Enie_contig_10757 Average coverage: 317.91

 >Enie_contig_10758 Average coverage: 76.91

 >Enie_contig_10760 Average coverage: 304.45

 >Enie_contig_10762 Average coverage: 345.60

 >Enie_contig_10763 Average coverage: 97.62

 >Enie_contig_10764 Average coverage: 66.52

 >Enie_contig_10767 Average coverage: 65.24

 >Enie_contig_10768 Average coverage: 74.68

 >Enie_contig_10770 Average coverage: 80.17

 >Enie_contig_10771 Average coverage: 883.04

 >Enie_contig_10775 Average coverage: 88.40

 >Enie_contig_10777 Average coverage: 63.95

 >Enie_contig_10780 Average coverage: 3.406.96

 >Enie_contig_10782 Average coverage: 79.43

 >Enie_contig_10784 Average coverage: 62.90

 >Enie_contig_10789 Average coverage: 334.65

 >Enie_contig_10790 Average coverage: 140.83

 >Enie_contig_10792 Average coverage: 86.62

 >Enie_contig_10793 Average coverage: 60.65

 >Enie_contig_10795 Average coverage: 137.07

 >Enie_contig_10798 Average coverage: 93.72

 >Enie_contig_10799 Average coverage: 129.77

 >Enie_contig_10800 Average coverage: 50.06

 >Enie_contig_10801 Average coverage: 526.73

 >Enie_contig_10803 Average coverage: 247.64

 >Enie_contig_10804 Average coverage: 102.93

 >Enie_contig_10807 Average coverage: 77.65

 >Enie_contig_10811 Average coverage: 69.16

 >Enie_contig_10814 Average coverage: 80.53

 >Enie_contig_10815 Average coverage: 83.98

 >Enie_contig_10817 Average coverage: 58.18

 >Enie_contig_10818 Average coverage: 93.18

 >Enie_contig_10819 Average coverage: 81.95

 >Enie_contig_10821 Average coverage: 67.58

 >Enie_contig_10823 Average coverage: 78.74

 >Enie_contig_10825 Average coverage: 81.16

 >Enie_contig_10827 Average coverage: 96.38

 >Enie_contig_10831 Average coverage: 82.22

 >Enie_contig_10837 Average coverage: 77.93

 >Enie_contig_10838 Average coverage: 70.36

 >Enie_contig_10840 Average coverage: 78.70

 >Enie_contig_10841 Average coverage: 283.68

 >Enie_contig_10842 Average coverage: 131.11

 >Enie_contig_10845 Average coverage: 343.65

 >Enie_contig_10846 Average coverage: 189.81

 >Enie_contig_10847 Average coverage: 112.08

 >Enie_contig_10848 Average coverage: 71.82

 >Enie_contig_10850 Average coverage: 577.21

 >Enie_contig_10851 Average coverage: 89.12

 >Enie_contig_10855 Average coverage: 167.50

 >Enie_contig_10856 Average coverage: 74.88

 >Enie_contig_10857 Average coverage: 95.15

 >Enie_contig_10858 Average coverage: 74.02

 >Enie_contig_10862 Average coverage: 338.12

 >Enie_contig_10863 Average coverage: 77.07

 >Enie_contig_10870 Average coverage: 86.39

 >Enie_contig_10871 Average coverage: 96.66

 >Enie_contig_10874 Average coverage: 73.96

 >Enie_contig_10876 Average coverage: 88.72

 >Enie_contig_10882 Average coverage: 333.39

 >Enie_contig_10883 Average coverage: 147.61

 >Enie_contig_10884 Average coverage: 58.96

 >Enie_contig_10885 Average coverage: 148.18

 >Enie_contig_10886 Average coverage: 959.85

 >Enie_contig_10887 Average coverage: 993.75

 >Enie_contig_10888 Average coverage: 85.61

 >Enie_contig_10893 Average coverage: 45.92

 >Enie_contig_10895 Average coverage: 384.99

 >Enie_contig_10896 Average coverage: 382.42

 >Enie_contig_10898 Average coverage: 101.72

 >Enie_contig_10899 Average coverage: 81.77

 >Enie_contig_10900 Average coverage: 86.91

 >Enie_contig_10902 Average coverage: 143.83

 >Enie_contig_10903 Average coverage: 50.41

 >Enie_contig_10906 Average coverage: 975.49

 >Enie_contig_10907 Average coverage: 69.49

 >Enie_contig_10908 Average coverage: 92.95

 >Enie_contig_10909 Average coverage: 56.95

 >Enie_contig_10910 Average coverage: 155.54

 >Enie_contig_10912 Average coverage: 86.78

 >Enie_contig_10913 Average coverage: 79.74

 >Enie_contig_10915 Average coverage: 1.257.77

 >Enie_contig_10916 Average coverage: 141.49

 >Enie_contig_10924 Average coverage: 94.53

 >Enie_contig_10925 Average coverage: 51.86

 >Enie_contig_10928 Average coverage: 1.182.34

 >Enie_contig_10930 Average coverage: 75.49

 >Enie_contig_10932 Average coverage: 79.36

 >Enie_contig_10933 Average coverage: 135.21

 >Enie_contig_10934 Average coverage: 75.97

 >Enie_contig_10935 Average coverage: 74.73

 >Enie_contig_10938 Average coverage: 70.31

 >Enie_contig_10940 Average coverage: 88.92

 >Enie_contig_10943 Average coverage: 853.38

 >Enie_contig_10944 Average coverage: 298.46

 >Enie_contig_10945 Average coverage: 44.16

 >Enie_contig_10946 Average coverage: 87.62

 >Enie_contig_10947 Average coverage: 137.41

 >Enie_contig_10949 Average coverage: 88.30

 >Enie_contig_10950 Average coverage: 202.44

 >Enie_contig_10955 Average coverage: 87.50

 >Enie_contig_10956 Average coverage: 55.40

 >Enie_contig_10958 Average coverage: 86.21

 >Enie_contig_10959 Average coverage: 73.23

 >Enie_contig_10961 Average coverage: 62.94

 >Enie_contig_10962 Average coverage: 115.40

 >Enie_contig_10963 Average coverage: 753.00

 >Enie_contig_10966 Average coverage: 103.27

 >Enie_contig_10968 Average coverage: 91.24

 >Enie_contig_10981 Average coverage: 40.38

 >Enie_contig_10982 Average coverage: 87.69

 >Enie_contig_10986 Average coverage: 86.07

 >Enie_contig_10988 Average coverage: 93.49

 >Enie_contig_10990 Average coverage: 79.27

 >Enie_contig_10991 Average coverage: 79.54

 >Enie_contig_10993 Average coverage: 70.78

 >Enie_contig_10995 Average coverage: 351.19

 >Enie_contig_11001 Average coverage: 157.17

 >Enie_contig_11005 Average coverage: 350.82

 >Enie_contig_11006 Average coverage: 733.42

 >Enie_contig_11010 Average coverage: 72.20

 >Enie_contig_11012 Average coverage: 1.946.69

 >Enie_contig_11013 Average coverage: 295.59

 >Enie_contig_11018 Average coverage: 294.53

 >Enie_contig_11020 Average coverage: 111.92

 >Enie_contig_11023 Average coverage: 789.59

 >Enie_contig_11024 Average coverage: 771.84

 >Enie_contig_11026 Average coverage: 69.14

 >Enie_contig_11027 Average coverage: 350.07

 >Enie_contig_11028 Average coverage: 90.36

 >Enie_contig_11029 Average coverage: 66.43

 >Enie_contig_11030 Average coverage: 81.26

 >Enie_contig_11031 Average coverage: 93.06

 >Enie_contig_11039 Average coverage: 103.24

 >Enie_contig_11040 Average coverage: 74.96

 >Enie_contig_11042 Average coverage: 86.11

 >Enie_contig_11043 Average coverage: 112.21

 >Enie_contig_11045 Average coverage: 65.88

 >Enie_contig_11046 Average coverage: 299.71

 >Enie_contig_11049 Average coverage: 48.65

 >Enie_contig_11052 Average coverage: 28.434.68

 >Enie_contig_11053 Average coverage: 79.60

 >Enie_contig_11057 Average coverage: 68.59

 >Enie_contig_11061 Average coverage: 50.42

 >Enie_contig_11063 Average coverage: 79.09

 >Enie_contig_11064 Average coverage: 147.25

 >Enie_contig_11065 Average coverage: 391.26

 >Enie_contig_11068 Average coverage: 81.19

 >Enie_contig_11070 Average coverage: 89.77

 >Enie_contig_11072 Average coverage: 81.29

 >Enie_contig_11074 Average coverage: 41.02

 >Enie_contig_11077 Average coverage: 85.51

 >Enie_contig_11078 Average coverage: 80.57

 >Enie_contig_11080 Average coverage: 90.35

 >Enie_contig_11088 Average coverage: 92.84

 >Enie_contig_11096 Average coverage: 213.27

 >Enie_contig_11099 Average coverage: 84.52

 >Enie_contig_11100 Average coverage: 68.70

 >Enie_contig_11101 Average coverage: 133.23

 >Enie_contig_11102 Average coverage: 232.20

 >Enie_contig_11104 Average coverage: 63.26

 >Enie_contig_11105 Average coverage: 2.017.34

 >Enie_contig_11107 Average coverage: 91.13

 >Enie_contig_11108 Average coverage: 145.92

 >Enie_contig_11109 Average coverage: 61.32

 >Enie_contig_11110 Average coverage: 81.90

 >Enie_contig_11111 Average coverage: 269.46

 >Enie_contig_11112 Average coverage: 80.79

 >Enie_contig_11117 Average coverage: 137.11

 >Enie_contig_11122 Average coverage: 93.77

 >Enie_contig_11123 Average coverage: 83.94

 >Enie_contig_11125 Average coverage: 50.90

 >Enie_contig_11126 Average coverage: 45.68

 >Enie_contig_11127 Average coverage: 62.71

 >Enie_contig_11128 Average coverage: 85.37

 >Enie_contig_11129 Average coverage: 71.72

 >Enie_contig_11130 Average coverage: 64.17

 >Enie_contig_11133 Average coverage: 387.18

 >Enie_contig_11134 Average coverage: 41.42

 >Enie_contig_11135 Average coverage: 82.51

 >Enie_contig_11136 Average coverage: 65.10

 >Enie_contig_11137 Average coverage: 92.97

 >Enie_contig_11139 Average coverage: 60.45

 >Enie_contig_11143 Average coverage: 102.49

 >Enie_contig_11144 Average coverage: 86.76

 >Enie_contig_11149 Average coverage: 93.08

 >Enie_contig_11150 Average coverage: 177.86

 >Enie_contig_11155 Average coverage: 99.52

 >Enie_contig_11158 Average coverage: 84.90

 >Enie_contig_11159 Average coverage: 84.15

 >Enie_contig_11160 Average coverage: 70.05

 >Enie_contig_11162 Average coverage: 168.73

 >Enie_contig_11164 Average coverage: 155.31

 >Enie_contig_11165 Average coverage: 661.13

 >Enie_contig_11166 Average coverage: 80.25

 >Enie_contig_11168 Average coverage: 81.42

 >Enie_contig_11171 Average coverage: 92.12

 >Enie_contig_11173 Average coverage: 59.65

 >Enie_contig_11174 Average coverage: 82.78

 >Enie_contig_11177 Average coverage: 76.63

 >Enie_contig_11178 Average coverage: 72.85

 >Enie_contig_11179 Average coverage: 167.21

 >Enie_contig_11181 Average coverage: 71.32

 >Enie_contig_11183 Average coverage: 86.99

 >Enie_contig_11185 Average coverage: 88.04

 >Enie_contig_11186 Average coverage: 45.88

 >Enie_contig_11188 Average coverage: 85.02

 >Enie_contig_11190 Average coverage: 75.12

 >Enie_contig_11192 Average coverage: 81.29

 >Enie_contig_11193 Average coverage: 91.25

 >Enie_contig_11194 Average coverage: 137.81

 >Enie_contig_11195 Average coverage: 48.32

 >Enie_contig_11198 Average coverage: 76.98

 >Enie_contig_11199 Average coverage: 150.72

 >Enie_contig_11200 Average coverage: 168.14

 >Enie_contig_11201 Average coverage: 80.16

 >Enie_contig_11206 Average coverage: 58.41

 >Enie_contig_11207 Average coverage: 51.58

 >Enie_contig_11208 Average coverage: 144.45

 >Enie_contig_11210 Average coverage: 473.25

 >Enie_contig_11211 Average coverage: 215.08

 >Enie_contig_11213 Average coverage: 663.82

 >Enie_contig_11217 Average coverage: 83.67

 >Enie_contig_11218 Average coverage: 75.22

 >Enie_contig_11220 Average coverage: 77.58

 >Enie_contig_11221 Average coverage: 80.61

 >Enie_contig_11223 Average coverage: 98.20

 >Enie_contig_11225 Average coverage: 85.08

 >Enie_contig_11227 Average coverage: 76.98

 >Enie_contig_11228 Average coverage: 75.37

 >Enie_contig_11230 Average coverage: 86.50

 >Enie_contig_11231 Average coverage: 81.33

 >Enie_contig_11233 Average coverage: 232.62

 >Enie_contig_11236 Average coverage: 76.55

 >Enie_contig_11237 Average coverage: 82.68

 >Enie_contig_11239 Average coverage: 80.37

 >Enie_contig_11241 Average coverage: 95.57

 >Enie_contig_11242 Average coverage: 94.74

 >Enie_contig_11243 Average coverage: 66.94

 >Enie_contig_11245 Average coverage: 70.85

 >Enie_contig_11251 Average coverage: 63.39

 >Enie_contig_11252 Average coverage: 112.05

 >Enie_contig_11253 Average coverage: 85.38

 >Enie_contig_11254 Average coverage: 78.40

 >Enie_contig_11256 Average coverage: 1.081.19

 >Enie_contig_11261 Average coverage: 60.03

 >Enie_contig_11262 Average coverage: 200.56

 >Enie_contig_11264 Average coverage: 76.11

 >Enie_contig_11265 Average coverage: 5.827.66

 >Enie_contig_11267 Average coverage: 66.91

 >Enie_contig_11268 Average coverage: 88.01

 >Enie_contig_11269 Average coverage: 458.36

 >Enie_contig_11270 Average coverage: 89.90

 >Enie_contig_11272 Average coverage: 80.13

 >Enie_contig_11275 Average coverage: 268.10

 >Enie_contig_11276 Average coverage: 81.75

 >Enie_contig_11278 Average coverage: 80.52

 >Enie_contig_11283 Average coverage: 81.92

 >Enie_contig_11285 Average coverage: 1.827.87

 >Enie_contig_11286 Average coverage: 785.81

 >Enie_contig_11288 Average coverage: 71.47

 >Enie_contig_11289 Average coverage: 94.23

 >Enie_contig_11291 Average coverage: 87.71

 >Enie_contig_11292 Average coverage: 498.07

 >Enie_contig_11299 Average coverage: 441.07

 >Enie_contig_11300 Average coverage: 2.857.46

 >Enie_contig_11301 Average coverage: 383.07

 >Enie_contig_11302 Average coverage: 71.51

 >Enie_contig_11304 Average coverage: 84.07

 >Enie_contig_11305 Average coverage: 87.85

 >Enie_contig_11307 Average coverage: 100.76

 >Enie_contig_11312 Average coverage: 82.82

 >Enie_contig_11314 Average coverage: 63.07

 >Enie_contig_11315 Average coverage: 85.15

 >Enie_contig_11316 Average coverage: 48.19

 >Enie_contig_11320 Average coverage: 57.44

 >Enie_contig_11324 Average coverage: 98.31

 >Enie_contig_11325 Average coverage: 80.15

 >Enie_contig_11326 Average coverage: 136.50

 >Enie_contig_11328 Average coverage: 83.77

 >Enie_contig_11331 Average coverage: 64.56

 >Enie_contig_11333 Average coverage: 85.89

 >Enie_contig_11335 Average coverage: 89.60

 >Enie_contig_11337 Average coverage: 76.92

 >Enie_contig_11338 Average coverage: 78.26

 >Enie_contig_11339 Average coverage: 417.58

 >Enie_contig_11340 Average coverage: 271.77

 >Enie_contig_11341 Average coverage: 87.30

 >Enie_contig_11343 Average coverage: 80.03

 >Enie_contig_11344 Average coverage: 87.21

 >Enie_contig_11346 Average coverage: 90.67

 >Enie_contig_11347 Average coverage: 1.453.97

 >Enie_contig_11354 Average coverage: 481.29

 >Enie_contig_11360 Average coverage: 56.11

 >Enie_contig_11362 Average coverage: 96.27

 >Enie_contig_11363 Average coverage: 41.99

 >Enie_contig_11364 Average coverage: 140.25

 >Enie_contig_11367 Average coverage: 195.35

 >Enie_contig_11368 Average coverage: 60.49

 >Enie_contig_11370 Average coverage: 96.10

 >Enie_contig_11373 Average coverage: 244.62

 >Enie_contig_11375 Average coverage: 45.90

 >Enie_contig_11376 Average coverage: 75.39

 >Enie_contig_11377 Average coverage: 83.82

 >Enie_contig_11378 Average coverage: 1.203.27

 >Enie_contig_11379 Average coverage: 360.75

 >Enie_contig_11380 Average coverage: 318.97

 >Enie_contig_11384 Average coverage: 491.64

 >Enie_contig_11385 Average coverage: 316.85

 >Enie_contig_11387 Average coverage: 68.46

 >Enie_contig_11388 Average coverage: 80.54

 >Enie_contig_11390 Average coverage: 91.09

 >Enie_contig_11391 Average coverage: 95.05

 >Enie_contig_11392 Average coverage: 54.79

 >Enie_contig_11393 Average coverage: 86.06

 >Enie_contig_11394 Average coverage: 48.73

 >Enie_contig_11397 Average coverage: 106.62

 >Enie_contig_11398 Average coverage: 86.26

 >Enie_contig_11399 Average coverage: 93.90

 >Enie_contig_11400 Average coverage: 2.685.07

 >Enie_contig_11401 Average coverage: 64.30

 >Enie_contig_11403 Average coverage: 96.15

 >Enie_contig_11405 Average coverage: 74.89

 >Enie_contig_11406 Average coverage: 81.80

 >Enie_contig_11407 Average coverage: 14.912.05

 >Enie_contig_11408 Average coverage: 1.038.37

 >Enie_contig_11409 Average coverage: 101.10

 >Enie_contig_11410 Average coverage: 84.09

 >Enie_contig_11411 Average coverage: 140.61

 >Enie_contig_11413 Average coverage: 91.55

 >Enie_contig_11415 Average coverage: 174.13

 >Enie_contig_11416 Average coverage: 51.48

 >Enie_contig_11418 Average coverage: 312.45

 >Enie_contig_11421 Average coverage: 158.01

 >Enie_contig_11427 Average coverage: 333.28

 >Enie_contig_11429 Average coverage: 71.17

 >Enie_contig_11430 Average coverage: 54.57

 >Enie_contig_11431 Average coverage: 92.59

 >Enie_contig_11434 Average coverage: 44.10

 >Enie_contig_11436 Average coverage: 82.54

 >Enie_contig_11441 Average coverage: 115.28

 >Enie_contig_11442 Average coverage: 301.72

 >Enie_contig_11443 Average coverage: 68.07

 >Enie_contig_11445 Average coverage: 100.97

 >Enie_contig_11446 Average coverage: 85.90

 >Enie_contig_11447 Average coverage: 81.61

 >Enie_contig_11449 Average coverage: 56.16

 >Enie_contig_11451 Average coverage: 80.21

 >Enie_contig_11452 Average coverage: 80.83

 >Enie_contig_11455 Average coverage: 8.492.44

 >Enie_contig_11460 Average coverage: 90.39

 >Enie_contig_11462 Average coverage: 85.52

 >Enie_contig_11464 Average coverage: 73.63

 >Enie_contig_11467 Average coverage: 62.44

 >Enie_contig_11472 Average coverage: 122.39

 >Enie_contig_11474 Average coverage: 91.55

 >Enie_contig_11476 Average coverage: 66.35

 >Enie_contig_11478 Average coverage: 82.46

 >Enie_contig_11479 Average coverage: 81.69

 >Enie_contig_11481 Average coverage: 86.46

 >Enie_contig_11484 Average coverage: 116.87

 >Enie_contig_11485 Average coverage: 147.49

 >Enie_contig_11487 Average coverage: 88.84

 >Enie_contig_11489 Average coverage: 63.69

 >Enie_contig_11490 Average coverage: 88.85

 >Enie_contig_11491 Average coverage: 77.13

 >Enie_contig_11495 Average coverage: 189.90

 >Enie_contig_11496 Average coverage: 201.90

 >Enie_contig_11499 Average coverage: 122.43

 >Enie_contig_11504 Average coverage: 89.50

 >Enie_contig_11505 Average coverage: 86.33

 >Enie_contig_11508 Average coverage: 182.37

 >Enie_contig_11510 Average coverage: 90.58

 >Enie_contig_11511 Average coverage: 61.10

 >Enie_contig_11512 Average coverage: 396.02

 >Enie_contig_11513 Average coverage: 50.00

 >Enie_contig_11514 Average coverage: 117.77

 >Enie_contig_11515 Average coverage: 187.22

 >Enie_contig_11520 Average coverage: 84.40

 >Enie_contig_11521 Average coverage: 440.47

 >Enie_contig_11528 Average coverage: 2.648.96

 >Enie_contig_11531 Average coverage: 83.21

 >Enie_contig_11533 Average coverage: 85.39

 >Enie_contig_11536 Average coverage: 74.40

 >Enie_contig_11538 Average coverage: 2.260.93

 >Enie_contig_11539 Average coverage: 105.26

 >Enie_contig_11546 Average coverage: 78.75

 >Enie_contig_11547 Average coverage: 377.64

 >Enie_contig_11548 Average coverage: 77.97

 >Enie_contig_11549 Average coverage: 2.386.87

 >Enie_contig_11551 Average coverage: 84.03

 >Enie_contig_11553 Average coverage: 159.12

 >Enie_contig_11554 Average coverage: 74.26

 >Enie_contig_11555 Average coverage: 72.84

 >Enie_contig_11556 Average coverage: 70.39

 >Enie_contig_11558 Average coverage: 88.25

 >Enie_contig_11559 Average coverage: 83.23

 >Enie_contig_11560 Average coverage: 69.35

 >Enie_contig_11564 Average coverage: 71.50

 >Enie_contig_11565 Average coverage: 81.24

 >Enie_contig_11566 Average coverage: 86.22

 >Enie_contig_11567 Average coverage: 91.96

 >Enie_contig_11569 Average coverage: 283.23

 >Enie_contig_11570 Average coverage: 69.49

 >Enie_contig_11574 Average coverage: 136.27

 >Enie_contig_11578 Average coverage: 78.01

 >Enie_contig_11579 Average coverage: 79.65

 >Enie_contig_11580 Average coverage: 88.62

 >Enie_contig_11581 Average coverage: 116.66

 >Enie_contig_11582 Average coverage: 80.81

 >Enie_contig_11583 Average coverage: 70.68

 >Enie_contig_11586 Average coverage: 70.09

 >Enie_contig_11588 Average coverage: 79.62

 >Enie_contig_11590 Average coverage: 138.13

 >Enie_contig_11594 Average coverage: 64.23

 >Enie_contig_11596 Average coverage: 87.58

 >Enie_contig_11598 Average coverage: 95.34

 >Enie_contig_11599 Average coverage: 119.24

 >Enie_contig_11602 Average coverage: 86.21

 >Enie_contig_11605 Average coverage: 72.72

 >Enie_contig_11606 Average coverage: 67.29

 >Enie_contig_11607 Average coverage: 492.79

 >Enie_contig_11608 Average coverage: 414.95

 >Enie_contig_11609 Average coverage: 95.11

 >Enie_contig_11610 Average coverage: 192.20

 >Enie_contig_11613 Average coverage: 88.26

 >Enie_contig_11614 Average coverage: 79.90

 >Enie_contig_11615 Average coverage: 86.08

 >Enie_contig_11620 Average coverage: 70.52

 >Enie_contig_11623 Average coverage: 184.82

 >Enie_contig_11624 Average coverage: 91.36

 >Enie_contig_11625 Average coverage: 849.40

 >Enie_contig_11627 Average coverage: 628.54

 >Enie_contig_11629 Average coverage: 63.37

 >Enie_contig_11632 Average coverage: 64.48

 >Enie_contig_11633 Average coverage: 72.37

 >Enie_contig_11634 Average coverage: 4.227.70

 >Enie_contig_11638 Average coverage: 73.89

 >Enie_contig_11639 Average coverage: 280.75

 >Enie_contig_11642 Average coverage: 202.05

 >Enie_contig_11643 Average coverage: 89.14

 >Enie_contig_11647 Average coverage: 81.31

 >Enie_contig_11649 Average coverage: 69.12

 >Enie_contig_11652 Average coverage: 87.78

 >Enie_contig_11654 Average coverage: 66.86

 >Enie_contig_11655 Average coverage: 89.01

 >Enie_contig_11657 Average coverage: 71.95

 >Enie_contig_11661 Average coverage: 75.79

 >Enie_contig_11663 Average coverage: 87.02

 >Enie_contig_11666 Average coverage: 115.59

 >Enie_contig_11668 Average coverage: 91.09

 >Enie_contig_11671 Average coverage: 88.05

 >Enie_contig_11673 Average coverage: 60.77

 >Enie_contig_11674 Average coverage: 89.64

 >Enie_contig_11675 Average coverage: 214.17

 >Enie_contig_11677 Average coverage: 73.94

 >Enie_contig_11679 Average coverage: 167.74

 >Enie_contig_11680 Average coverage: 66.25

 >Enie_contig_11681 Average coverage: 67.56

 >Enie_contig_11685 Average coverage: 88.84

 >Enie_contig_11689 Average coverage: 91.47

 >Enie_contig_11691 Average coverage: 82.57

 >Enie_contig_11694 Average coverage: 180.74

 >Enie_contig_11702 Average coverage: 75.15

 >Enie_contig_11705 Average coverage: 76.95

 >Enie_contig_11706 Average coverage: 40.08

 >Enie_contig_11707 Average coverage: 75.02

 >Enie_contig_11708 Average coverage: 136.75

 >Enie_contig_11710 Average coverage: 83.24

 >Enie_contig_11711 Average coverage: 86.79

 >Enie_contig_11712 Average coverage: 50.67

 >Enie_contig_11714 Average coverage: 83.79

 >Enie_contig_11715 Average coverage: 87.69

 >Enie_contig_11717 Average coverage: 52.59

 >Enie_contig_11718 Average coverage: 64.99

 >Enie_contig_11722 Average coverage: 813.06

 >Enie_contig_11723 Average coverage: 7.559.81

 >Enie_contig_11724 Average coverage: 75.11

 >Enie_contig_11725 Average coverage: 52.69

 >Enie_contig_11726 Average coverage: 67.87

 >Enie_contig_11727 Average coverage: 91.51

 >Enie_contig_11728 Average coverage: 373.05

 >Enie_contig_11729 Average coverage: 240.31

 >Enie_contig_11731 Average coverage: 77.01

 >Enie_contig_11732 Average coverage: 164.42

 >Enie_contig_11733 Average coverage: 85.51

 >Enie_contig_11736 Average coverage: 80.58

 >Enie_contig_11737 Average coverage: 86.57

 >Enie_contig_11738 Average coverage: 74.69

 >Enie_contig_11740 Average coverage: 883.87

 >Enie_contig_11741 Average coverage: 95.74

 >Enie_contig_11742 Average coverage: 74.23

 >Enie_contig_11744 Average coverage: 56.91

 >Enie_contig_11752 Average coverage: 89.85

 >Enie_contig_11753 Average coverage: 95.36

 >Enie_contig_11754 Average coverage: 270.33

 >Enie_contig_11756 Average coverage: 77.41

 >Enie_contig_11760 Average coverage: 83.26

 >Enie_contig_11761 Average coverage: 161.89

 >Enie_contig_11762 Average coverage: 220.58

 >Enie_contig_11764 Average coverage: 46.31

 >Enie_contig_11765 Average coverage: 69.83

 >Enie_contig_11769 Average coverage: 71.07

 >Enie_contig_11770 Average coverage: 88.42

 >Enie_contig_11772 Average coverage: 78.19

 >Enie_contig_11775 Average coverage: 133.43

 >Enie_contig_11777 Average coverage: 90.89

 >Enie_contig_11778 Average coverage: 81.15

 >Enie_contig_11779 Average coverage: 82.86

 >Enie_contig_11783 Average coverage: 250.12

 >Enie_contig_11784 Average coverage: 68.88

 >Enie_contig_11785 Average coverage: 88.03

 >Enie_contig_11786 Average coverage: 92.07

 >Enie_contig_11787 Average coverage: 97.95

 >Enie_contig_11789 Average coverage: 77.04

 >Enie_contig_11793 Average coverage: 99.03

 >Enie_contig_11796 Average coverage: 97.24

 >Enie_contig_11797 Average coverage: 59.38

 >Enie_contig_11798 Average coverage: 140.78

 >Enie_contig_11801 Average coverage: 75.80

 >Enie_contig_11804 Average coverage: 80.07

 >Enie_contig_11807 Average coverage: 173.18

 >Enie_contig_11808 Average coverage: 92.83

 >Enie_contig_11811 Average coverage: 84.60

 >Enie_contig_11812 Average coverage: 77.53

 >Enie_contig_11813 Average coverage: 95.94

 >Enie_contig_11814 Average coverage: 82.13

 >Enie_contig_11816 Average coverage: 82.77

 >Enie_contig_11817 Average coverage: 68.68

 >Enie_contig_11821 Average coverage: 84.59

 >Enie_contig_11826 Average coverage: 147.66

 >Enie_contig_11827 Average coverage: 173.40

 >Enie_contig_11828 Average coverage: 79.90

 >Enie_contig_11829 Average coverage: 46.04

 >Enie_contig_11830 Average coverage: 1.799.10

 >Enie_contig_11831 Average coverage: 95.87

 >Enie_contig_11832 Average coverage: 273.81

 >Enie_contig_11833 Average coverage: 79.30

 >Enie_contig_11834 Average coverage: 77.46

 >Enie_contig_11837 Average coverage: 91.67

 >Enie_contig_11839 Average coverage: 106.76

 >Enie_contig_11840 Average coverage: 83.45

 >Enie_contig_11841 Average coverage: 80.69

 >Enie_contig_11842 Average coverage: 48.67

 >Enie_contig_11843 Average coverage: 137.86

 >Enie_contig_11846 Average coverage: 350.85

 >Enie_contig_11847 Average coverage: 793.77

 >Enie_contig_11853 Average coverage: 137.01

 >Enie_contig_11855 Average coverage: 85.70

 >Enie_contig_11858 Average coverage: 83.12

 >Enie_contig_11859 Average coverage: 84.03

 >Enie_contig_11862 Average coverage: 80.76

 >Enie_contig_11863 Average coverage: 85.45

 >Enie_contig_11872 Average coverage: 64.29

 >Enie_contig_11874 Average coverage: 81.87

 >Enie_contig_11877 Average coverage: 94.74

 >Enie_contig_11881 Average coverage: 74.52

 >Enie_contig_11882 Average coverage: 88.92

 >Enie_contig_11883 Average coverage: 97.49

 >Enie_contig_11884 Average coverage: 128.77

 >Enie_contig_11886 Average coverage: 79.02

 >Enie_contig_11891 Average coverage: 92.37

 >Enie_contig_11893 Average coverage: 79.07

 >Enie_contig_11899 Average coverage: 83.08

 >Enie_contig_11903 Average coverage: 74.04

 >Enie_contig_11904 Average coverage: 87.57

 >Enie_contig_11907 Average coverage: 7.279.26

 >Enie_contig_11913 Average coverage: 85.34

 >Enie_contig_11914 Average coverage: 71.30

 >Enie_contig_11917 Average coverage: 91.24

 >Enie_contig_11918 Average coverage: 66.66

 >Enie_contig_11919 Average coverage: 83.53

 >Enie_contig_11921 Average coverage: 130.92

 >Enie_contig_11926 Average coverage: 97.61

 >Enie_contig_11929 Average coverage: 85.25

 >Enie_contig_11930 Average coverage: 288.42

 >Enie_contig_11933 Average coverage: 17.360.00

 >Enie_contig_11934 Average coverage: 73.82

 >Enie_contig_11941 Average coverage: 179.77

 >Enie_contig_11942 Average coverage: 116.92

 >Enie_contig_11943 Average coverage: 71.59

 >Enie_contig_11944 Average coverage: 83.60

 >Enie_contig_11946 Average coverage: 183.58

 >Enie_contig_11947 Average coverage: 81.76

 >Enie_contig_11948 Average coverage: 301.60

 >Enie_contig_11955 Average coverage: 77.81

 >Enie_contig_11957 Average coverage: 207.64

 >Enie_contig_11959 Average coverage: 129.12

 >Enie_contig_11962 Average coverage: 107.29

 >Enie_contig_11963 Average coverage: 78.13

 >Enie_contig_11975 Average coverage: 195.17

 >Enie_contig_11976 Average coverage: 87.49

 >Enie_contig_11978 Average coverage: 86.53

 >Enie_contig_11980 Average coverage: 149.53

 >Enie_contig_11982 Average coverage: 77.48

 >Enie_contig_11983 Average coverage: 84.95

 >Enie_contig_11985 Average coverage: 217.69

 >Enie_contig_11986 Average coverage: 272.01

 >Enie_contig_11987 Average coverage: 598.57

 >Enie_contig_11991 Average coverage: 76.75

 >Enie_contig_11994 Average coverage: 64.90

 >Enie_contig_11995 Average coverage: 77.19

 >Enie_contig_11998 Average coverage: 73.26

 >Enie_contig_12003 Average coverage: 740.61

 >Enie_contig_12004 Average coverage: 86.20

 >Enie_contig_12006 Average coverage: 1.802.80

 >Enie_contig_12010 Average coverage: 240.15

 >Enie_contig_12011 Average coverage: 464.99

 >Enie_contig_12012 Average coverage: 90.07

 >Enie_contig_12015 Average coverage: 80.81

 >Enie_contig_12016 Average coverage: 60.54

 >Enie_contig_12017 Average coverage: 73.03

 >Enie_contig_12018 Average coverage: 108.39

 >Enie_contig_12019 Average coverage: 154.55

 >Enie_contig_12021 Average coverage: 77.06

 >Enie_contig_12023 Average coverage: 295.50

 >Enie_contig_12026 Average coverage: 88.12

 >Enie_contig_12029 Average coverage: 53.26

 >Enie_contig_12031 Average coverage: 435.31

 >Enie_contig_12033 Average coverage: 84.25

 >Enie_contig_12035 Average coverage: 96.14

 >Enie_contig_12038 Average coverage: 233.46

 >Enie_contig_12039 Average coverage: 134.48

 >Enie_contig_12040 Average coverage: 450.56

 >Enie_contig_12041 Average coverage: 73.74

 >Enie_contig_12044 Average coverage: 70.75

 >Enie_contig_12045 Average coverage: 88.22

 >Enie_contig_12046 Average coverage: 82.29

 >Enie_contig_12047 Average coverage: 190.86

 >Enie_contig_12048 Average coverage: 108.67

 >Enie_contig_12050 Average coverage: 84.14

 >Enie_contig_12059 Average coverage: 105.27

 >Enie_contig_12060 Average coverage: 93.32

 >Enie_contig_12061 Average coverage: 77.30

 >Enie_contig_12063 Average coverage: 613.69

 >Enie_contig_12064 Average coverage: 85.72

 >Enie_contig_12072 Average coverage: 205.23

 >Enie_contig_12074 Average coverage: 58.09

 >Enie_contig_12076 Average coverage: 87.37

 >Enie_contig_12080 Average coverage: 78.63

 >Enie_contig_12082 Average coverage: 273.26

 >Enie_contig_12085 Average coverage: 78.32

 >Enie_contig_12086 Average coverage: 81.86

 >Enie_contig_12089 Average coverage: 657.73

 >Enie_contig_12090 Average coverage: 231.37

 >Enie_contig_12092 Average coverage: 64.92

 >Enie_contig_12094 Average coverage: 122.28

 >Enie_contig_12095 Average coverage: 63.05

 >Enie_contig_12097 Average coverage: 82.60

 >Enie_contig_12099 Average coverage: 91.62

 >Enie_contig_12102 Average coverage: 63.84

 >Enie_contig_12106 Average coverage: 74.77

 >Enie_contig_12113 Average coverage: 77.83

 >Enie_contig_12114 Average coverage: 547.45

 >Enie_contig_12116 Average coverage: 90.54

 >Enie_contig_12117 Average coverage: 85.54

 >Enie_contig_12119 Average coverage: 71.03

 >Enie_contig_12120 Average coverage: 372.28

 >Enie_contig_12121 Average coverage: 839.68

 >Enie_contig_12122 Average coverage: 903.02

 >Enie_contig_12126 Average coverage: 143.78

 >Enie_contig_12128 Average coverage: 74.70

 >Enie_contig_12130 Average coverage: 62.60

 >Enie_contig_12133 Average coverage: 93.81

 >Enie_contig_12135 Average coverage: 69.52

 >Enie_contig_12139 Average coverage: 74.79

 >Enie_contig_12141 Average coverage: 65.03

 >Enie_contig_12142 Average coverage: 80.74

 >Enie_contig_12145 Average coverage: 1.441.26

 >Enie_contig_12146 Average coverage: 243.97

 >Enie_contig_12149 Average coverage: 79.48

 >Enie_contig_12155 Average coverage: 43.88

 >Enie_contig_12156 Average coverage: 62.49

 >Enie_contig_12158 Average coverage: 190.93

 >Enie_contig_12160 Average coverage: 143.55

 >Enie_contig_12162 Average coverage: 49.55

 >Enie_contig_12163 Average coverage: 84.35

 >Enie_contig_12164 Average coverage: 180.07

 >Enie_contig_12165 Average coverage: 79.69

 >Enie_contig_12168 Average coverage: 60.52

 >Enie_contig_12169 Average coverage: 55.07

 >Enie_contig_12171 Average coverage: 84.01

 >Enie_contig_12172 Average coverage: 113.66

 >Enie_contig_12175 Average coverage: 1.432.81

 >Enie_contig_12178 Average coverage: 793.17

 >Enie_contig_12179 Average coverage: 656.68

 >Enie_contig_12180 Average coverage: 60.26

 >Enie_contig_12181 Average coverage: 82.82

 >Enie_contig_12182 Average coverage: 133.27

 >Enie_contig_12183 Average coverage: 70.82

 >Enie_contig_12185 Average coverage: 229.79

 >Enie_contig_12187 Average coverage: 196.91

 >Enie_contig_12188 Average coverage: 48.40

 >Enie_contig_12194 Average coverage: 155.03

 >Enie_contig_12195 Average coverage: 75.52

 >Enie_contig_12196 Average coverage: 82.11

 >Enie_contig_12197 Average coverage: 74.59

 >Enie_contig_12201 Average coverage: 79.77

 >Enie_contig_12209 Average coverage: 85.99

 >Enie_contig_12210 Average coverage: 84.67

 >Enie_contig_12212 Average coverage: 391.97

 >Enie_contig_12213 Average coverage: 54.87

 >Enie_contig_12215 Average coverage: 207.62

 >Enie_contig_12216 Average coverage: 100.81

 >Enie_contig_12217 Average coverage: 69.30

 >Enie_contig_12218 Average coverage: 193.81

 >Enie_contig_12220 Average coverage: 89.79

 >Enie_contig_12222 Average coverage: 235.36

 >Enie_contig_12225 Average coverage: 456.35

 >Enie_contig_12227 Average coverage: 109.02

 >Enie_contig_12229 Average coverage: 69.57

 >Enie_contig_12231 Average coverage: 79.83

 >Enie_contig_12238 Average coverage: 969.07

 >Enie_contig_12239 Average coverage: 296.83

 >Enie_contig_12242 Average coverage: 109.66

 >Enie_contig_12247 Average coverage: 78.33

 >Enie_contig_12248 Average coverage: 75.17

 >Enie_contig_12249 Average coverage: 121.29

 >Enie_contig_12250 Average coverage: 349.57

 >Enie_contig_12251 Average coverage: 80.68

 >Enie_contig_12256 Average coverage: 162.66

 >Enie_contig_12259 Average coverage: 87.02

 >Enie_contig_12260 Average coverage: 82.12

 >Enie_contig_12264 Average coverage: 73.63

 >Enie_contig_12268 Average coverage: 62.30

 >Enie_contig_12269 Average coverage: 365.07

 >Enie_contig_12270 Average coverage: 277.71

 >Enie_contig_12271 Average coverage: 180.96

 >Enie_contig_12274 Average coverage: 169.05

 >Enie_contig_12275 Average coverage: 300.58

 >Enie_contig_12277 Average coverage: 105.01

 >Enie_contig_12278 Average coverage: 144.87

 >Enie_contig_12279 Average coverage: 86.17

 >Enie_contig_12280 Average coverage: 90.92

 >Enie_contig_12288 Average coverage: 102.19

 >Enie_contig_12289 Average coverage: 671.17

 >Enie_contig_12291 Average coverage: 73.99

 >Enie_contig_12293 Average coverage: 3.528.42

 >Enie_contig_12294 Average coverage: 63.09

 >Enie_contig_12297 Average coverage: 97.24

 >Enie_contig_12302 Average coverage: 76.76

 >Enie_contig_12303 Average coverage: 221.55

 >Enie_contig_12304 Average coverage: 44.70

 >Enie_contig_12305 Average coverage: 78.45

 >Enie_contig_12307 Average coverage: 80.69

 >Enie_contig_12314 Average coverage: 76.88

 >Enie_contig_12317 Average coverage: 70.88

 >Enie_contig_12319 Average coverage: 43.68

 >Enie_contig_12321 Average coverage: 91.13

 >Enie_contig_12322 Average coverage: 60.58

 >Enie_contig_12324 Average coverage: 78.39

 >Enie_contig_12325 Average coverage: 102.04

 >Enie_contig_12330 Average coverage: 79.75

 >Enie_contig_12334 Average coverage: 91.65

 >Enie_contig_12338 Average coverage: 75.49

 >Enie_contig_12340 Average coverage: 96.40

 >Enie_contig_12345 Average coverage: 84.19

 >Enie_contig_12347 Average coverage: 90.66

 >Enie_contig_12349 Average coverage: 55.53

 >Enie_contig_12350 Average coverage: 313.51

 >Enie_contig_12351 Average coverage: 77.25

 >Enie_contig_12352 Average coverage: 125.00

 >Enie_contig_12353 Average coverage: 71.71

 >Enie_contig_12362 Average coverage: 3.111.49

 >Enie_contig_12363 Average coverage: 77.48

 >Enie_contig_12364 Average coverage: 76.56

 >Enie_contig_12367 Average coverage: 106.48

 >Enie_contig_12368 Average coverage: 100.57

 >Enie_contig_12370 Average coverage: 77.94

 >Enie_contig_12376 Average coverage: 81.41

 >Enie_contig_12379 Average coverage: 66.77

 >Enie_contig_12383 Average coverage: 100.63

 >Enie_contig_12384 Average coverage: 71.81

 >Enie_contig_12386 Average coverage: 47.96

 >Enie_contig_12388 Average coverage: 73.96

 >Enie_contig_12389 Average coverage: 67.94

 >Enie_contig_12390 Average coverage: 70.76

 >Enie_contig_12391 Average coverage: 63.08

 >Enie_contig_12397 Average coverage: 94.78

 >Enie_contig_12399 Average coverage: 132.66

 >Enie_contig_12404 Average coverage: 178.67

 >Enie_contig_12406 Average coverage: 93.22

 >Enie_contig_12407 Average coverage: 65.77

 >Enie_contig_12408 Average coverage: 87.05

 >Enie_contig_12409 Average coverage: 124.57

 >Enie_contig_12412 Average coverage: 81.67

 >Enie_contig_12414 Average coverage: 2.376.56

 >Enie_contig_12416 Average coverage: 86.02

 >Enie_contig_12417 Average coverage: 66.70

 >Enie_contig_12418 Average coverage: 67.85

 >Enie_contig_12422 Average coverage: 123.74

 >Enie_contig_12424 Average coverage: 70.97

 >Enie_contig_12431 Average coverage: 139.30

 >Enie_contig_12432 Average coverage: 75.83

 >Enie_contig_12437 Average coverage: 64.96

 >Enie_contig_12438 Average coverage: 55.63

 >Enie_contig_12439 Average coverage: 91.98

 >Enie_contig_12440 Average coverage: 73.47

 >Enie_contig_12443 Average coverage: 83.89

 >Enie_contig_12444 Average coverage: 121.12

 >Enie_contig_12445 Average coverage: 57.36

 >Enie_contig_12447 Average coverage: 537.95

 >Enie_contig_12448 Average coverage: 128.61

 >Enie_contig_12449 Average coverage: 74.32

 >Enie_contig_12453 Average coverage: 73.84

 >Enie_contig_12456 Average coverage: 91.35

 >Enie_contig_12457 Average coverage: 77.73

 >Enie_contig_12458 Average coverage: 92.28

 >Enie_contig_12463 Average coverage: 76.16

 >Enie_contig_12465 Average coverage: 73.13

 >Enie_contig_12467 Average coverage: 97.39

 >Enie_contig_12469 Average coverage: 610.36

 >Enie_contig_12471 Average coverage: 97.03

 >Enie_contig_12472 Average coverage: 94.06

 >Enie_contig_12473 Average coverage: 66.47

 >Enie_contig_12474 Average coverage: 44.36

 >Enie_contig_12475 Average coverage: 91.21

 >Enie_contig_12477 Average coverage: 463.59

 >Enie_contig_12480 Average coverage: 77.27

 >Enie_contig_12485 Average coverage: 77.96

 >Enie_contig_12487 Average coverage: 91.82

 >Enie_contig_12488 Average coverage: 79.16

 >Enie_contig_12489 Average coverage: 77.58

 >Enie_contig_12490 Average coverage: 58.96

 >Enie_contig_12495 Average coverage: 203.12

 >Enie_contig_12496 Average coverage: 126.52

 >Enie_contig_12497 Average coverage: 303.27

 >Enie_contig_12498 Average coverage: 296.81

 >Enie_contig_12500 Average coverage: 88.84

 >Enie_contig_12503 Average coverage: 93.84

 >Enie_contig_12507 Average coverage: 87.51

 >Enie_contig_12508 Average coverage: 48.35

 >Enie_contig_12510 Average coverage: 97.96

 >Enie_contig_12512 Average coverage: 68.93

 >Enie_contig_12514 Average coverage: 152.59

 >Enie_contig_12516 Average coverage: 89.06

 >Enie_contig_12520 Average coverage: 79.63

 >Enie_contig_12521 Average coverage: 90.36

 >Enie_contig_12524 Average coverage: 55.84

 >Enie_contig_12530 Average coverage: 71.23

 >Enie_contig_12531 Average coverage: 93.30

 >Enie_contig_12532 Average coverage: 652.12

 >Enie_contig_12535 Average coverage: 79.86

 >Enie_contig_12538 Average coverage: 47.72

 >Enie_contig_12540 Average coverage: 42.38

 >Enie_contig_12541 Average coverage: 914.37

 >Enie_contig_12544 Average coverage: 92.63

 >Enie_contig_12545 Average coverage: 78.67

 >Enie_contig_12549 Average coverage: 491.19

 >Enie_contig_12550 Average coverage: 64.40

 >Enie_contig_12551 Average coverage: 1.386.44

 >Enie_contig_12553 Average coverage: 79.10

 >Enie_contig_12554 Average coverage: 69.97

 >Enie_contig_12556 Average coverage: 63.00

 >Enie_contig_12558 Average coverage: 82.33

 >Enie_contig_12559 Average coverage: 91.41

 >Enie_contig_12560 Average coverage: 62.02

 >Enie_contig_12561 Average coverage: 48.08

 >Enie_contig_12564 Average coverage: 72.34

 >Enie_contig_12566 Average coverage: 88.38

 >Enie_contig_12567 Average coverage: 87.46

 >Enie_contig_12569 Average coverage: 3.789.40

 >Enie_contig_12574 Average coverage: 40.70

 >Enie_contig_12576 Average coverage: 80.09

 >Enie_contig_12578 Average coverage: 57.78

 >Enie_contig_12580 Average coverage: 112.84

 >Enie_contig_12581 Average coverage: 78.71

 >Enie_contig_12583 Average coverage: 71.04

 >Enie_contig_12585 Average coverage: 75.19

 >Enie_contig_12587 Average coverage: 75.82

 >Enie_contig_12590 Average coverage: 55.72

 >Enie_contig_12595 Average coverage: 188.51

 >Enie_contig_12596 Average coverage: 140.53

 >Enie_contig_12597 Average coverage: 310.20

 >Enie_contig_12598 Average coverage: 276.68

 >Enie_contig_12599 Average coverage: 213.93

 >Enie_contig_12600 Average coverage: 70.20

 >Enie_contig_12602 Average coverage: 79.50

 >Enie_contig_12603 Average coverage: 764.53

 >Enie_contig_12604 Average coverage: 108.97

 >Enie_contig_12609 Average coverage: 244.32

 >Enie_contig_12610 Average coverage: 257.58

 >Enie_contig_12616 Average coverage: 11.338.87

 >Enie_contig_12618 Average coverage: 81.97

 >Enie_contig_12622 Average coverage: 78.65

 >Enie_contig_12627 Average coverage: 90.92

 >Enie_contig_12638 Average coverage: 121.42

 >Enie_contig_12639 Average coverage: 43.90

 >Enie_contig_12647 Average coverage: 84.45

 >Enie_contig_12649 Average coverage: 90.03

 >Enie_contig_12652 Average coverage: 88.01

 >Enie_contig_12653 Average coverage: 86.68

 >Enie_contig_12654 Average coverage: 1.181.47

 >Enie_contig_12657 Average coverage: 89.16

 >Enie_contig_12658 Average coverage: 133.81

 >Enie_contig_12661 Average coverage: 42.68

 >Enie_contig_12662 Average coverage: 67.92

 >Enie_contig_12663 Average coverage: 96.50

 >Enie_contig_12664 Average coverage: 128.17

 >Enie_contig_12665 Average coverage: 181.70

 >Enie_contig_12667 Average coverage: 69.61

 >Enie_contig_12670 Average coverage: 87.99

 >Enie_contig_12671 Average coverage: 79.97

 >Enie_contig_12672 Average coverage: 93.95

 >Enie_contig_12673 Average coverage: 218.40

 >Enie_contig_12674 Average coverage: 228.19

 >Enie_contig_12675 Average coverage: 484.68

 >Enie_contig_12679 Average coverage: 93.36

 >Enie_contig_12685 Average coverage: 84.17

 >Enie_contig_12687 Average coverage: 88.54

 >Enie_contig_12690 Average coverage: 67.22

 >Enie_contig_12691 Average coverage: 60.61

 >Enie_contig_12697 Average coverage: 56.04

 >Enie_contig_12698 Average coverage: 88.11

 >Enie_contig_12702 Average coverage: 71.95

 >Enie_contig_12705 Average coverage: 2.565.11

 >Enie_contig_12710 Average coverage: 65.71

 >Enie_contig_12712 Average coverage: 91.40

 >Enie_contig_12714 Average coverage: 93.79

 >Enie_contig_12716 Average coverage: 77.22

 >Enie_contig_12720 Average coverage: 70.29

 >Enie_contig_12721 Average coverage: 74.20

 >Enie_contig_12725 Average coverage: 330.66

 >Enie_contig_12726 Average coverage: 83.23

 >Enie_contig_12728 Average coverage: 88.19

 >Enie_contig_12732 Average coverage: 486.58

 >Enie_contig_12734 Average coverage: 79.42

 >Enie_contig_12736 Average coverage: 88.71

 >Enie_contig_12738 Average coverage: 731.56

 >Enie_contig_12739 Average coverage: 136.84

 >Enie_contig_12740 Average coverage: 96.35

 >Enie_contig_12743 Average coverage: 98.07

 >Enie_contig_12746 Average coverage: 83.10

 >Enie_contig_12748 Average coverage: 77.24

 >Enie_contig_12750 Average coverage: 93.67

 >Enie_contig_12751 Average coverage: 162.59

 >Enie_contig_12754 Average coverage: 89.72

 >Enie_contig_12756 Average coverage: 83.47

 >Enie_contig_12757 Average coverage: 67.29

 >Enie_contig_12758 Average coverage: 88.89

 >Enie_contig_12759 Average coverage: 87.10

 >Enie_contig_12760 Average coverage: 57.36

 >Enie_contig_12761 Average coverage: 86.55

 >Enie_contig_12762 Average coverage: 72.48

 >Enie_contig_12763 Average coverage: 74.54

 >Enie_contig_12764 Average coverage: 127.64

 >Enie_contig_12766 Average coverage: 81.96

 >Enie_contig_12772 Average coverage: 50.19

 >Enie_contig_12773 Average coverage: 70.23

 >Enie_contig_12776 Average coverage: 71.06

 >Enie_contig_12779 Average coverage: 68.56

 >Enie_contig_12782 Average coverage: 97.45

 >Enie_contig_12783 Average coverage: 4.229.56

 >Enie_contig_12785 Average coverage: 75.67

 >Enie_contig_12786 Average coverage: 95.67

 >Enie_contig_12787 Average coverage: 83.63

 >Enie_contig_12793 Average coverage: 78.43

 >Enie_contig_12794 Average coverage: 131.83

 >Enie_contig_12798 Average coverage: 69.66

 >Enie_contig_12799 Average coverage: 73.70

 >Enie_contig_12800 Average coverage: 164.91

 >Enie_contig_12801 Average coverage: 168.26

 >Enie_contig_12804 Average coverage: 88.72

 >Enie_contig_12805 Average coverage: 853.43

 >Enie_contig_12806 Average coverage: 626.60

 >Enie_contig_12807 Average coverage: 318.00

 >Enie_contig_12809 Average coverage: 316.28

 >Enie_contig_12810 Average coverage: 431.36

 >Enie_contig_12811 Average coverage: 86.22

 >Enie_contig_12813 Average coverage: 63.95

 >Enie_contig_12814 Average coverage: 50.07

 >Enie_contig_12815 Average coverage: 1.059.88

 >Enie_contig_12816 Average coverage: 90.02

 >Enie_contig_12818 Average coverage: 551.04

 >Enie_contig_12820 Average coverage: 95.47

 >Enie_contig_12821 Average coverage: 64.97

 >Enie_contig_12823 Average coverage: 79.74

 >Enie_contig_12827 Average coverage: 116.86

 >Enie_contig_12830 Average coverage: 90.86

 >Enie_contig_12837 Average coverage: 196.69

 >Enie_contig_12838 Average coverage: 59.70

 >Enie_contig_12839 Average coverage: 58.68

 >Enie_contig_12842 Average coverage: 77.80

 >Enie_contig_12844 Average coverage: 78.79

 >Enie_contig_12848 Average coverage: 104.45

 >Enie_contig_12855 Average coverage: 88.70

 >Enie_contig_12861 Average coverage: 85.65

 >Enie_contig_12862 Average coverage: 88.06

 >Enie_contig_12864 Average coverage: 113.59

 >Enie_contig_12870 Average coverage: 117.06

 >Enie_contig_12873 Average coverage: 81.85

 >Enie_contig_12874 Average coverage: 73.80

 >Enie_contig_12875 Average coverage: 73.25

 >Enie_contig_12876 Average coverage: 86.92

 >Enie_contig_12877 Average coverage: 80.29

 >Enie_contig_12879 Average coverage: 85.50

 >Enie_contig_12884 Average coverage: 80.10

 >Enie_contig_12888 Average coverage: 171.91

 >Enie_contig_12890 Average coverage: 78.10

 >Enie_contig_12891 Average coverage: 7.350.91

 >Enie_contig_12892 Average coverage: 81.09

 >Enie_contig_12893 Average coverage: 122.88

 >Enie_contig_12894 Average coverage: 82.23

 >Enie_contig_12897 Average coverage: 396.99

 >Enie_contig_12901 Average coverage: 77.15

 >Enie_contig_12902 Average coverage: 54.16

 >Enie_contig_12903 Average coverage: 152.68

 >Enie_contig_12904 Average coverage: 418.60

 >Enie_contig_12905 Average coverage: 574.35

 >Enie_contig_12907 Average coverage: 76.92

 >Enie_contig_12909 Average coverage: 200.15

 >Enie_contig_12912 Average coverage: 74.94

 >Enie_contig_12917 Average coverage: 994.90

 >Enie_contig_12920 Average coverage: 64.02

 >Enie_contig_12923 Average coverage: 62.98

 >Enie_contig_12924 Average coverage: 73.28

 >Enie_contig_12925 Average coverage: 581.95

 >Enie_contig_12927 Average coverage: 47.18

 >Enie_contig_12928 Average coverage: 63.02

 >Enie_contig_12929 Average coverage: 2.004.63

 >Enie_contig_12931 Average coverage: 53.52

 >Enie_contig_12932 Average coverage: 78.04

 >Enie_contig_12934 Average coverage: 102.70

 >Enie_contig_12938 Average coverage: 91.14

 >Enie_contig_12940 Average coverage: 51.43

 >Enie_contig_12941 Average coverage: 84.51

 >Enie_contig_12946 Average coverage: 60.85

 >Enie_contig_12947 Average coverage: 1.152.20

 >Enie_contig_12949 Average coverage: 67.64

 >Enie_contig_12950 Average coverage: 118.82

 >Enie_contig_12952 Average coverage: 63.28

 >Enie_contig_12955 Average coverage: 576.80

 >Enie_contig_12961 Average coverage: 625.09

 >Enie_contig_12963 Average coverage: 50.85

 >Enie_contig_12964 Average coverage: 73.09

 >Enie_contig_12965 Average coverage: 270.76

 >Enie_contig_12968 Average coverage: 85.62

 >Enie_contig_12970 Average coverage: 122.07

 >Enie_contig_12977 Average coverage: 314.35

 >Enie_contig_12982 Average coverage: 61.74

 >Enie_contig_12985 Average coverage: 57.44

 >Enie_contig_12986 Average coverage: 150.47

 >Enie_contig_12991 Average coverage: 76.39

 >Enie_contig_12992 Average coverage: 61.61

 >Enie_contig_12993 Average coverage: 61.98

 >Enie_contig_12995 Average coverage: 84.06

 >Enie_contig_12996 Average coverage: 69.57

 >Enie_contig_12997 Average coverage: 664.20

 >Enie_contig_12999 Average coverage: 313.36

 >Enie_contig_13000 Average coverage: 40.09

 >Enie_contig_13001 Average coverage: 299.72

 >Enie_contig_13003 Average coverage: 244.34

 >Enie_contig_13004 Average coverage: 496.78

 >Enie_contig_13005 Average coverage: 104.40

 >Enie_contig_13006 Average coverage: 69.03

 >Enie_contig_13008 Average coverage: 68.82

 >Enie_contig_13010 Average coverage: 80.86

 >Enie_contig_13012 Average coverage: 236.82

 >Enie_contig_13016 Average coverage: 90.28

 >Enie_contig_13019 Average coverage: 436.01

 >Enie_contig_13021 Average coverage: 137.96

 >Enie_contig_13022 Average coverage: 44.10

 >Enie_contig_13026 Average coverage: 87.60

 >Enie_contig_13029 Average coverage: 46.44

 >Enie_contig_13032 Average coverage: 151.79

 >Enie_contig_13033 Average coverage: 51.96

 >Enie_contig_13036 Average coverage: 92.36

 >Enie_contig_13037 Average coverage: 84.25

 >Enie_contig_13038 Average coverage: 67.19

 >Enie_contig_13039 Average coverage: 79.96

 >Enie_contig_13041 Average coverage: 57.92

 >Enie_contig_13042 Average coverage: 56.05

 >Enie_contig_13045 Average coverage: 83.50

 >Enie_contig_13046 Average coverage: 8.131.35

 >Enie_contig_13047 Average coverage: 136.45

 >Enie_contig_13048 Average coverage: 63.46

 >Enie_contig_13049 Average coverage: 82.40

 >Enie_contig_13053 Average coverage: 2.689.17

 >Enie_contig_13054 Average coverage: 142.94

 >Enie_contig_13062 Average coverage: 73.50

 >Enie_contig_13065 Average coverage: 79.74

 >Enie_contig_13066 Average coverage: 86.48

 >Enie_contig_13067 Average coverage: 65.83

 >Enie_contig_13068 Average coverage: 85.10

 >Enie_contig_13077 Average coverage: 85.81

 >Enie_contig_13078 Average coverage: 568.88

 >Enie_contig_13080 Average coverage: 297.50

 >Enie_contig_13081 Average coverage: 88.89

 >Enie_contig_13084 Average coverage: 99.33

 >Enie_contig_13089 Average coverage: 74.33

 >Enie_contig_13090 Average coverage: 65.89

 >Enie_contig_13091 Average coverage: 45.68

 >Enie_contig_13092 Average coverage: 79.96

 >Enie_contig_13093 Average coverage: 43.18

 >Enie_contig_13096 Average coverage: 82.93

 >Enie_contig_13098 Average coverage: 171.55

 >Enie_contig_13100 Average coverage: 60.14

 >Enie_contig_13102 Average coverage: 174.80

 >Enie_contig_13104 Average coverage: 228.26

 >Enie_contig_13106 Average coverage: 47.66

 >Enie_contig_13107 Average coverage: 70.28

 >Enie_contig_13109 Average coverage: 92.65

 >Enie_contig_13110 Average coverage: 72.45

 >Enie_contig_13112 Average coverage: 66.24

 >Enie_contig_13115 Average coverage: 55.98

 >Enie_contig_13119 Average coverage: 160.81

 >Enie_contig_13120 Average coverage: 87.88

 >Enie_contig_13123 Average coverage: 80.43

 >Enie_contig_13125 Average coverage: 80.86

 >Enie_contig_13126 Average coverage: 171.71

 >Enie_contig_13127 Average coverage: 269.69

 >Enie_contig_13129 Average coverage: 97.95

 >Enie_contig_13131 Average coverage: 70.25

 >Enie_contig_13136 Average coverage: 41.11

 >Enie_contig_13138 Average coverage: 177.91

 >Enie_contig_13141 Average coverage: 66.47

 >Enie_contig_13142 Average coverage: 234.70

 >Enie_contig_13143 Average coverage: 101.22

 >Enie_contig_13144 Average coverage: 77.14

 >Enie_contig_13145 Average coverage: 49.46

 >Enie_contig_13148 Average coverage: 86.27

 >Enie_contig_13153 Average coverage: 140.84

 >Enie_contig_13154 Average coverage: 78.52

 >Enie_contig_13155 Average coverage: 96.15

 >Enie_contig_13165 Average coverage: 90.45

 >Enie_contig_13166 Average coverage: 76.82

 >Enie_contig_13167 Average coverage: 91.66

 >Enie_contig_13169 Average coverage: 40.58

 >Enie_contig_13170 Average coverage: 136.53

 >Enie_contig_13171 Average coverage: 93.98

 >Enie_contig_13172 Average coverage: 81.74

 >Enie_contig_13180 Average coverage: 122.26

 >Enie_contig_13181 Average coverage: 42.29

 >Enie_contig_13183 Average coverage: 79.27

 >Enie_contig_13184 Average coverage: 360.66

 >Enie_contig_13188 Average coverage: 89.08

 >Enie_contig_13192 Average coverage: 72.35

 >Enie_contig_13200 Average coverage: 96.10

 >Enie_contig_13202 Average coverage: 55.84

 >Enie_contig_13204 Average coverage: 87.23

 >Enie_contig_13205 Average coverage: 142.23

 >Enie_contig_13207 Average coverage: 81.58

 >Enie_contig_13208 Average coverage: 98.17

 >Enie_contig_13210 Average coverage: 164.86

 >Enie_contig_13211 Average coverage: 128.06

 >Enie_contig_13213 Average coverage: 69.98

 >Enie_contig_13215 Average coverage: 131.72

 >Enie_contig_13219 Average coverage: 79.69

 >Enie_contig_13222 Average coverage: 82.53

 >Enie_contig_13224 Average coverage: 609.95

 >Enie_contig_13225 Average coverage: 273.81

 >Enie_contig_13226 Average coverage: 73.88

 >Enie_contig_13228 Average coverage: 135.65

 >Enie_contig_13230 Average coverage: 130.41

 >Enie_contig_13231 Average coverage: 1.467.03

 >Enie_contig_13233 Average coverage: 77.75

 >Enie_contig_13234 Average coverage: 90.53

 >Enie_contig_13238 Average coverage: 758.49

 >Enie_contig_13239 Average coverage: 2.211.39

 >Enie_contig_13240 Average coverage: 2.498.53

 >Enie_contig_13244 Average coverage: 73.27

 >Enie_contig_13247 Average coverage: 158.36

 >Enie_contig_13249 Average coverage: 80.21

 >Enie_contig_13252 Average coverage: 58.69

 >Enie_contig_13253 Average coverage: 334.52

 >Enie_contig_13255 Average coverage: 199.97

 >Enie_contig_13256 Average coverage: 3.727.22

 >Enie_contig_13257 Average coverage: 663.02

 >Enie_contig_13258 Average coverage: 172.31

 >Enie_contig_13261 Average coverage: 737.21

 >Enie_contig_13264 Average coverage: 761.88

 >Enie_contig_13265 Average coverage: 369.53

 >Enie_contig_13266 Average coverage: 210.21

 >Enie_contig_13267 Average coverage: 546.85

 >Enie_contig_13268 Average coverage: 78.85

 >Enie_contig_13270 Average coverage: 59.26

 >Enie_contig_13273 Average coverage: 150.89

 >Enie_contig_13274 Average coverage: 88.87

 >Enie_contig_13275 Average coverage: 72.83

 >Enie_contig_13277 Average coverage: 598.87

 >Enie_contig_13280 Average coverage: 251.30

 >Enie_contig_13282 Average coverage: 135.10

 >Enie_contig_13283 Average coverage: 78.09

 >Enie_contig_13284 Average coverage: 58.83

 >Enie_contig_13290 Average coverage: 78.77

 >Enie_contig_13293 Average coverage: 57.18

 >Enie_contig_13294 Average coverage: 96.88

 >Enie_contig_13296 Average coverage: 71.23

 >Enie_contig_13299 Average coverage: 60.72

 >Enie_contig_13302 Average coverage: 51.42

 >Enie_contig_13303 Average coverage: 92.39

 >Enie_contig_13305 Average coverage: 1.240.98

 >Enie_contig_13308 Average coverage: 60.18

 >Enie_contig_13310 Average coverage: 41.14

 >Enie_contig_13313 Average coverage: 80.46

 >Enie_contig_13315 Average coverage: 74.88

 >Enie_contig_13317 Average coverage: 84.81

 >Enie_contig_13319 Average coverage: 77.99

 >Enie_contig_13321 Average coverage: 62.03

 >Enie_contig_13322 Average coverage: 51.99

 >Enie_contig_13326 Average coverage: 93.31

 >Enie_contig_13330 Average coverage: 76.01

 >Enie_contig_13331 Average coverage: 83.85

 >Enie_contig_13334 Average coverage: 81.44

 >Enie_contig_13341 Average coverage: 83.44

 >Enie_contig_13345 Average coverage: 3.579.13

 >Enie_contig_13349 Average coverage: 2.619.92

 >Enie_contig_13353 Average coverage: 66.73

 >Enie_contig_13357 Average coverage: 82.26

 >Enie_contig_13358 Average coverage: 298.99

 >Enie_contig_13359 Average coverage: 540.92

 >Enie_contig_13360 Average coverage: 680.75

 >Enie_contig_13365 Average coverage: 72.13

 >Enie_contig_13368 Average coverage: 92.83

 >Enie_contig_13370 Average coverage: 258.85

 >Enie_contig_13372 Average coverage: 71.63

 >Enie_contig_13373 Average coverage: 136.12

 >Enie_contig_13374 Average coverage: 64.64

 >Enie_contig_13376 Average coverage: 82.28

 >Enie_contig_13379 Average coverage: 89.84

 >Enie_contig_13380 Average coverage: 68.80

 >Enie_contig_13381 Average coverage: 86.86

 >Enie_contig_13382 Average coverage: 154.03

 >Enie_contig_13383 Average coverage: 134.95

 >Enie_contig_13385 Average coverage: 137.29

 >Enie_contig_13387 Average coverage: 107.94

 >Enie_contig_13388 Average coverage: 74.12

 >Enie_contig_13390 Average coverage: 1.425.86

 >Enie_contig_13394 Average coverage: 85.35

 >Enie_contig_13400 Average coverage: 850.79

 >Enie_contig_13403 Average coverage: 72.56

 >Enie_contig_13411 Average coverage: 116.60

 >Enie_contig_13412 Average coverage: 54.18

 >Enie_contig_13415 Average coverage: 82.02

 >Enie_contig_13416 Average coverage: 102.94

 >Enie_contig_13417 Average coverage: 46.41

 >Enie_contig_13422 Average coverage: 90.17

 >Enie_contig_13423 Average coverage: 78.86

 >Enie_contig_13424 Average coverage: 49.28

 >Enie_contig_13428 Average coverage: 94.75

 >Enie_contig_13433 Average coverage: 89.17

 >Enie_contig_13435 Average coverage: 68.54

 >Enie_contig_13437 Average coverage: 90.55

 >Enie_contig_13438 Average coverage: 147.24

 >Enie_contig_13440 Average coverage: 78.49

 >Enie_contig_13443 Average coverage: 98.03

 >Enie_contig_13444 Average coverage: 76.92

 >Enie_contig_13447 Average coverage: 75.65

 >Enie_contig_13449 Average coverage: 73.85

 >Enie_contig_13454 Average coverage: 304.12

 >Enie_contig_13457 Average coverage: 5.947.65

 >Enie_contig_13460 Average coverage: 872.78

 >Enie_contig_13461 Average coverage: 2.365.98

 >Enie_contig_13462 Average coverage: 72.16

 >Enie_contig_13464 Average coverage: 78.84

 >Enie_contig_13465 Average coverage: 65.74

 >Enie_contig_13468 Average coverage: 77.33

 >Enie_contig_13470 Average coverage: 95.57

 >Enie_contig_13471 Average coverage: 173.35

 >Enie_contig_13472 Average coverage: 150.80

 >Enie_contig_13474 Average coverage: 68.74

 >Enie_contig_13478 Average coverage: 140.70

 >Enie_contig_13480 Average coverage: 62.48

 >Enie_contig_13481 Average coverage: 78.31

 >Enie_contig_13484 Average coverage: 67.04

 >Enie_contig_13485 Average coverage: 397.04

 >Enie_contig_13489 Average coverage: 97.16

 >Enie_contig_13491 Average coverage: 346.49

 >Enie_contig_13492 Average coverage: 58.68

 >Enie_contig_13496 Average coverage: 83.13

 >Enie_contig_13502 Average coverage: 96.01

 >Enie_contig_13503 Average coverage: 58.89

 >Enie_contig_13505 Average coverage: 86.43

 >Enie_contig_13508 Average coverage: 76.95

 >Enie_contig_13509 Average coverage: 52.91

 >Enie_contig_13512 Average coverage: 72.28

 >Enie_contig_13519 Average coverage: 96.02

 >Enie_contig_13520 Average coverage: 87.70

 >Enie_contig_13521 Average coverage: 65.85

 >Enie_contig_13522 Average coverage: 79.85

 >Enie_contig_13524 Average coverage: 77.46

 >Enie_contig_13525 Average coverage: 63.61

 >Enie_contig_13527 Average coverage: 113.42

 >Enie_contig_13532 Average coverage: 82.63

 >Enie_contig_13533 Average coverage: 58.31

 >Enie_contig_13535 Average coverage: 78.47

 >Enie_contig_13540 Average coverage: 75.60

 >Enie_contig_13542 Average coverage: 92.80

 >Enie_contig_13544 Average coverage: 143.72

 >Enie_contig_13545 Average coverage: 244.69

 >Enie_contig_13549 Average coverage: 86.09

 >Enie_contig_13554 Average coverage: 52.84

 >Enie_contig_13556 Average coverage: 80.37

 >Enie_contig_13557 Average coverage: 81.80

 >Enie_contig_13558 Average coverage: 68.51

 >Enie_contig_13563 Average coverage: 87.24

 >Enie_contig_13568 Average coverage: 187.70

 >Enie_contig_13569 Average coverage: 146.26

 >Enie_contig_13572 Average coverage: 82.21

 >Enie_contig_13573 Average coverage: 927.61

 >Enie_contig_13576 Average coverage: 69.21

 >Enie_contig_13577 Average coverage: 46.88

 >Enie_contig_13579 Average coverage: 650.61

 >Enie_contig_13580 Average coverage: 348.30

 >Enie_contig_13581 Average coverage: 68.22

 >Enie_contig_13582 Average coverage: 102.57

 >Enie_contig_13586 Average coverage: 55.14

 >Enie_contig_13588 Average coverage: 118.72

 >Enie_contig_13594 Average coverage: 379.12

 >Enie_contig_13603 Average coverage: 75.41

 >Enie_contig_13604 Average coverage: 262.76

 >Enie_contig_13605 Average coverage: 93.12

 >Enie_contig_13606 Average coverage: 52.55

 >Enie_contig_13608 Average coverage: 84.61

 >Enie_contig_13610 Average coverage: 290.71

 >Enie_contig_13614 Average coverage: 83.19

 >Enie_contig_13615 Average coverage: 74.43

 >Enie_contig_13621 Average coverage: 83.21

 >Enie_contig_13622 Average coverage: 40.27

 >Enie_contig_13624 Average coverage: 99.35

 >Enie_contig_13627 Average coverage: 49.77

 >Enie_contig_13628 Average coverage: 153.16

 >Enie_contig_13630 Average coverage: 77.08

 >Enie_contig_13632 Average coverage: 64.81

 >Enie_contig_13636 Average coverage: 209.48

 >Enie_contig_13637 Average coverage: 70.67

 >Enie_contig_13638 Average coverage: 1.335.42

 >Enie_contig_13639 Average coverage: 48.08

 >Enie_contig_13642 Average coverage: 72.55

 >Enie_contig_13646 Average coverage: 89.65

 >Enie_contig_13647 Average coverage: 90.61

 >Enie_contig_13648 Average coverage: 309.82

 >Enie_contig_13651 Average coverage: 78.44

 >Enie_contig_13652 Average coverage: 109.45

 >Enie_contig_13653 Average coverage: 202.17

 >Enie_contig_13655 Average coverage: 2.005.50

 >Enie_contig_13656 Average coverage: 80.67

 >Enie_contig_13661 Average coverage: 106.76

 >Enie_contig_13664 Average coverage: 709.77

 >Enie_contig_13666 Average coverage: 195.71

 >Enie_contig_13668 Average coverage: 125.90

 >Enie_contig_13669 Average coverage: 1.040.30

 >Enie_contig_13672 Average coverage: 80.88

 >Enie_contig_13677 Average coverage: 72.52

 >Enie_contig_13679 Average coverage: 63.86

 >Enie_contig_13680 Average coverage: 638.76

 >Enie_contig_13685 Average coverage: 69.77

 >Enie_contig_13689 Average coverage: 72.22

 >Enie_contig_13691 Average coverage: 723.44

 >Enie_contig_13692 Average coverage: 42.60

 >Enie_contig_13696 Average coverage: 49.33

 >Enie_contig_13700 Average coverage: 447.17

 >Enie_contig_13703 Average coverage: 76.00

 >Enie_contig_13704 Average coverage: 73.44

 >Enie_contig_13705 Average coverage: 75.86

 >Enie_contig_13708 Average coverage: 92.42

 >Enie_contig_13709 Average coverage: 119.34

 >Enie_contig_13711 Average coverage: 60.07

 >Enie_contig_13712 Average coverage: 81.20

 >Enie_contig_13713 Average coverage: 132.84

 >Enie_contig_13715 Average coverage: 216.98

 >Enie_contig_13716 Average coverage: 77.23

 >Enie_contig_13719 Average coverage: 319.84

 >Enie_contig_13721 Average coverage: 498.42

 >Enie_contig_13722 Average coverage: 77.75

 >Enie_contig_13724 Average coverage: 63.60

 >Enie_contig_13726 Average coverage: 58.43

 >Enie_contig_13731 Average coverage: 79.58

 >Enie_contig_13734 Average coverage: 79.11

 >Enie_contig_13736 Average coverage: 62.56

 >Enie_contig_13737 Average coverage: 105.61

 >Enie_contig_13744 Average coverage: 60.35

 >Enie_contig_13747 Average coverage: 73.91

 >Enie_contig_13749 Average coverage: 72.79

 >Enie_contig_13750 Average coverage: 128.85

 >Enie_contig_13751 Average coverage: 72.71

 >Enie_contig_13754 Average coverage: 161.06

 >Enie_contig_13756 Average coverage: 104.99

 >Enie_contig_13757 Average coverage: 91.35

 >Enie_contig_13758 Average coverage: 49.73

 >Enie_contig_13759 Average coverage: 87.83

 >Enie_contig_13761 Average coverage: 109.67

 >Enie_contig_13762 Average coverage: 8.149.37

 >Enie_contig_13763 Average coverage: 1.041.15

 >Enie_contig_13765 Average coverage: 88.90

 >Enie_contig_13767 Average coverage: 83.21

 >Enie_contig_13768 Average coverage: 72.62

 >Enie_contig_13771 Average coverage: 88.96

 >Enie_contig_13772 Average coverage: 71.40

 >Enie_contig_13775 Average coverage: 75.28

 >Enie_contig_13777 Average coverage: 87.68

 >Enie_contig_13778 Average coverage: 53.60

 >Enie_contig_13782 Average coverage: 153.08

 >Enie_contig_13786 Average coverage: 92.50

 >Enie_contig_13789 Average coverage: 433.73

 >Enie_contig_13791 Average coverage: 274.53

 >Enie_contig_13793 Average coverage: 67.42

 >Enie_contig_13800 Average coverage: 73.25

 >Enie_contig_13806 Average coverage: 48.58

 >Enie_contig_13809 Average coverage: 89.25

 >Enie_contig_13812 Average coverage: 77.32

 >Enie_contig_13813 Average coverage: 77.46

 >Enie_contig_13815 Average coverage: 87.40

 >Enie_contig_13816 Average coverage: 79.18

 >Enie_contig_13817 Average coverage: 194.72

 >Enie_contig_13818 Average coverage: 77.14

 >Enie_contig_13819 Average coverage: 88.11

 >Enie_contig_13820 Average coverage: 63.89

 >Enie_contig_13822 Average coverage: 88.93

 >Enie_contig_13825 Average coverage: 95.83

 >Enie_contig_13833 Average coverage: 409.29

 >Enie_contig_13840 Average coverage: 51.09

 >Enie_contig_13841 Average coverage: 94.22

 >Enie_contig_13843 Average coverage: 83.23

 >Enie_contig_13844 Average coverage: 72.27

 >Enie_contig_13846 Average coverage: 246.05

 >Enie_contig_13854 Average coverage: 57.10

 >Enie_contig_13855 Average coverage: 214.87

 >Enie_contig_13857 Average coverage: 225.82

 >Enie_contig_13858 Average coverage: 86.26

 >Enie_contig_13865 Average coverage: 97.02

 >Enie_contig_13870 Average coverage: 89.83

 >Enie_contig_13872 Average coverage: 46.74

 >Enie_contig_13874 Average coverage: 123.66

 >Enie_contig_13876 Average coverage: 94.31

 >Enie_contig_13878 Average coverage: 83.33

 >Enie_contig_13879 Average coverage: 94.58

 >Enie_contig_13881 Average coverage: 131.58

 >Enie_contig_13882 Average coverage: 118.63

 >Enie_contig_13883 Average coverage: 1.187.97

 >Enie_contig_13884 Average coverage: 67.46

 >Enie_contig_13885 Average coverage: 1.703.94

 >Enie_contig_13887 Average coverage: 217.60

 >Enie_contig_13888 Average coverage: 44.20

 >Enie_contig_13891 Average coverage: 273.09

 >Enie_contig_13893 Average coverage: 853.34

 >Enie_contig_13895 Average coverage: 75.20

 >Enie_contig_13897 Average coverage: 94.99

 >Enie_contig_13899 Average coverage: 625.01

 >Enie_contig_13904 Average coverage: 78.42

 >Enie_contig_13907 Average coverage: 358.10

 >Enie_contig_13908 Average coverage: 276.88

 >Enie_contig_13911 Average coverage: 85.30

 >Enie_contig_13914 Average coverage: 147.01

 >Enie_contig_13917 Average coverage: 84.47

 >Enie_contig_13920 Average coverage: 3.192.80

 >Enie_contig_13924 Average coverage: 87.34

 >Enie_contig_13925 Average coverage: 88.29

 >Enie_contig_13926 Average coverage: 79.68

 >Enie_contig_13930 Average coverage: 80.23

 >Enie_contig_13934 Average coverage: 88.36

 >Enie_contig_13936 Average coverage: 110.32

 >Enie_contig_13939 Average coverage: 91.40

 >Enie_contig_13940 Average coverage: 76.50

 >Enie_contig_13942 Average coverage: 1.247.57

 >Enie_contig_13946 Average coverage: 411.01

 >Enie_contig_13947 Average coverage: 130.52

 >Enie_contig_13948 Average coverage: 358.16

 >Enie_contig_13949 Average coverage: 315.78

 >Enie_contig_13957 Average coverage: 94.07

 >Enie_contig_13958 Average coverage: 159.11

 >Enie_contig_13960 Average coverage: 90.26

 >Enie_contig_13962 Average coverage: 93.44

 >Enie_contig_13965 Average coverage: 143.10

 >Enie_contig_13966 Average coverage: 47.69

 >Enie_contig_13968 Average coverage: 44.38

 >Enie_contig_13971 Average coverage: 1.191.97

 >Enie_contig_13975 Average coverage: 96.97

 >Enie_contig_13976 Average coverage: 129.49

 >Enie_contig_13977 Average coverage: 128.90

 >Enie_contig_13983 Average coverage: 78.76

 >Enie_contig_13988 Average coverage: 371.13

 >Enie_contig_13989 Average coverage: 146.83

 >Enie_contig_13998 Average coverage: 74.10

 >Enie_contig_14003 Average coverage: 50.68

 >Enie_contig_14004 Average coverage: 180.62

 >Enie_contig_14006 Average coverage: 90.52

 >Enie_contig_14007 Average coverage: 91.12

 >Enie_contig_14015 Average coverage: 139.12

 >Enie_contig_14016 Average coverage: 365.84

 >Enie_contig_14018 Average coverage: 75.12

 >Enie_contig_14019 Average coverage: 85.79

 >Enie_contig_14020 Average coverage: 90.48

 >Enie_contig_14023 Average coverage: 82.42

 >Enie_contig_14026 Average coverage: 82.44

 >Enie_contig_14028 Average coverage: 391.87

 >Enie_contig_14030 Average coverage: 177.01

 >Enie_contig_14034 Average coverage: 219.23

 >Enie_contig_14035 Average coverage: 88.58

 >Enie_contig_14036 Average coverage: 176.46

 >Enie_contig_14037 Average coverage: 1.179.82

 >Enie_contig_14042 Average coverage: 2.140.13

 >Enie_contig_14044 Average coverage: 83.69

 >Enie_contig_14045 Average coverage: 48.87

 >Enie_contig_14047 Average coverage: 99.71

 >Enie_contig_14051 Average coverage: 91.85

 >Enie_contig_14052 Average coverage: 62.78

 >Enie_contig_14056 Average coverage: 92.27

 >Enie_contig_14057 Average coverage: 197.56

 >Enie_contig_14060 Average coverage: 95.37

 >Enie_contig_14062 Average coverage: 88.82

 >Enie_contig_14066 Average coverage: 44.12

 >Enie_contig_14067 Average coverage: 446.33

 >Enie_contig_14070 Average coverage: 82.22

 >Enie_contig_14073 Average coverage: 176.53

 >Enie_contig_14079 Average coverage: 84.39

 >Enie_contig_14082 Average coverage: 86.86

 >Enie_contig_14085 Average coverage: 82.91

 >Enie_contig_14086 Average coverage: 74.65

 >Enie_contig_14087 Average coverage: 123.75

 >Enie_contig_14088 Average coverage: 57.44

 >Enie_contig_14090 Average coverage: 40.30

 >Enie_contig_14091 Average coverage: 71.05

 >Enie_contig_14092 Average coverage: 78.39

 >Enie_contig_14102 Average coverage: 118.42

 >Enie_contig_14103 Average coverage: 74.35

 >Enie_contig_14104 Average coverage: 218.77

 >Enie_contig_14110 Average coverage: 50.79

 >Enie_contig_14119 Average coverage: 140.09

 >Enie_contig_14121 Average coverage: 70.61

 >Enie_contig_14127 Average coverage: 79.53

 >Enie_contig_14131 Average coverage: 209.93

 >Enie_contig_14137 Average coverage: 1.323.26

 >Enie_contig_14140 Average coverage: 75.87

 >Enie_contig_14141 Average coverage: 888.59

 >Enie_contig_14144 Average coverage: 83.70

 >Enie_contig_14145 Average coverage: 85.22

 >Enie_contig_14147 Average coverage: 44.34

 >Enie_contig_14153 Average coverage: 58.56

 >Enie_contig_14154 Average coverage: 94.75

 >Enie_contig_14155 Average coverage: 69.22

 >Enie_contig_14156 Average coverage: 53.69

 >Enie_contig_14157 Average coverage: 74.02

 >Enie_contig_14158 Average coverage: 269.56

 >Enie_contig_14159 Average coverage: 71.02

 >Enie_contig_14161 Average coverage: 83.93

 >Enie_contig_14163 Average coverage: 76.94

 >Enie_contig_14169 Average coverage: 79.80

 >Enie_contig_14172 Average coverage: 72.09

 >Enie_contig_14173 Average coverage: 628.33

 >Enie_contig_14178 Average coverage: 117.27

 >Enie_contig_14179 Average coverage: 73.89

 >Enie_contig_14180 Average coverage: 363.80

 >Enie_contig_14181 Average coverage: 87.95

 >Enie_contig_14183 Average coverage: 44.77

 >Enie_contig_14190 Average coverage: 61.65

 >Enie_contig_14191 Average coverage: 64.56

 >Enie_contig_14195 Average coverage: 86.76

 >Enie_contig_14196 Average coverage: 87.90

 >Enie_contig_14198 Average coverage: 78.69

 >Enie_contig_14199 Average coverage: 102.93

 >Enie_contig_14200 Average coverage: 287.94

 >Enie_contig_14203 Average coverage: 255.17

 >Enie_contig_14204 Average coverage: 148.13

 >Enie_contig_14210 Average coverage: 92.37

 >Enie_contig_14218 Average coverage: 52.98

 >Enie_contig_14220 Average coverage: 67.63

 >Enie_contig_14223 Average coverage: 93.32

 >Enie_contig_14229 Average coverage: 86.77

 >Enie_contig_14232 Average coverage: 278.11

 >Enie_contig_14234 Average coverage: 79.49

 >Enie_contig_14237 Average coverage: 398.58

 >Enie_contig_14238 Average coverage: 126.16

 >Enie_contig_14239 Average coverage: 172.82

 >Enie_contig_14240 Average coverage: 53.65

 >Enie_contig_14241 Average coverage: 126.95

 >Enie_contig_14242 Average coverage: 232.56

 >Enie_contig_14243 Average coverage: 77.41

 >Enie_contig_14250 Average coverage: 144.77

 >Enie_contig_14255 Average coverage: 134.49

 >Enie_contig_14257 Average coverage: 96.48

 >Enie_contig_14262 Average coverage: 72.10

 >Enie_contig_14263 Average coverage: 89.21

 >Enie_contig_14265 Average coverage: 181.10

 >Enie_contig_14269 Average coverage: 76.78

 >Enie_contig_14271 Average coverage: 661.43

 >Enie_contig_14273 Average coverage: 118.03

 >Enie_contig_14274 Average coverage: 218.23

 >Enie_contig_14277 Average coverage: 143.63

 >Enie_contig_14280 Average coverage: 81.50

 >Enie_contig_14294 Average coverage: 70.34

 >Enie_contig_14296 Average coverage: 187.05

 >Enie_contig_14298 Average coverage: 81.31

 >Enie_contig_14301 Average coverage: 63.08

 >Enie_contig_14303 Average coverage: 80.22

 >Enie_contig_14306 Average coverage: 80.65

 >Enie_contig_14307 Average coverage: 497.53

 >Enie_contig_14308 Average coverage: 230.23

 >Enie_contig_14313 Average coverage: 117.99

 >Enie_contig_14315 Average coverage: 67.11

 >Enie_contig_14321 Average coverage: 90.63

 >Enie_contig_14326 Average coverage: 85.47

 >Enie_contig_14329 Average coverage: 75.86

 >Enie_contig_14333 Average coverage: 80.68

 >Enie_contig_14346 Average coverage: 81.16

 >Enie_contig_14347 Average coverage: 80.22

 >Enie_contig_14349 Average coverage: 83.16

 >Enie_contig_14351 Average coverage: 72.41

 >Enie_contig_14354 Average coverage: 229.84

 >Enie_contig_14358 Average coverage: 74.69

 >Enie_contig_14359 Average coverage: 97.04

 >Enie_contig_14363 Average coverage: 42.31

 >Enie_contig_14365 Average coverage: 80.90

 >Enie_contig_14367 Average coverage: 539.81

 >Enie_contig_14370 Average coverage: 81.98

 >Enie_contig_14373 Average coverage: 120.08

 >Enie_contig_14378 Average coverage: 141.24

 >Enie_contig_14381 Average coverage: 3.599.00

 >Enie_contig_14384 Average coverage: 595.84

 >Enie_contig_14385 Average coverage: 1.906.39

 >Enie_contig_14387 Average coverage: 85.22

 >Enie_contig_14390 Average coverage: 82.70

 >Enie_contig_14393 Average coverage: 58.54

 >Enie_contig_14394 Average coverage: 43.55

 >Enie_contig_14396 Average coverage: 62.65

 >Enie_contig_14397 Average coverage: 298.79

 >Enie_contig_14398 Average coverage: 94.87

 >Enie_contig_14400 Average coverage: 84.94

 >Enie_contig_14402 Average coverage: 87.08

 >Enie_contig_14403 Average coverage: 70.40

 >Enie_contig_14406 Average coverage: 108.37

 >Enie_contig_14408 Average coverage: 83.97

 >Enie_contig_14410 Average coverage: 51.72

 >Enie_contig_14411 Average coverage: 54.54

 >Enie_contig_14413 Average coverage: 92.09

 >Enie_contig_14416 Average coverage: 52.18

 >Enie_contig_14417 Average coverage: 48.18

 >Enie_contig_14422 Average coverage: 121.96

 >Enie_contig_14424 Average coverage: 154.82

 >Enie_contig_14432 Average coverage: 78.19

 >Enie_contig_14433 Average coverage: 55.44

 >Enie_contig_14436 Average coverage: 68.45

 >Enie_contig_14440 Average coverage: 80.75

 >Enie_contig_14443 Average coverage: 81.20

 >Enie_contig_14445 Average coverage: 108.38

 >Enie_contig_14446 Average coverage: 71.98

 >Enie_contig_14449 Average coverage: 482.26

 >Enie_contig_14453 Average coverage: 295.72

 >Enie_contig_14457 Average coverage: 82.13

 >Enie_contig_14462 Average coverage: 222.44

 >Enie_contig_14463 Average coverage: 103.38

 >Enie_contig_14471 Average coverage: 80.59

 >Enie_contig_14472 Average coverage: 71.71

 >Enie_contig_14473 Average coverage: 125.98

 >Enie_contig_14477 Average coverage: 67.40

 >Enie_contig_14483 Average coverage: 92.29

 >Enie_contig_14486 Average coverage: 96.20

 >Enie_contig_14490 Average coverage: 73.32

 >Enie_contig_14494 Average coverage: 87.39

 >Enie_contig_14495 Average coverage: 76.75

 >Enie_contig_14499 Average coverage: 74.58

 >Enie_contig_14502 Average coverage: 296.87

 >Enie_contig_14505 Average coverage: 234.03

 >Enie_contig_14506 Average coverage: 354.54

 >Enie_contig_14507 Average coverage: 81.79

 >Enie_contig_14509 Average coverage: 84.40

 >Enie_contig_14510 Average coverage: 57.14

 >Enie_contig_14513 Average coverage: 87.57

 >Enie_contig_14516 Average coverage: 192.45

 >Enie_contig_14517 Average coverage: 55.91

 >Enie_contig_14518 Average coverage: 226.93

 >Enie_contig_14519 Average coverage: 236.97

 >Enie_contig_14522 Average coverage: 79.13

 >Enie_contig_14525 Average coverage: 50.54

 >Enie_contig_14530 Average coverage: 77.11

 >Enie_contig_14537 Average coverage: 67.79

 >Enie_contig_14538 Average coverage: 74.79

 >Enie_contig_14540 Average coverage: 80.38

 >Enie_contig_14541 Average coverage: 301.62

 >Enie_contig_14544 Average coverage: 64.27

 >Enie_contig_14545 Average coverage: 71.07

 >Enie_contig_14549 Average coverage: 104.16

 >Enie_contig_14553 Average coverage: 124.07

 >Enie_contig_14554 Average coverage: 62.61

 >Enie_contig_14558 Average coverage: 839.39

 >Enie_contig_14560 Average coverage: 57.38

 >Enie_contig_14567 Average coverage: 72.86

 >Enie_contig_14568 Average coverage: 1.258.99

 >Enie_contig_14574 Average coverage: 88.11

 >Enie_contig_14575 Average coverage: 87.38

 >Enie_contig_14576 Average coverage: 96.48

 >Enie_contig_14577 Average coverage: 100.27

 >Enie_contig_14579 Average coverage: 81.98

 >Enie_contig_14580 Average coverage: 82.33

 >Enie_contig_14583 Average coverage: 931.77

 >Enie_contig_14586 Average coverage: 73.50

 >Enie_contig_14592 Average coverage: 114.46

 >Enie_contig_14593 Average coverage: 85.67

 >Enie_contig_14595 Average coverage: 686.23

 >Enie_contig_14596 Average coverage: 93.46

 >Enie_contig_14597 Average coverage: 81.00

 >Enie_contig_14599 Average coverage: 120.61

 >Enie_contig_14600 Average coverage: 97.13

 >Enie_contig_14605 Average coverage: 68.85

 >Enie_contig_14607 Average coverage: 83.97

 >Enie_contig_14608 Average coverage: 80.10

 >Enie_contig_14609 Average coverage: 153.64

 >Enie_contig_14610 Average coverage: 83.53

 >Enie_contig_14611 Average coverage: 789.56

 >Enie_contig_14612 Average coverage: 58.03

 >Enie_contig_14613 Average coverage: 105.49

 >Enie_contig_14614 Average coverage: 129.16

 >Enie_contig_14617 Average coverage: 83.50

 >Enie_contig_14618 Average coverage: 242.28

 >Enie_contig_14619 Average coverage: 80.99

 >Enie_contig_14620 Average coverage: 48.00

 >Enie_contig_14625 Average coverage: 224.80

 >Enie_contig_14635 Average coverage: 225.31

 >Enie_contig_14639 Average coverage: 100.70

 >Enie_contig_14642 Average coverage: 76.22

 >Enie_contig_14648 Average coverage: 88.58

 >Enie_contig_14650 Average coverage: 278.12

 >Enie_contig_14651 Average coverage: 8.640.57

 >Enie_contig_14655 Average coverage: 96.91

 >Enie_contig_14659 Average coverage: 71.55

 >Enie_contig_14669 Average coverage: 346.10

 >Enie_contig_14670 Average coverage: 218.34

 >Enie_contig_14673 Average coverage: 90.95

 >Enie_contig_14674 Average coverage: 79.30

 >Enie_contig_14679 Average coverage: 67.44

 >Enie_contig_14682 Average coverage: 187.81

 >Enie_contig_14684 Average coverage: 59.62

 >Enie_contig_14686 Average coverage: 68.68

 >Enie_contig_14688 Average coverage: 168.02

 >Enie_contig_14692 Average coverage: 102.58

 >Enie_contig_14693 Average coverage: 74.67

 >Enie_contig_14694 Average coverage: 96.95

 >Enie_contig_14697 Average coverage: 87.39

 >Enie_contig_14699 Average coverage: 311.39

 >Enie_contig_14700 Average coverage: 702.04

 >Enie_contig_14702 Average coverage: 83.48

 >Enie_contig_14712 Average coverage: 45.51

 >Enie_contig_14713 Average coverage: 237.58

 >Enie_contig_14719 Average coverage: 68.28

 >Enie_contig_14720 Average coverage: 91.25

 >Enie_contig_14723 Average coverage: 189.60

 >Enie_contig_14725 Average coverage: 91.65

 >Enie_contig_14726 Average coverage: 174.11

 >Enie_contig_14735 Average coverage: 120.33

 >Enie_contig_14737 Average coverage: 175.06

 >Enie_contig_14738 Average coverage: 57.15

 >Enie_contig_14740 Average coverage: 68.15

 >Enie_contig_14742 Average coverage: 86.92

 >Enie_contig_14749 Average coverage: 82.30

 >Enie_contig_14751 Average coverage: 78.48

 >Enie_contig_14755 Average coverage: 79.85

 >Enie_contig_14757 Average coverage: 70.03

 >Enie_contig_14758 Average coverage: 85.49

 >Enie_contig_14760 Average coverage: 95.12

 >Enie_contig_14761 Average coverage: 80.99

 >Enie_contig_14762 Average coverage: 175.10

 >Enie_contig_14765 Average coverage: 90.22

 >Enie_contig_14766 Average coverage: 86.52

 >Enie_contig_14769 Average coverage: 41.95

 >Enie_contig_14770 Average coverage: 80.06

 >Enie_contig_14771 Average coverage: 63.66

 >Enie_contig_14772 Average coverage: 667.44

 >Enie_contig_14773 Average coverage: 85.93

 >Enie_contig_14775 Average coverage: 186.93

 >Enie_contig_14779 Average coverage: 61.45

 >Enie_contig_14794 Average coverage: 78.87

 >Enie_contig_14796 Average coverage: 74.76

 >Enie_contig_14798 Average coverage: 70.02

 >Enie_contig_14799 Average coverage: 65.40

 >Enie_contig_14800 Average coverage: 92.71

 >Enie_contig_14803 Average coverage: 569.35

 >Enie_contig_14804 Average coverage: 46.28

 >Enie_contig_14806 Average coverage: 69.57

 >Enie_contig_14807 Average coverage: 68.05

 >Enie_contig_14811 Average coverage: 74.91

 >Enie_contig_14817 Average coverage: 71.19

 >Enie_contig_14821 Average coverage: 91.38

 >Enie_contig_14826 Average coverage: 337.25

 >Enie_contig_14829 Average coverage: 257.56

 >Enie_contig_14831 Average coverage: 88.32

 >Enie_contig_14834 Average coverage: 173.43

 >Enie_contig_14835 Average coverage: 178.92

 >Enie_contig_14836 Average coverage: 555.38

 >Enie_contig_14840 Average coverage: 73.28

 >Enie_contig_14844 Average coverage: 80.97

 >Enie_contig_14849 Average coverage: 78.00

 >Enie_contig_14850 Average coverage: 85.49

 >Enie_contig_14853 Average coverage: 69.45

 >Enie_contig_14858 Average coverage: 47.58

 >Enie_contig_14859 Average coverage: 91.62

 >Enie_contig_14862 Average coverage: 123.61

 >Enie_contig_14863 Average coverage: 67.49

 >Enie_contig_14866 Average coverage: 101.79

 >Enie_contig_14870 Average coverage: 59.65

 >Enie_contig_14873 Average coverage: 81.56

 >Enie_contig_14875 Average coverage: 80.97

 >Enie_contig_14879 Average coverage: 619.90

 >Enie_contig_14885 Average coverage: 61.72

 >Enie_contig_14887 Average coverage: 41.28

 >Enie_contig_14888 Average coverage: 204.80

 >Enie_contig_14889 Average coverage: 2.954.51

 >Enie_contig_14902 Average coverage: 116.83

 >Enie_contig_14903 Average coverage: 416.91

 >Enie_contig_14905 Average coverage: 72.65

 >Enie_contig_14908 Average coverage: 70.53

 >Enie_contig_14909 Average coverage: 287.11

 >Enie_contig_14917 Average coverage: 67.84

 >Enie_contig_14918 Average coverage: 85.17

 >Enie_contig_14919 Average coverage: 53.59

 >Enie_contig_14921 Average coverage: 96.82

 >Enie_contig_14922 Average coverage: 75.76

 >Enie_contig_14923 Average coverage: 80.98

 >Enie_contig_14934 Average coverage: 102.53

 >Enie_contig_14940 Average coverage: 76.39

 >Enie_contig_14942 Average coverage: 83.79

 >Enie_contig_14945 Average coverage: 87.13

 >Enie_contig_14950 Average coverage: 180.85

 >Enie_contig_14953 Average coverage: 45.31

 >Enie_contig_14964 Average coverage: 131.38

 >Enie_contig_14966 Average coverage: 61.41

 >Enie_contig_14968 Average coverage: 410.73

 >Enie_contig_14970 Average coverage: 80.13

 >Enie_contig_14974 Average coverage: 239.27

 >Enie_contig_14975 Average coverage: 71.54

 >Enie_contig_14980 Average coverage: 1.679.88

 >Enie_contig_14982 Average coverage: 102.24

 >Enie_contig_14986 Average coverage: 663.74

 >Enie_contig_14987 Average coverage: 134.84

 >Enie_contig_14994 Average coverage: 1.882.74

 >Enie_contig_14996 Average coverage: 57.40

 >Enie_contig_15000 Average coverage: 64.83

 >Enie_contig_15004 Average coverage: 58.05

 >Enie_contig_15006 Average coverage: 92.45

 >Enie_contig_15007 Average coverage: 192.48
[truncated: 154,195 more chars]
